# Supplementary material for: Transcriptomic data for analyzing global gene expression patterns in Methicillin-resistance Staphylococcus aureus in response to spermine and oxacillin stress
Source: Data Brief. 2018 Nov 23;21:2230–6. doi: 10.1016/j.dib.2018.11.090 (PMC6276629; doi:10.1016/j.dib.2018.11.090)
Supplement: Supplementary file 2 — Supplementary material [file mmc2.xlsx]

## Sheet: Sheet1
	Notes:	Red color:	Comparisons cannot be made.				In control all the P (present) call intensity values were considered for analysis while all the M (marginal) and A (absent) calls were considered as 100 intensity value. Further, a logarithm to base 2 scale was applied before taking fold changes. Green color: Data used to generate figure.
Numerator			Mu50 none	Mu50 none raw intensities	MuM raw intensities	MuM none Fold Change	MuM/pCN38 raw intensities	Mu50/pCN38 raw intensities	MuM/pCN38 Fold Change		Mu50 0min (none)	Mu50 none raw intensities	Mu50 15min 10mM Spm Raw	Mu50 15min 10mM Spm	Mu50 30min 10mM Spm Raw	Mu50 30min 10mM Spm	Mu50 60min 10mM Spm Raw	Mu50 60min 10mM Spm				Mu50 none raw intensities	MuM 0min (none) Raw	MuM 0min (none)	MuM 15min 10mM Spm Raw	MuM 15min 10mM Spm	MuM 30min 10mM Spm Raw	MuM 30min 10mM Spm	MuM 60min 10mM Spm Raw	MuM 60min 10mM Spm		Mu50 none	Mu50 none raw intensities	Mu50 2h 1mM Spm Raw	Mu50 2h 1mM Spm	Mu50 2h 512ng/ul Ox Raw	Mu50 2h 512ng/ul Ox	Mu50 2h 1mMSpm+512ng/ul Ox Raw	Mu50 2h 1mMSpm+512ng/ul Ox
Denominator	Affy Ids	Gene List	Mu50 none (0min no treat)	None	None	Mu50 none (0min no treat)	None	None	Mu50 none (0min no treat)		Mu50 none (0min no treat)	None	None	Mu50 none (0min no treat)	None	Mu50 none (0min no treat)	None	Mu50 none (0min no treat)				None	None	Mu50 none (0min no treat)	None	Mu50 none (0min no treat)	None	Mu50 none (0min no treat)	None	Mu50 none (0min no treat)		Mu50 none (0min no treat)	None	None	Mu50 none (0min no treat)	None	Mu50 none (0min no treat)	None	Mu50 none (0min no treat)
Heatmap comparing 220 significant genes in MuM and MuM complemented with PBP2 plasmid strains. 220 significant genes in MuM were determined by taking a fold change of MuM over MU50 strain at 0-minute time point without spermine treatment.	sa_c10057s8763_at			9.9	3044.2	4.92799	84.2	626.2	-2.89473			9.9	14.1	0.510195	17.9	0.854459	29.1	1.55552				9.9	3044.2	8.26442	288.5	4.865	76.3	2.94618	32.4	1.71049			300.1	5.75	-5.70574	785.75	1.38863	41.45	-2.856
	sa_c10086s8810_a_at			303.8	1716.3	2.49811	1722.6	1550.6	0.151761			303.8	95.1	-1.6756	180.7	-0.749525	118.6	-1.35702				303.8	1716.3	2.49811	998	1.71592	864.2	1.50824	507.6	0.74057			422.5	627.95	0.571698	403.7	-0.0656678	211.85	-0.995908
	sa_c10087s8814_a_at			385.7	1602.6	2.05486	1652.9	1434.1	0.204854			385.7	172.7	-1.15921	214.2	-0.848521	190.2	-1.01996				385.7	1602.6	2.05486	935.5	1.27826	975.2	1.33822	549.6	0.510903			504	672.6	0.416325	417.1	-0.27303	210.5	-1.2596
	sa_c10089s8822_a_at			210.1	704.5	1.74552	1084.2	828.7	0.387709			210.1	134.2	-0.646691	206	-0.0284318	156.8	-0.422151				210.1	704.5	1.74552	562.3	1.42026	550	1.38836	339.3	0.691485			212.85	369.9	0.797298	343.15	0.689002	125.5	-0.76215
	sa_c10133s10545_a_at			314.7	1156	1.87709	1989	890.8	1.15887			314.7	324.4	0.0437966	774.8	1.29985	1927.7	2.61483				314.7	1156	1.87709	1108.5	1.81656	1431.7	2.18568	1132.9	1.84797			1773.55	656.2	-1.43443	1685.05	-0.0738486	771.85	-1.20025
	sa_c10149s10564_at			86.5	1088.3	3.65323	166.7	101.7	0.712934			86.5	135.1	0.643256	131.5	0.604291	196.8	1.18596				86.5	1088.3	3.65323	1326	3.93824	519.4	2.58607	416.3	2.26685			319.05	214.7	-0.57146	203	-0.652303	251.55	-0.342937
	sa_c10236s10653_at			70.5	1036.9	3.87851	484.9	529.1	-0.125853			70.5	97.8	0.472211	108.7	0.624657	146.8	1.05816				70.5	1036.9	3.87851	491.9	2.80267	299	2.08445	84.7	0.264739			747.85	74.85	-3.32067	4425.4	2.56499	691.9	-0.112185
	sa_c10236s10653_x_at			61.7	958.5	3.95744	404.8	430.7	-0.089474			61.7	86.8	0.492425	98.7	0.67778	138.5	1.16654				61.7	958.5	3.95744	518.1	3.06989	291.2	2.23867	102.5	0.732282			674.4	47.45	-3.82912	3955.55	2.5522	527.35	-0.354844
	sa_c10261s8939_a_at			114.4	1127.9	3.30148	853	878.9	-0.0431533			114.4	104.2	-0.134732	89.4	-0.35574	82.8	-0.466384				114.4	1127.9	3.30148	1742.3	3.92883	1220.1	3.41484	1370.6	3.58265			337.15	886.15	1.39416	682.6	1.01765	616.15	0.869891
	sa_c10272s10680_at			1083.5	365.8	-1.56657217323232	67.5	32.2	1.06783			1083.5	874.6	-0.309004	485.1	-1.15935	355.5	-1.60778				1083.5	365.8	-1.56657	531.6	-1.02729	507.3	-1.09479	278.4	-1.96047			153.6	160.6	0.0642937	43.8	-1.81018	217.2	0.499846
	sa_c10272s10680_s_at			2104.3	584	-1.84930012321603	84.9	27.1	1.64747			2104.3	1137.7	-0.88722	861.9	-1.28775	529.5	-1.99064				2104.3	584	-1.8493	800.8	-1.39383	705.8	-1.57601	447.3	-2.23403			201.55	212.85	0.0786993	76.3	-1.40138	314.25	0.640775
	sa_c10332s10718_s_at			9951	2687.9	-1.88836204741931	2954.1	4443.3	-0.588913			9951	11743.5	0.238949	11505.4	0.209398	8937	-0.155051				9951	2687.9	-1.88836	3882.3	-1.35793	5953.7	-0.741055	9159.5	-0.119573			2542.7	6976.95	1.45624	1068.15	-1.25125	6198.95	1.28566
	sa_c10484s10930cv_s_at			1078.7	341.9	-1.657647361139	148.9	199.9	-0.424935			1078.7	759.7	-0.505792	805.6	-0.421158	843.8	-0.354321				1078.7	341.9	-1.65765	429.2	-1.32957	442.8	-1.28457	484.4	-1.15502			93.25	79.85	-0.223811	106.35	0.189644	241.95	1.37553
	sa_c10510s10955cv_s_at			1679	443.6	-1.92027095966268	135.2	231.6	-0.77654			1679	1574.3	-0.0928917	1510.7	-0.152385	1648.6	-0.0263608				1679	443.6	-1.92027	379.7	-2.14467	265.2	-2.66245	258	-2.70216			140.2	1063.9	2.9238	166.4	0.247169	3851.25	4.77977
	sa_c10536s10993_s_at			2152.9	519	-2.05247486565858	90.8	15.3	2.56916			2152.9	1134.5	-0.924225	780.4	-1.464	533.6	-2.01245				2152.9	519	-2.05247	885.6	-1.28155	683.3	-1.65569	511	-2.07489			209.15	222.95	0.0921822	89.2	-1.22942	316.25	0.596527
	sa_c10584s11041_s_at			2296.7	8157.5	1.82856	11311.1	6607	0.775672			2296.7	894.2	-1.36089	803.6	-1.51501	1196.6	-0.940621				2296.7	8157.5	1.82856	3912.2	0.768418	2695.5	0.23099	2478.2	0.10973			5469.65	3159.8	-0.791615	11014.4	1.00986	2027.9	-1.43146
	sa_c10615s11069cv_s_at			873.9	204	-2.09889905000265	3682	1898.5	0.95563			873.9	714.2	-0.29114	206.5	-2.08133	211.9	-2.04408				873.9	204	-2.0989	189.5	-2.20527	192.3	-2.18411	306.3	-1.51252			1213.95	769.55	-0.657622	814.3	-0.576077	250.75	-2.27539
	sa_c10667s11118cv_s_at			1507.5	455.5	-1.7266350429854	784.9	443.5	0.823575			1507.5	1493.3	-0.013654	2056.4	0.447963	2458.1	0.705386				1507.5	455.5	-1.72664	567.3	-1.40997	648.9	-1.21609	857.6	-0.813781			1133.9	506.5	-1.16266	508.95	-1.1557	641.15	-0.82256
	sa_c10703s11152_at			4491.5	961.6	-2.22368853270553	1560.1	1718.2	-0.139259			4491.5	13892.5	1.62904	12238.1	1.44611	8662.2	0.947536				4491.5	961.6	-2.22369	3202.6	-0.487954	9276.7	1.04641	17402.7	1.95404			807.85	15715.9	4.282	709.55	-0.187183	15638.2	4.27485
	sa_c10736s11184_at			564.1	2205.1	1.96682	5931.6	2690.4	1.1406			564.1	436	-0.371623	205.4	-1.45751	273	-1.04705				564.1	2205.1	1.96682	1753.9	1.63654	1801.2	1.67494	1744	1.62838			11045	1645.15	-2.7471	11949.2	0.113533	1482.2	-2.89757
	sa_c10736s11184_x_at			717.3	2294.8	1.67772	5034.4	2929.4	0.781215			717.3	460.8	-0.638436	229.5	-1.64408	232.2	-1.62721				717.3	2294.8	1.67772	1999.7	1.47914	1869.2	1.38177	1633.2	1.18705			10834.8	1638.15	-2.72554	12868.3	0.248142	1431.25	-2.92033
	sa_c1108s889_at			2577.4	641.4	-2.00662019496587	1205.1	1281.9	-0.0891309			2577.4	1218.6	-1.08069	856.5	-1.58939	773.9	-1.7357				2577.4	641.4	-2.00662	624.4	-2.04537	667.1	-1.94994	631.3	-2.02952			1769.55	1041.45	-0.764789	1387.7	-0.350687	1718.5	-0.0422327
	sa_c1151s932_a_at			153.2	611.7	1.99741	100	436.1	-2.12466			153.2	778.5	2.34528	1588.7	3.37436	3313.7	4.43495				153.2	611.7	1.99741	516	1.75195	247.3	0.690846	175	0.191939			943.7	549.85	-0.77929	670.7	-0.492661	84	-3.48987
	sa_c1155s937_a_at			796.4	2366.8	1.57137	467.4	1399.1	-1.58177			796.4	2650.2	1.73454	4563.6	2.51861	7534	3.24185				796.4	2366.8	1.57137	1900.1	1.25451	871.3	0.129676	650.3	-0.292388			1900.05	1744.25	-0.123431	1275.25	-0.575257	232.9	-3.02825
	sa_c1201s981_a_at			1767.1	5378.3	1.60577	12106.4	5791.7	1.06371			1767.1	965.8	-0.871587	490.3	-1.84965	620.5	-1.50988				1767.1	5378.3	1.60577	2697.4	0.610186	2297.1	0.37843	1388.2	-0.348168			7967.95	2149.2	-1.89041	9084.05	0.189127	3660.4	-1.12221
	sa_c1290s1065_at			3552.8	743.2	-2.25713406958446	2111.6	4162.1	-0.978975			3552.8	8460.7	1.25182	8297.7	1.22376	7659.4	1.10827				3552.8	743.2	-2.25713	1108.7	-1.68009	2184.2	-0.701852	3697.4	0.0575547			2649.1	3266.65	0.30231	1615.7	-0.713343	1808.3	-0.550868
	sa_c1294s1067_a_at			1450.1	501	-1.53326988448606	576.5	908.9	-0.656801			1450.1	3297.8	1.18535	3223.6	1.15252	3084.5	1.08888				1450.1	501	-1.53327	495.5	-1.5492	638.4	-1.18362	893.6	-0.698451			442.7	1061.85	1.26218	354.75	-0.319527	799.1	0.852047
	sa_c1300s1073_a_at			2390	762.6	-1.64801218202936	993.6	1579	-0.668274			2390	5306.9	1.15086	4889.9	1.03279	5073.1	1.08586				2390	762.6	-1.64801	809.2	-1.56244	1077.7	-1.14905	1625.2	-0.556393			1025.25	2114.8	1.04455	706.85	-0.5365	1781.6	0.797198
	sa_c1346s1119_a_at			3503.6	1171.6	-1.58035797599356	1433.4	1410.7	0.02303			3503.6	6234.2	0.831366	6942.6	0.986638	6822.2	0.961399				3503.6	1171.6	-1.58036	1376	-1.34836	2314.2	-0.598325	2669.2	-0.392431			1091.15	2184.25	1.00129	822.55	-0.407674	1256.5	0.203561
	sa_c1376s1149_a_at			4706.3	1308.8	-1.8463486337482	1980.4	2455.6	-0.310284			4706.3	5529.6	0.232582	4823.5	0.0354871	5164.5	0.134035				4706.3	1308.8	-1.84635	1771.8	-1.40938	2952.6	-0.672607	3509	-0.423533			1519.85	3058.25	1.00878	1719.35	0.177934	2510.45	0.724017
	sa_c1425s1202_a_at			2358.9	736.7	-1.67896511248402	378.6	474.8	-0.326646			2358.9	826.2	-1.51355	861.5	-1.45319	842.2	-1.48588				2358.9	736.7	-1.67897	752.4	-1.64854	834.3	-1.49948	789	-1.58002			656.2	857.65	0.386253	586.75	-0.16139	495.65	-0.404814
	sa_c1435s1209_a_at			4115	1350.9	-1.60697154713335	1010	1467.7	-0.539202			4115	1662.7	-1.30736	1405.1	-1.55022	1385.3	-1.57069				4115	1350.9	-1.60697	1569.7	-1.3904	2119.8	-0.956964	2053.9	-1.00253			950.25	2116.55	1.15534	1124.95	0.243482	1216	0.355764
	sa_c1449s1223_a_at			183.3	768.5	2.06784	310.5	376.2	-0.276907			183.3	124.5	-0.558061	136.2	-0.42848	178.7	-0.0366672				183.3	768.5	2.06784	895.8	2.28897	824	2.16844	401.9	1.13263			565.45	79.25	-2.83492	729.7	0.367904	119.05	-2.24783
	sa_c1494s1273_at			7964.1	1268.7	-2.65016036995062	7205.8	3545.9	1.02301			7964.1	3295.1	-1.27319	3059.1	-1.3804	2511.2	-1.66513				7964.1	1268.7	-2.65016	1589	-2.32539	1514.8	-2.39438	2129.3	-1.90313			4948.05	3472.1	-0.511052	7377.85	0.57634	1759.2	-1.49194
	sa_c1502s1282_a_at			11066.8	1680.5	-2.71927567485574	2056.7	2016.3	0.0286211			11066.8	8386.2	-0.400149	7813.7	-0.50216	6366.7	-0.79762				11066.8	1680.5	-2.71928	1426.8	-2.95538	1202.3	-3.20237	1418.1	-2.96421			2066.15	1836.3	-0.170143	2313.15	0.162914	1925.55	-0.101674
	sa_c1518s1296_a_at			733.5	2420.8	1.72262	994.1	1161.8	-0.224899			733.5	326.9	-1.16595	307.7	-1.25327	417	-0.81475				733.5	2420.8	1.72262	2072.9	1.49878	1604	1.12881	1043.6	0.5087			1977.5	1119.75	-0.820501	1912.2	-0.0484443	1092.55	-0.855978
	sa_c1768s1502_a_at			2199.9	714.5	-1.62243202877846	676.4	912.8	-0.432422			2199.9	4300.3	0.966999	5078.7	1.20702	5599.5	1.34786				2199.9	714.5	-1.62243	901.5	-1.28704	1267.2	-0.795794	1523.3	-0.530238			836.45	1863	1.15528	913.1	0.126494	1800.4	1.10597
	sa_c1884s1607_a_at			43.7	4319.1	6.62695	346.7	1130.3	-1.70495			43.7	96.8	1.14737	96.7	1.14588	201.9	2.20794				43.7	4319.1	6.62695	489.9	3.48678	173.4	1.9884	113.3	1.37444			416.5	64.45	-2.69206	3598	3.11081	212.4	-0.971533
	sa_c1888s1611_at			63.4	7578.6	6.9013	588.1	2731.9	-2.21577			63.4	69	0.122114	126.8	1	129.5	1.0304				63.4	7578.6	6.9013	871.8	3.78144	274.4	2.11373	137.7	1.11897			844.25	65.1	-3.69694	6451.75	2.93395	348.75	-1.27548
	sa_c1892s1615_a_at			92.3	7901	6.41956	564.9	2685.1	-2.24891			92.3	61.9	-0.576391	123.5	0.420108	107.3	0.217248				92.3	7901	6.41956	836.6	3.18014	276.4	1.58236	163.8	0.827533			890.3	64.9	-3.778	6460.3	2.85924	244.7	-1.86328
	sa_c1900s1624_a_at			40.5	12870.5	8.31193	359.6	3772.5	-3.39106			40.5	45.4	0.16477	37.4	-0.114884	42.1	0.0558983				40.5	12870.5	8.31193	1374.6	5.08495	316.6	2.96667	134.5	1.73161			2056.4	66.45	-4.95171	5162.85	1.32805	546.55	-1.9117
	sa_c1974s1697_a_at			1203.9	402.7	-1.5799381845554	881.6	479.8	0.877691			1203.9	1645.6	0.450898	2003.3	0.734663	2172.7	0.851773				1203.9	402.7	-1.57994	497.3	-1.27553	514.9	-1.22535	742.6	-0.697058			650.85	1354.4	1.05726	714	0.133599	1093.05	0.747962
	sa_c2026s1737_a_at			937.1	4256.9	2.18353	1369.4	1345.1	0.0258305			937.1	858.9	-0.125713	917.5	-0.0304949	837.4	-0.162286				937.1	4256.9	2.18353	5007.1	2.4177	3703.8	1.98273	3577.1	1.93252			1949.6	1527.05	-0.352431	2852.7	0.54915	2023	0.0533182
	sa_c2030s1741_a_at			3065.1	9673.9	1.65816	3293.3	4132.7	-0.327551			3065.1	1829.9	-0.744169	1501	-1.03001	1642.4	-0.900129				3065.1	9673.9	1.65816	8251.4	1.4287	7497.8	1.29053	5162.9	0.752248			4950.45	3511.95	-0.495287	6494.35	0.391625	4616.75	-0.100682
	sa_c2036s1745_a_at			5905	17881.6	1.59847	5698.2	5364.8	0.0869819			5905	3972.9	-0.571745	3851.4	-0.616554	3041.3	-0.957249				5905	17881.6	1.59847	15572.7	1.39901	12720	1.10709	9091.2	0.622534			6025.15	5806.25	-0.0533905	7130.45	0.242996	7188.5	0.254694
	sa_c2385s1987_a_at			934.9	3444.5	1.88141	2628.1	2867.8	-0.125924			934.9	437.9	-1.09421	594	-0.654349	375.4	-1.31638				934.9	3444.5	1.88141	2041.7	1.12689	2439.9	1.38394	2550.7	1.44801			1290.4	1694.7	0.393212	1026.75	-0.329733	342	-1.91575
	sa_c2413s1997_a_at			706	2111.6	1.5806	2325.9	2644	-0.184933			706	345.5	-1.03098	490.5	-0.525415	299.6	-1.23663				706	2111.6	1.5806	1529	1.11485	1626.2	1.20376	1523.4	1.10955			1045.35	1628.2	0.639292	839.45	-0.31647	375.75	-1.47614
	sa_c2446s2028_a_at			856	2789.8	1.70448	1541.3	1925.9	-0.321385			856	467.2	-0.873571	819.3	-0.063219	1096.8	0.357618				856	2789.8	1.70448	2475.9	1.53227	2137	1.3199	1783.8	1.05927			1951.15	973.8	-1.00263	2544.3	0.382944	1082.2	-0.850358
	sa_c2460s2044_a_at			1036.8	325.6	-1.67096501861838	209.7	98.9	1.08428			1036.8	273.3	-1.92358	284.6	-1.86513	261.3	-1.98836				1036.8	325.6	-1.67097	275.6	-1.91149	152.3	-2.76715	215.6	-2.26571			164.2	259.5	0.66028	310	0.916814	522.65	1.67039
	sa_c2479s2056_a_at			664.5	2411.9	1.85983	2807	2575.3	0.124289			664.5	246.6	-1.4301	355.7	-0.901608	282.9	-1.23198				664.5	2411.9	1.85983	1554.8	1.22639	1520.2	1.19392	1109.8	0.739959			832.5	1266.5	0.605325	771.15	-0.110439	317.1	-1.39251
	sa_c2516s2092_a_at			481.2	2194.5	2.18918	2776.6	2077	0.418818			481.2	154.4	-1.63996	322.4	-0.577785	212.2	-1.18121				481.2	2194.5	2.18918	1377.7	1.51755	1376.9	1.51672	958.5	0.994142			699.9	861.55	0.299786	667.6	-0.0681649	259.95	-1.42891
	sa_c2570s2145_a_at			2073.6	6124.1	1.56236	2294	3683.5	-0.683212			2073.6	701	-1.56465	796	-1.3813	952.3	-1.12265				2073.6	6124.1	1.56236	6012.4	1.5358	3408.4	0.716957	2519.7	0.281114			2412.95	1824.1	-0.403613	2501.85	0.0521973	779.6	-1.62999
	sa_c2630s2204_a_at			922.2	314.6	-1.55156099499624	422.7	414.5	0.028262			922.2	1682	0.867026	1881.2	1.0285	1821.9	0.982292				922.2	314.6	-1.55156	365.1	-1.33679	513.5	-0.844715	741.3	-0.315022			328.15	536.7	0.70976	437	0.413278	498.45	0.603093
	sa_c2647s2221_a_at			1702.1	568.9	-1.58106881307952	740.4	679.1	0.124681			1702.1	2560.3	0.588997	3175.9	0.89985	3347.1	0.975596				1702.1	568.9	-1.58107	863.5	-0.979048	1522.3	-0.161063	2066.9	0.280153			709.5	2187.9	1.62467	473.6	-0.583134	1614.15	1.1859
	sa_c2837s2403_a_at			6224.2	2142	-1.53892993858625	1693.5	2583	-0.60904			6224.2	9404.2	0.595417	8871	0.511208	7761.4	0.318428				6224.2	2142	-1.53893	2430.5	-1.35664	3462.3	-0.846158	5088.4	-0.290676			2396.05	6766.5	1.49775	1865.4	-0.361173	9085	1.92283
	sa_c2841s2407_a_at			2457	811.2	-1.59876830024618	821	814.2	0.011999			2457	1972.7	-0.316726	2029.6	-0.275702	2079.6	-0.240592				2457	811.2	-1.59877	1047.7	-1.22967	1322.9	-0.893194	1590.6	-0.627327			919.3	1938.85	1.07659	904.55	-0.0233355	1621.1	0.818365
	sa_c2867s2431_a_at			3240.8	983.7	-1.72005968257222	2219.3	3043.3	-0.455532			3240.8	2985	-0.118619	2524.6	-0.360295	2905.4	-0.157613				3240.8	983.7	-1.72006	1190.6	-1.44466	1526.8	-1.08584	1680.1	-0.947803			1224.5	1664.1	0.442549	1498.7	0.291519	1213.15	-0.0134348
	sa_c3028s2585_at			8759.9	2359.9	-1.89218867346485	3787.5	5373.3	-0.504562			8759.9	12557.6	0.519574	9437.8	0.107536	8558.5	-0.0335564				8759.9	2359.9	-1.89219	4621.1	-0.922678	7542.3	-0.21591	10647.6	0.281542			3678.6	7008.1	0.929867	1954.95	-0.912025	8881.45	1.27164
	sa_c304s144_a_at			353.6	1496.2	2.08111	925.6	2092.2	-1.17656			353.6	252.4	-0.486406	309	-0.194511	396.9	0.166657				353.6	1496.2	2.08111	1309.6	1.88894	1069.7	1.59702	722.6	1.03108			1176.35	573.35	-1.03683	1210.65	0.0414645	476.9	-1.30256
	sa_c3079s2633_a_at			1544.9	5607.8	1.85992	1496.9	3793.3	-1.34148			1544.9	1332.2	-0.213703	1635.1	0.0818654	1288.2	-0.262157				1544.9	5607.8	1.85992	2896.6	0.906847	2370.5	0.617678	2084.8	0.432396			2528.25	1871.55	-0.433906	5462.15	1.11133	2960.75	0.227824
	sa_c3083s2636_a_at			1544.6	5362.6	1.7957	732	1778.1	-1.28042			1544.6	796.7	-0.955125	942.2	-0.713128	886.2	-0.801529				1544.6	5362.6	1.7957	2478.4	0.682176	1696.5	0.135328	1281.7	-0.269175			2616.9	1302.45	-1.00663	5742.4	1.1338	1924.75	-0.443188
	sa_c3087s2640_a_at			3616.3	11382.8	1.65427	4888.9	8256.9	-0.75609			3616.3	1841	-0.974025	2056.6	-0.814253	2339.6	-0.628252				3616.3	11382.8	1.65427	12012.5	1.73195	8118.7	1.16673	7709.9	1.0922			5680.45	7687	0.436415	9724.7	0.775649	7003.4	0.30205
	sa_c3091s2644_a_at			1590.9	7347.1	2.20733	1373.4	2812.6	-1.03415			1590.9	1483.9	-0.100449	2000.7	0.330662	2070.4	0.380066				1590.9	7347.1	2.20733	8209.5	2.36745	4273	1.42541	4308.9	1.43748			2031.05	3614.45	0.83155	3514.3	0.791012	3916.65	0.947394
	sa_c3134s2687_a_at			2643.9	10189.3	1.94632	6702	7314.3	-0.126128			2643.9	1910.7	-0.468566	1526.6	-0.792346	1887.5	-0.486191				2643.9	10189.3	1.94632	6015.6	1.18604	3936.1	0.574099	4182	0.661525			10889.9	3357	-1.69775	10426.5	-0.0627427	6633.25	-0.715203
	sa_c3138s9790_s_at			1215.4	5336	2.13433	7299.6	5258.6	0.473139			1215.4	471.1	-1.36733	411.8	-1.56142	505.8	-1.26479				1215.4	5336	2.13433	2343.8	0.947418	1451.6	0.256213	919.9	-0.401882			2507.15	1241.35	-1.01414	4759.45	0.924747	950.85	-1.39876
	sa_c3144s2693_a_at			870.1	2535.7	1.54313	1057.2	1468.2	-0.4738			870.1	488.7	-0.832232	679.3	-0.357132	833.3	-0.0623452				870.1	2535.7	1.54313	2030.6	1.22265	1842.6	1.08249	1318.4	0.599535			1500.75	969.2	-0.630817	2547.15	0.7632	1409.5	-0.0905002
	sa_c3170s2715_a_at			846.3	268.6	-1.65570986187929	694.3	674.5	0.0417407			846.3	1525.7	0.85023	1873.6	1.14657	2017.8	1.25354				846.3	268.6	-1.65571	419.4	-1.01284	488.8	-0.791925	635.5	-0.413277			389.15	768	0.98078	337.25	-0.206508	600.3	0.625357
	sa_c31s28_a_at			165	892.8	2.43587	1310.3	923.3	0.505026			165	414.5	1.32891	519.4	1.65438	633.9	1.94179				165	892.8	2.43587	1223	2.88989	1278.4	2.9538	2131.4	3.69126			534.95	1270.6	1.24803	510.1	-0.068624	1479.2	1.46734
	sa_c3237s2785_a_at			1459.2	7295.8	2.32189	2033.4	5011.5	-1.30135			1459.2	630.4	-1.21084	636	-1.19808	741.7	-0.97627				1459.2	7295.8	2.32189	7044	2.27122	3781.8	1.3739	2303.9	0.6589			2268.4	1985.95	-0.191846	2016.5	-0.169822	1369.6	-0.72792
	sa_c3376s2908_a_at			2490.3	546.4	-2.18829016176218	818.9	340.1	1.26773			2490.3	920.6	-1.43567	628.1	-1.98725	621.1	-2.00342				2490.3	546.4	-2.18829	804.1	-1.63087	293.8	-3.08341	459.7	-2.43755			1875.2	1797.7	-0.0608922	3215.25	0.777886	1312.7	-0.514507
	sa_c3433s2963_a_at			635.6	1956.1	1.62179	982.4	1947.5	-0.987241			635.6	548	-0.213943	731.3	0.202344	752.2	0.242997				635.6	1956.1	1.62179	1879.6	1.56423	1162.6	0.871164	857	0.431176			1501.65	802.4	-0.904155	3011	1.00369	1054.9	-0.509442
	sa_c3597s3080_at			731.1	2210.8	1.59643	1650.7	1119.7	0.559966			731.1	569.7	-0.359866	597.4	-0.291372	568.8	-0.362147				731.1	2210.8	1.59643	1775.9	1.28041	1412.8	0.950417	1057.7	0.53279			1585.35	1188.3	-0.415902	2239.1	0.498118	1174.45	-0.432816
	sa_c3623s3103_a_at			1681.3	484.6	-1.79471086255811	826.5	437.6	0.917402			1681.3	1954.7	0.21737	2611.5	0.635302	2897.8	0.785381				1681.3	484.6	-1.79471	624.2	-1.4295	764	-1.13793	811.8	-1.05038			1298.55	1013.2	-0.357983	1240.75	-0.0656891	569.6	-1.18888
	sa_c372s215_a_at			191.8	699.4	1.86652	253.2	329.7	-0.380876			191.8	251.2	0.389234	232.5	0.277628	264.6	0.46421				191.8	699.4	1.86652	557.4	1.53911	426.9	1.1543	249	0.376543			215.6	125.15	-0.784699	630.45	1.54802	168.55	-0.355181
	sa_c3742s3217_a_at			12020.2	2463.8	-2.28650384623608	10721.2	7631.2	0.490485			12020.2	5062.8	-1.24745	3950.5	-1.60535	2087.7	-2.52547				12020.2	2463.8	-2.2865	2722.5	-2.14246	3231	-1.89541	4721.2	-1.34824			7996.05	7550.4	-0.0827344	5273.25	-0.600595	2343.6	-1.77056
	sa_c3767s3239_at			6397.9	1822.2	-1.81191712878157	22805.2	10732.9	1.08732			6397.9	5560.6	-0.202358	5364.9	-0.254047	4903.5	-0.383787				6397.9	1822.2	-1.81192	2262.1	-1.49994	4585.6	-0.480488	6556.2	0.0352614			21505.1	11884.8	-0.855567	21261	-0.0164694	12007.5	-0.840749
	sa_c3951s9849_a_at			153.7	610.6	1.99011	247	54.8	2.17226			153.7	868.5	2.49841	748.1	2.28311	583.1	1.92363				153.7	610.6	1.99011	1257.2	3.03203	1481.2	3.26858	1613.5	3.392			178.45	599.95	1.74932	726.8	2.02604	3396.85	4.25061
	sa_c41s39_a_at			544.5	175.8	-1.63099697846086	989	545.4	0.858656			544.5	555.2	0.0280755	578.3	0.0868861	626.4	0.202152				544.5	175.8	-1.631	252.2	-1.11036	473.4	-0.201872	383	-0.507588			696	672.6	-0.0493385	654.35	-0.0890248	267.15	-1.38144
	sa_c4365s3717_a_at			5654.1	1601.3	-1.82005378041519	2594.1	3315.4	-0.353949			5654.1	8070.4	0.513343	6712.9	0.247639	6963.7	0.300557				5654.1	1601.3	-1.82005	2259.3	-1.32342	3575.2	-0.661273	6424.1	0.184197			3389.3	5572.2	0.71726	2720.35	-0.317195	4691.85	0.46917
	sa_c4369s3721_at			145.9	631.1	2.11289	102.5	157.9	-0.623387			145.9	123.5	-0.240469	219.7	0.590555	289.8	0.990078				145.9	631.1	2.11289	586.6	2.0074	433	1.56939	462.9	1.66572			88	193.25	1.13489	58.85	-0.580461	139.9	0.668821
	sa_c4373s3725_a_at			124.2	572.7	2.20511	146.6	160.7	-0.132485			124.2	139.5	0.1676	180.8	0.54173	230.3	0.890849				124.2	572.7	2.20511	542	2.12563	390.3	1.65192	354.7	1.51393			137.05	182.05	0.409632	93.25	-0.555527	98.95	-0.469931
	sa_c4379s3726_a_at			177.1	731.5	2.04629	186.3	117.6	0.66374			177.1	127.8	-0.470676	178.1	0.0081233	251.6	0.506568				177.1	731.5	2.04629	727.1	2.03759	390.8	1.14187	303.5	0.777132			101.95	157.5	0.62749	104.55	0.0363313	86.55	-0.236256
	sa_c4389s3740_a_at			88.1	1665.7	4.24084	1776.6	470	1.91839			88.1	117.2	0.411759	207.1	1.23311	243.6	1.4673				88.1	1665.7	4.24084	1598.9	4.18179	649.3	2.88167	652.5	2.88876			2292	421.7	-2.44232	744.25	-1.62275	193.45	-3.56657
	sa_c4397s3747_at			448.4	1300.5	1.53621	868.7	936.6	-0.108575			448.4	482.7	0.106341	483.2	0.107834	579.5	0.370022				448.4	1300.5	1.53621	1063	1.24528	1075.5	1.26215	1145.6	1.35325			1422.95	695.55	-1.03266	1252.15	-0.184478	829.7	-0.778223
	sa_c4498s3842_a_at			450.9	1686.8	1.90341	1715.4	1257.9	0.447528			450.9	231.1	-0.96429	288.3	-0.645237	273.5	-0.721267				450.9	1686.8	1.90341	1692.7	1.90845	1003.4	1.15402	1380.7	1.61452			2341.45	1540.85	-0.603676	1958.7	-0.257506	2272.75	-0.0429632
	sa_c4528s3873_a_at			1334.4	5206.4	1.96409	3384.1	2624	0.367004			1334.4	356.6	-1.90381	280.6	-2.2496	264	-2.33758				1334.4	5206.4	1.96409	2312.4	0.7932	1657.4	0.312731	1118.3	-0.254884			1831.3	1549.2	-0.241345	2280.8	0.316672	346.1	-2.40361
	sa_c4530s3875_a_at			354.3	1038	1.55076	3834.7	633.7	2.59724			354.3	3399.2	3.26215	5030.7	3.82772	5186.6	3.87175				354.3	1038	1.55076	956.9	1.4334	828	1.22466	1291.8	1.86634			1752.45	3010.3	0.780534	1957.65	0.15975	9330.55	2.41259
	sa_c4585s3916_a_at			1075.6	3472.7	1.69092	2557.7	1774.8	0.527191			1075.6	233.6	-2.20303	353.9	-1.60373	433.6	-1.3107				1075.6	3472.7	1.69092	2071.8	0.945743	1535.2	0.513285	1072.8	-0.00376052			1032	912.5	-0.177547	1326.55	0.362236	341	-1.5976
	sa_c4619s3943_a_at			14067.4	682.4	-4.36559425095921	15377.7	15153.3	0.0212077			14067.4	5304	-1.4072	1601.6	-3.13477	867.7	-4.01902				14067.4	682.4	-4.36559	417.6	-5.07409	293	-5.58531	1507.2	-3.22241			13594.8	7259.75	-0.905063	16175.7	0.250769	4080	-1.73641
	sa_c4695s4014_a_at			1072	315.8	-1.7632218294849	510.2	455.3	0.164245			1072	445.5	-1.26681	288.8	-1.89216	251.4	-2.09225				1072	315.8	-1.76322	363.9	-1.55869	227.1	-2.23891	189.8	-2.49775			458.1	470.45	0.0383788	290.75	-0.655883	198.6	-1.2058
	sa_c4725s4044_a_at			309.1	923.2	1.57857	1239.5	723.9	0.775896			309.1	396.3	0.358519	410.5	0.409309	552.5	0.837901				309.1	923.2	1.57857	859.9	1.4761	630.4	1.02819	785	1.34462			805.95	739.5	-0.12414	974.85	0.27449	1430.4	0.827656
	sa_c4761s9994_a_at			1606.5	331.1	-2.27858206496177	79.2	61.6	0.36257			1606.5	1109.3	-0.534271	608.7	-1.40012	483.7	-1.73174				1606.5	331.1	-2.27858	452.3	-1.82857	360	-2.15785	248.9	-2.69028			153.6	70.9	-1.11532	93.85	-0.71075	80.85	-0.925859
	sa_c489s318_a_at			522	1705.3	1.7079	341.8	634	-0.89133			522	226.3	-1.20581	354.4	-0.558671	406.1	-0.362215				522	1705.3	1.7079	1362.4	1.38403	813.9	0.640802	442	-0.240003			564.25	373.2	-0.596386	608.6	0.10916	380.55	-0.568248
	sa_c5043s4344_a_at			152	521.5	1.7786	174.1	235.9	-0.438259			152	224.3	0.561358	229.9	0.596935	390.5	1.36125				152	521.5	1.7786	458.1	1.59159	272.8	0.843772	261.4	0.782188			139.1	158.25	0.186083	209.3	0.58945	128.85	-0.11043
	sa_c5066s4362_a_at			3758.8	970	-1.95421550141375	3741.4	4338.2	-0.213518			3758.8	11872.4	1.65927	10755.3	1.5167	9025.1	1.26367				3758.8	970	-1.95422	2256	-0.736505	3782.6	0.00910607	5180.5	0.462819			1407.4	1307.2	-0.106553	1287.95	-0.127956	2202.15	0.64588
	sa_c5094s4391_a_at			2018.4	646.3	-1.64293621469836	657	793.6	-0.272519			2018.4	2518.2	0.319181	2823.6	0.484324	3069.9	0.60498				2018.4	646.3	-1.64294	879.2	-1.19895	1066.7	-0.920058	1546.8	-0.383925			849.3	1323.9	0.640448	1042.8	0.296116	1913.95	1.17221
	sa_c5098s4395_a_at			690.1	2594.3	1.91047	3138.3	1933.1	0.699067			690.1	970.3	0.491625	751.4	0.122776	613	-0.170918				690.1	2594.3	1.91047	1494.9	1.11517	1310.8	0.92557	1344.1	0.961763			2032.8	1974.25	-0.0421636	2159.05	0.0869284	1097.8	-0.888853
	sa_c5174s4471_a_at			1701.5	7641.9	2.16712	5802.9	5773	0.00745284			1701.5	367.4	-2.21138	370.2	-2.20043	311.7	-2.44858				1701.5	7641.9	2.16712	3228	0.923833	2305.4	0.43821	1936.4	0.18657			3999.95	1665.35	-1.26416	5333.2	0.415019	596.65	-2.74503
	sa_c5182s4480_a_at			204.6	621.8	1.60364	482.5	244.1	0.983057			204.6	248.7	0.2816	294	0.52301	428.4	1.06615				204.6	621.8	1.60364	627.9	1.61773	414.8	1.01961	452.3	1.14447			276.05	507.55	0.87862	364.7	0.401781	377.85	0.452884
	sa_c5235s4535_a_at			23372.2	4074.7	-2.5200277899733	47243.3	44379.6	0.0902131			23372.2	13500.4	-0.791791	7981.9	-1.54999	5983.5	-1.96573				23372.2	4074.7	-2.52003	2520.7	-3.2129	2820.7	-3.05067	10366.7	-1.17284			30715.3	17689.7	-0.796052	19674.7	-0.642616	8125.35	-1.91846
	sa_c5258s4557_a_at			304.1	1009.3	1.73074	447.3	345.8	0.371305			304.1	269.9	-0.172121	416.5	0.453771	493.9	0.699673				304.1	1009.3	1.73074	1093.7	1.8466	705.7	1.21451	568.9	0.903629			482.2	342.3	-0.49437	588.45	0.287288	314.2	-0.617948
	sa_c525s350_at			939.4	95.2	-3.30270611494984	474.5	109.8	2.11153			939.4	1057.4	0.17071	646	-0.540205	658.1	-0.513433				939.4	95.2	-3.30271	117.1	-3.004	166.4	-2.49708	148.2	-2.66419			233.4	154.15	-0.59847	169.9	-0.458119	92.5	-1.33528
	sa_c5270s4569_a_at			150.3	502.2	1.74042	612.2	769.4	-0.329731			150.3	211.6	0.493495	169.9	0.176841	187.3	0.317506				150.3	502.2	1.74042	508.9	1.75954	418.4	1.47704	367.1	1.28833			257.3	338.85	0.397195	553.6	1.10539	200.1	-0.36273
	sa_c5389s4662_a_at			6770.1	2196.4	-1.62403632736685	3924.2	4255.8	-0.117032			6770.1	5521.6	-0.294091	5164.9	-0.390437	6448.5	-0.0702135				6770.1	2196.4	-1.62404	2010.3	-1.75177	2621	-1.36906	2848.5	-1.24897			3412.1	4655.1	0.448152	4038.5	0.24316	9526.8	1.48133
	sa_c5408s4676_a_at			750.2	2235.9	1.57551	2714	2115.4	0.35949			750.2	2465.1	1.7163	3248	2.1142	2640.9	1.81568				750.2	2235.9	1.57551	4447.9	2.56778	4917.2	2.71249	4058.7	2.43567			11539.6	6847.45	-0.752954	5380.75	-1.10071	6091.05	-0.92183
	sa_c5431s4700_a_at			2274.8	656.3	-1.79331237118906	1629.3	1582.7	0.0418644			2274.8	1031	-1.1417	1144	-0.991653	1219.9	-0.898977				2274.8	656.3	-1.79331	566.3	-2.0061	441.6	-2.36493	503.4	-2.17596			1841.65	2048.25	0.153393	2084.65	0.178806	1918.3	0.0588295
	sa_c5439s4708_a_at			1939.9	648.7	-1.58035894084303	1546.8	2656.4	-0.780186			1939.9	2961	0.610102	3057.4	0.656323	2502.9	0.367618				1939.9	648.7	-1.58036	1124.8	-0.786314	1430.4	-0.439564	1866.3	-0.0558014			1523.7	4234.4	1.47458	1396.4	-0.125867	2900.3	0.928623
	sa_c5449s4715_a_at			7431.1	1175	-2.66091502693224	20821.1	18879.9	0.141195			7431.1	4037.1	-0.880256	1912.9	-1.95781	1798.9	-2.04646				7431.1	1175	-2.66092	925.1	-3.00589	815.9	-3.18711	2000.9	-1.89293			18697.1	7669.2	-1.28566	8705.3	-1.10284	2495.75	-2.90527
	sa_c5534s4791_a_at			1322.5	189.7	-2.80147613847727	3246	10453.3	-1.68722			1322.5	702.5	-0.912698	243.8	-2.4395	147	-3.16938				1322.5	189.7	-2.80148	253	-2.38606	150.8	-3.13256	232.4	-2.50859			5804.95	3552.35	-0.70851	6618.45	0.18921	1646.25	-1.8181
	sa_c5564s4818_a_at			845.7	230.9	-1.87287780551746	1216.5	3761.4	-1.62853			845.7	269.2	-1.65147	201.6	-2.06865	128.7	-2.71613				845.7	230.9	-1.87288	342.6	-1.30362	170.4	-2.31122	241.6	-1.80753			3303.35	4143.35	0.326868	2624.45	-0.331915	1738.55	-0.926045
	sa_c5570s4822_a_at			1391.8	296.1	-2.23279551689579	1674.7	6951.2	-2.05336			1391.8	469.4	-1.56806	241.5	-2.52686	162.6	-3.09755				1391.8	296.1	-2.2328	456.1	-1.60953	216.5	-2.68451	298.7	-2.22018			4299.9	6012.25	0.483602	3812.7	-0.17349	2348.15	-0.872779
	sa_c5574s4827_a_at			2682.8	337	-2.99291901064555	1632.8	8399.9	-2.36302			2682.8	1143.7	-1.23003	323.2	-3.05324	167.8	-3.99892				2682.8	337	-2.99292	510.1	-2.39489	228.1	-3.556	352.7	-2.92723			4101.65	5639.8	0.45944	3510.55	-0.224507	1616.8	-1.34306
	sa_c5580s4836_a_at			506.3	131.7	-1.9427371386533	479	1298	-1.43819			506.3	329.5	-0.619714	139.4	-1.86076	139.4	-1.86076				506.3	131.7	-1.94274	135.8	-1.89851	81.5	-2.63512	127.1	-1.99403			747.55	1311.4	0.810866	319.4	-1.22681	411.35	-0.861804
	sa_c5584s4840_a_at			1617.7	312.6	-2.37155440352557	1264.7	6127.9	-2.2766			1617.7	1108.5	-0.545335	432.5	-1.90317	241.6	-2.74325				1617.7	312.6	-2.37155	477.9	-1.75916	226.9	-2.83382	421.4	-1.94068			1953.9	3829.85	0.970931	807.5	-1.27482	761.3	-1.35982
	sa_c5652s4904_a_at			8998.6	3045.8	-1.56287935322779	1265.1	1000	0.339251			8998.6	12276.6	0.448139	11266.8	0.324305	7710.8	-0.22282				8998.6	3045.8	-1.56288	6027.1	-0.578237	7408.5	-0.280519	10094.2	0.165754			4279.4	2190.65	-0.96605	1330.75	-1.68517	4937.25	0.206299
	sa_c5656s4907_a_at			131.3	514.8	1.97115	341	308.3	0.145437			131.3	168.3	0.358168	237.7	0.856275	432.2	1.71883				131.3	514.8	1.97115	552.7	2.07363	313.8	1.25698	270.7	1.04383			191.95	158.7	-0.274428	252.1	0.393266	139.95	-0.455819
	sa_c5660s4913_a_at			147.5	578.9	1.9726	136.3	63.2	1.10879			147.5	120.8	-0.288094	158.5	0.103768	157.2	0.0918863				147.5	578.9	1.9726	1215.4	3.04264	544.3	1.88369	533.9	1.85585			689.95	469.95	-0.553985	1611.35	1.22371	1389.25	1.00974
	sa_c5668s4921_a_at			93.2	601.3	2.68968	150.7	83.2	0.857024			93.2	169.9	0.866284	248.5	1.41484	296	1.6672				93.2	601.3	2.68968	981.1	3.396	517.9	2.47427	596	2.67691			427.15	958.6	1.16619	1069.2	1.32372	3623.7	3.08465
	sa_c5694s4942_a_at			155.3	540.5	1.79924	278.1	365.6	-0.394662			155.3	246.6	0.667115	271.4	0.805363	375.7	1.27452				155.3	540.5	1.79924	588.3	1.92149	298	0.940255	264.3	0.767119			195.25	182.95	-0.0938731	193.6	-0.0122436	151.6	-0.365053
	sa_c5717s4960_a_at			847.9	2686.2	1.6636	714.3	1225.6	-0.778886			847.9	738.4	-0.199492	1496.8	0.819915	1623.9	0.937497				847.9	2686.2	1.6636	2587.1	1.60937	1951.9	1.20291	1874.9	1.14485			1078.95	940.8	-0.197668	2107.5	0.965905	1402.05	0.37791
	sa_c5777s5020_a_at			160.7	631	1.97327	1265.9	1113.7	0.184803			160.7	237.5	0.563558	297.6	0.889005	362.3	1.17281				160.7	631	1.97327	684.5	2.09068	413.4	1.36317	388.1	1.27206			774.8	438.5	-0.821247	1233.1	0.670394	531.75	-0.543076
	sa_c5877s5114_a_at			421.6	2009.8	2.25311	1823.6	888.6	1.03718			421.6	108.8	-1.9542	73	-2.52991	69.8	-2.59458				421.6	2009.8	2.25311	1024.2	1.28055	653.9	0.633195	385.1	-0.130642			618.55	245.05	-1.33581	1420.1	1.19903	121.4	-2.34912
	sa_c5987s5189_a_at			1960.9	499.4	-1.97324823792097	1206.6	592	1.02728			1960.9	795.5	-1.30158	553.3	-1.82538	515.7	-1.92691				1960.9	499.4	-1.97325	836	-1.22994	359.3	-2.44826	363.9	-2.4299			604.2	1337.9	1.14687	659.45	0.126237	1508.85	1.32035
	sa_c5995s5196_a_at			3653.4	404.8	-3.17395852363142	599.5	249.2	1.26646			3653.4	1263.1	-1.53227	809	-2.17503	701.3	-2.38114				3653.4	404.8	-3.17396	746.9	-2.29025	314.3	-3.53903	228.8	-3.99708			311.05	809.5	1.37988	306.75	-0.0200832	930.3	1.58055
	sa_c6062s5256_a_at			274	808.8	1.56161	217.8	265.8	-0.287337			274	212.6	-0.366034	260	-0.0756643	363.3	0.406985				274	808.8	1.56161	902.7	1.72007	406.6	0.569434	208.5	-0.394129			200.75	167.5	-0.261239	280.75	0.483886	444.15	1.14565
	sa_c6077s5267_a_at			227	751	1.72612	128.2	221	-0.78565			227	225.6	-0.00892523	260.4	0.198037	268	0.239541				227	751	1.72612	643.9	1.50414	309.1	0.445381	181.9	-0.319547			138.3	123.45	-0.163874	107.15	-0.368169	117.1	-0.24006
	sa_c6123s5305_a_at			6447.8	482.6	-3.73990717390008	4102	2349.6	0.803912			6447.8	1753.6	-1.87849	1008.2	-2.67703	874.6	-2.88211				6447.8	482.6	-3.73991	778.1	-3.05078	379.6	-4.08626	321.6	-4.32547			2248.7	1482.75	-0.600816	1845.65	-0.284962	807.75	-1.47711
	sa_c6230s5410_at			188.5	2808.5	3.89716	1036	214.2	2.27399			188.5	191.4	0.0220263	168	-0.166103	117.2	-0.685592				188.5	2808.5	3.89716	3371.1	4.16058	3431.8	4.18633	3023.1	4.00339			365.6	254.35	-0.523451	2180.15	2.57609	983.35	1.42744
	sa_c6266s5446_a_at			197.9	3290.8	4.05559	2729.6	796.2	1.77749			197.9	235.6	0.251568	210.8	0.0911033	156.9	-0.334926				197.9	3290.8	4.05559	5229.8	4.72391	6467.2	5.0303	6255.7	4.98233			794.5	626.6	-0.342502	3896.35	2.294	1419.95	0.837721
	sa_c6278s5456_a_at			135.4	532.5	1.97555	462.3	288.4	0.680758			135.4	373	1.46195	575.9	2.08859	601.4	2.1511				135.4	532.5	1.97555	470.2	1.79605	309.9	1.19458	235.7	0.799724			314.2	239.55	-0.391356	472.15	0.587562	523.3	0.735955
	sa_c6299s5473_a_at			2356.6	8663.8	1.87829	7425	7619.3	-0.0372674			2356.6	502.1	-2.23066	520.5	-2.17874	380.3	-2.6315				2356.6	8663.8	1.87829	4658.5	0.983159	2965.7	0.331666	2299	-0.0357004			4195.6	1938.25	-1.11412	4968.6	0.243962	501.75	-3.06384
	sa_c646s452_a_at			1987.1	6726.5	1.75919	2895.3	6764.1	-1.22419			1987.1	1172.9	-0.760584	1507.1	-0.398889	1741.4	-0.190417				1987.1	6726.5	1.75919	5540.4	1.47933	3076.6	0.630672	2541.4	0.354959			3851.85	3212	-0.26208	6089.65	0.660808	4849.05	0.332151
	sa_c6493s5661_a_at			86.2	3647.7	5.40316	160.2	574.5	-1.84243			86.2	100	0.21424	164.2	0.929694	230.5	1.41901				86.2	3647.7	5.40316	845.6	3.29422	325.1	1.91512	167.7	0.960123			225.5	54.5	-2.0488	465.55	1.04581	333.85	0.566073
	sa_c6506s5675_a_at			12784.6	997.2	-3.68038032970368	1327.9	2101.6	-0.662342			12784.6	9999.1	-0.354537	7723.3	-0.727118	6161.5	-1.05305				12784.6	997.2	-3.68038	1526.6	-3.06601	2347.8	-2.44503	2393.6	-2.41715			8144.4	8346.15	0.0353024	4685.95	-0.797467	6703.05	-0.280991
	sa_c6517s5684_a_at			755	2610.1	1.78956	2892.2	1650.4	0.809352			755	306.1	-1.30247	360.3	-1.06728	504.4	-0.581908				755	2610.1	1.78956	2065.7	1.45208	1284.3	0.766434	1115.7	0.563401			1161.7	1091.4	-0.0900576	814.95	-0.511454	864.45	-0.426383
	sa_c6561s5728_a_at			243.2	961.3	1.98284	1195.2	639.8	0.901559			243.2	144.5	-0.751074	201.5	-0.271363	160.7	-0.597773				243.2	961.3	1.98284	813.5	1.742	468.2	0.944982	432.6	0.83089			321	292.95	-0.131919	199.65	-0.6851	274.55	-0.225504
	sa_c6829s5965_a_at			6378.4	1989.1	-1.68107876618059	1313.2	2081.6	-0.664606			6378.4	10796.7	0.759324	10384	0.703096	9040.4	0.503192				6378.4	1989.1	-1.68108	2815.3	-1.17991	3744.2	-0.768537	4858.4	-0.392713			2052.75	3508.75	0.773399	941.25	-1.12491	3450.7	0.749331
	sa_c6835s5969_a_at			3892.6	1247.3	-1.64192559905881	1323.7	1814.2	-0.454757			3892.6	7950.1	1.03024	6817	0.808403	5977.2	0.618736				3892.6	1247.3	-1.64193	1415.6	-1.45932	2076.6	-0.906511	3067.3	-0.343765			1259.1	2211.3	0.812502	716.45	-0.813455	1813.3	0.526225
	sa_c6925s6048_a_at			722	225.4	-1.67951132160231	4007.5	2396.2	0.741954			722	748.1	0.0512323	225.5	-1.67887	224.5	-1.68528				722	225.4	-1.67951	220.7	-1.70991	109.7	-2.71844	247.9	-1.54224			1451.6	726.45	-0.998709	974.75	-0.57454	188.85	-2.94233
	sa_c7008s6130_a_at			122.1	1523.1	3.64088	1628.3	1665.9	-0.0329353			122.1	125.1	0.0350186	123.6	0.0176155	148.5	0.2824				122.1	1523.1	3.64088	2138.8	4.13067	1523	3.64078	1794.4	3.87737			634.7	1054.45	0.732344	1262.65	0.992308	706.9	0.155431
	sa_c7012s6133_a_at			201.7	1405.7	2.80101	1210.4	900.8	0.426205			201.7	143	-0.496196	106.6	-0.920004	152.8	-0.400567				201.7	1405.7	2.80101	2307.7	3.51617	1637.3	3.02104	2078.3	3.36512			292.35	1124.8	1.9439	626.15	1.09881	860.7	1.55781
	sa_c7018s6139_a_at			203.7	1014.1	2.31568	604.8	663.1	-0.132768			203.7	135.8	-0.584963	91	-1.16251	113.3	-0.846298				203.7	1014.1	2.31568	1645.1	3.01366	1302.7	2.67699	1566.9	2.9434			181.75	613.1	1.75417	332.15	0.86988	489	1.42788
	sa_c7036s9080_a_at			237.8	708.7	1.57543	269.8	201.6	0.420395			237.8	117	-1.02324	114.8	-1.05063	154.6	-0.621208				237.8	708.7	1.57543	579.8	1.28581	365.2	0.618938	210.2	-0.177986			165.35	228.9	0.469194	331.6	1.00392	161.6	-0.0330958
	sa_c7041s6150_a_at			272.8	821.7	1.59077	482.7	336.5	0.52052			272.8	102.8	-1.408	194.8	-0.48585	169.4	-0.68741				272.8	821.7	1.59077	676.1	1.30939	425.3	0.640637	287.9	0.0777241			315.95	294.4	-0.101919	473.25	0.582906	216.1	-0.547997
	sa_c7144s6255_a_at			3572.4	638.8	-2.48345740954796	3444.1	4893.2	-0.506651			3572.4	7476.2	1.06541	5433.1	0.604882	5210.2	0.544445				3572.4	638.8	-2.48346	997.3	-1.84079	2485.2	-0.523532	3928.1	0.136938			3779.3	4161.8	0.139089	1936.65	-0.964556	3094.7	-0.288319
	sa_c7186s10157_at			3149.3	882	-1.83618063319177	899.5	742.9	0.275955			3149.3	3414.3	0.116559	3198.6	0.0224094	2559.1	-0.299395				3149.3	882	-1.83618	1140.7	-1.46511	1328.5	-1.24523	1366.5	-1.20455			1904.35	2160.6	0.182133	2243.25	0.236292	1994.15	0.0664753
	sa_c7187s10158_at			2238.5	244.4	-3.19521612797218	780.1	322.9	1.27257			2238.5	4920.2	1.13618	5106.5	1.1898	4403.6	0.976151				2238.5	244.4	-3.19522	386.3	-2.53474	472.1	-2.24537	614.5	-1.86505			831.65	1085.05	0.383713	851.45	0.0339453	1054.35	0.342305
	sa_c7199s6265_a_at			3931.4	12630.4	1.68379	7042.7	6348	0.149827			3931.4	1555.1	-1.33804	1204.8	-1.70625	764.9	-2.3617				3931.4	12630.4	1.68379	7587.2	0.948524	6723.9	0.774255	4577.4	0.219485			7239.7	4214.15	-0.780688	2100.35	-1.7853	1539	-2.23394
	sa_c7257s6317_a_at			1333.3	406.4	-1.71402912422926	959.7	591.5	0.698205			1333.3	1799	0.432194	1463.6	0.13452	938.5	-0.506573				1333.3	406.4	-1.71403	478.7	-1.47781	359.9	-1.88933	351.3	-1.92423			587.05	628.35	0.098085	607.85	0.050232	108	-2.44245
	sa_c7261s6323_a_at			2653.8	443.7	-2.58040318979958	1431.9	1064.5	0.427755			2653.8	3609.5	0.443739	3183.5	0.262554	2271.8	-0.224224				2653.8	443.7	-2.5804	469.8	-2.49794	492.9	-2.42869	546.1	-2.28082			886.65	1062.7	0.261298	811.2	-0.128307	208.35	-2.08936
	sa_c7311s10178_at			1395.7	366.7	-1.92831670231648	94.2	49	0.942945			1395.7	867.5	-0.686053	460.3	-1.60034	364	-1.93898				1395.7	366.7	-1.92832	656.8	-1.08746	530.7	-1.39502	319.8	-2.12575			252	193.45	-0.381463	139	-0.858339	172.2	-0.549339
	sa_c7313s9398_a_at			416.5	3709.9	3.15499	1064.1	472	1.17277			416.5	542.2	0.380509	452.4	0.119282	698.8	0.746563				416.5	3709.9	3.15499	4205.7	3.33596	2726.8	2.71082	1811.1	2.12048			2135	912.85	-1.22579	4047.05	0.922635	2467.8	0.208989
	sa_c736s544_a_at			4380.5	773.7	-2.50124937268077	12475.4	4457.5	1.48478			4380.5	1516.3	-1.53054	1994.4	-1.13514	2158.5	-1.02107				4380.5	773.7	-2.50125	778.6	-2.49214	995.6	-2.13746	1480.8	-1.56472			4266.75	2411.75	-0.823057	3603.15	-0.243879	1373.4	-1.63539
	sa_c7385s6413_a_at			632.2	1827.4	1.53134	1847.1	1294.9	0.512421			632.2	356	-0.828504	426.4	-0.568174	512.9	-0.301703				632.2	1827.4	1.53134	1334.6	1.07795	792.1	0.325302	654.8	0.0506733			1186.8	625.55	-0.92388	1308.3	0.140617	624.15	-0.927112
	sa_c740s548_a_at			1102.9	242.7	-2.18405597402357	3875.9	2049.7	0.919119			1102.9	642.6	-0.779309	728.4	-0.598499	883.7	-0.319673				1102.9	242.7	-2.18406	242.3	-2.18644	329.1	-1.7447	457.3	-1.27009			2019.35	865.65	-1.22204	1171.5	-0.785534	640.3	-1.65707
	sa_c7458s6479_a_at			2087.2	543	-1.94254474612573	374.3	497.1	-0.409341			2087.2	1772	-0.23619	1089.8	-0.937505	804.3	-1.37576				2087.2	543	-1.94254	600	-1.79853	607	-1.7818	721.9	-1.5317			807.15	1908.75	1.24172	740.35	-0.124629	1750.1	1.11653
	sa_c7531s6551_at			912.6	294.6	-1.6312252234098	162.2	280	-0.787653			912.6	1077	0.238964	671.2	-0.44324	939.4	0.0417569				912.6	294.6	-1.63123	327.2	-1.47981	487.7	-0.903989	751.4	-0.280402			235.4	362.55	0.623066	97.9	-1.26573	354.2	0.58945
	sa_c7541s6559_a_at			5592	1527.5	-1.87219198066935	782.1	1175.8	-0.588218			5592	3805.4	-0.555316	3592.9	-0.638216	2951.3	-0.922014				5592	1527.5	-1.87219	2040.2	-1.45465	2627.3	-1.08978	2998.8	-0.898979			1284.95	2031.2	0.66062	972	-0.402684	1208.6	-0.0883754
	sa_c7724s6726_a_at			561.3	1789.3	1.67255	340.7	485.1	-0.50978			561.3	508.6	-0.142241	648	0.207222	740	0.398753				561.3	1789.3	1.67255	1454.3	1.37348	1071.8	0.933192	944.1	0.750168			294.8	457.25	0.633247	384.5	0.383247	440.1	0.578095
	sa_c7855s6846_a_at			2713.5	482.5	-2.49155406118695	11753.7	13619.2	-0.212527			2713.5	1059	-1.35745	389.2	-2.80157	428.3	-2.66346				2713.5	482.5	-2.49155	277.8	-3.28804	181.8	-3.89973	822	-1.72294			14049.3	4652.55	-1.5944	6467.7	-1.11917	1332.15	-3.39867
	sa_c7949s6934_a_at			769.1	2596.4	1.75527	2831.6	3364.3	-0.248689			769.1	1716.2	1.15797	2761	1.84395	1645	1.09684				769.1	2596.4	1.75527	4855.2	2.65829	4682.1	2.60591	4071.5	2.40432			7964.75	5652	-0.494868	3858	-1.04578	4202.3	-0.92245
	sa_c7997s6983_at			872.4	4912.6	2.49343	1332.5	1367.3	-0.0371943			872.4	296	-1.55939	390.7	-1.15893	457.6	-0.930903				872.4	4912.6	2.49343	3539.3	2.0204	1426.9	0.709823	1289.2	0.563414			1323.6	953.95	-0.472482	1285.35	-0.0423059	697.5	-0.924202
	sa_c8003s6987_a_at			926.9	4539.1	2.29192	2152.9	2035.6	0.0808272			926.9	466.8	-0.989609	561	-0.724413	620.1	-0.579913				926.9	4539.1	2.29192	3854.2	2.05595	1920.4	1.05092	1640.7	0.823826			2462.35	1994.55	-0.303973	2032.5	-0.27678	1248.45	-0.979898
	sa_c8005s6991_at			380.6	1856	2.28585	1045.4	1023.8	0.0301212			380.6	236.2	-0.688267	318.8	-0.255624	359	-0.0842917				380.6	1856	2.28585	1773.9	2.22058	824.3	1.11489	845.8	1.15204			1293.9	929.45	-0.477277	907.1	-0.512393	606.75	-1.09255
	sa_c803s604_a_at			1915.9	593.3	-1.69118857396257	686.1	938.3	-0.45163			1915.9	5596.5	1.5465	5665.4	1.56416	5491	1.51905				1915.9	593.3	-1.69119	425.5	-2.17079	702.4	-1.44766	1310.6	-0.547795			378.1	1025.15	1.439	371.9	-0.0238531	788.45	1.06025
	sa_c8169s7149_a_at			1622.3	561.9	-1.52965532578763	4750.5	3307	0.522556			1622.3	1569.3	-0.0479195	429.6	-1.91697	423.8	-1.93659				1622.3	561.9	-1.52966	417.4	-1.95854	345.3	-2.23212	755.3	-1.10292			3154.55	1725.65	-0.870294	1046.25	-1.59221	609.15	-2.37256
	sa_c8171s9308_a_at			2403.4	425.1	-2.49920261338009	6943.5	4402.8	0.657242			2403.4	1717.7	-0.484599	451	-2.41388	442.1	-2.44263				2403.4	425.1	-2.4992	349.5	-2.78171	500.7	-2.26306	676.6	-1.8287			3355.95	1948.5	-0.784357	1882.3	-0.834225	738.95	-2.18317
	sa_c8196s7173_a_at			2364.1	6941	1.55385	2491.2	1040.5	1.25956			2364.1	3100.2	0.39107	3510.6	0.570427	3464.1	0.55119				2364.1	6941	1.55385	8066.5	1.77065	6967.5	1.55935	6767	1.51723			5437.2	3191.15	-0.768787	6716.2	0.304781	8714.35	0.680529
	sa_c831s632_a_at			5966.2	1110.6	-2.42547303971698	1381.8	2472.2	-0.839247			5966.2	6186.6	0.0523344	6426.1	0.107131	5528.9	-0.10982				5966.2	1110.6	-2.42547	1765.2	-1.75698	2825.1	-1.07851	4082.8	-0.547253			2572.3	3567.1	0.471693	2494.55	-0.0442793	2828.05	0.136749
	sa_c8447s7410_a_at			165	611	1.88871	96.1	108.4	-0.173756			165	206.2	0.321578	183.4	0.152528	176	0.0931094				165	611	1.88871	728	2.14147	623.2	1.91723	225.3	0.449381			578.05	90.1	-2.6816	497.5	-0.216498	148.95	-1.95637
	sa_c8485s7447_a_at			916.4	2874.7	1.64936	3967.8	3615.2	0.134264			916.4	365.1	-1.32769	342.8	-1.41861	342.9	-1.41819				916.4	2874.7	1.64936	1274.5	0.475882	1059.1	0.208789	790.6	-0.21303			3259.5	1137.3	-1.51904	3183.35	-0.0341049	323.85	-3.33125
	sa_c8512s7471_a_at			1470.4	513.3	-1.51833450607846	1646.6	911.6	0.853017			1470.4	837.5	-0.812048	928.5	-0.663235	1149.1	-0.355704				1470.4	513.3	-1.51833	411.9	-1.83584	299.6	-2.2951	402.8	-1.86807			1448.6	1610.75	0.153073	1696.9	0.228242	1469.9	0.0210587
	sa_c8518s7475_a_at			970	293.7	-1.723641481637	1165.4	1127.1	0.0482097			970	544.6	-0.832788	519.5	-0.900861	669.3	-0.535332				970	293.7	-1.72364	217.1	-2.15963	202	-2.26363	201.6	-2.26649			1197.65	834.7	-0.520877	1350	0.172753	727.55	-0.719088
	sa_c8677s7626_a_at			748	2691.3	1.84719	675.6	1157.3	-0.776522			748	395.7	-0.918631	407.4	-0.876592	472.6	-0.662419				748	2691.3	1.84719	1861.3	1.3152	1537.3	1.03929	1418.2	0.922951			556.45	1105	0.989722	519	-0.100518	362.4	-0.618669
	sa_c8764s7707_a_at			2331.9	780.4	-1.57922023901338	721.8	1162	-0.686939			2331.9	3136.3	0.427558	3743	0.682689	3288.6	0.495968				2331.9	780.4	-1.57922	869.4	-1.42341	1162.2	-1.00465	1477.9	-0.657957			610.55	1684.95	1.46452	513.4	-0.250026	2426.1	1.99046
	sa_c8822s7758_at			5002.6	1425.4	-1.81131127184429	1666.5	2253.7	-0.435474			5002.6	13471.9	1.4292	13002.4	1.37803	9959.9	0.993453				5002.6	1425.4	-1.81131	1874.9	-1.41586	3163.7	-0.661065	4603.7	-0.119884			1892.1	3251.8	0.78125	969.8	-0.964229	3310.45	0.807039
	sa_c8892s7808_a_at			791.9	3439.1	2.11864	1939	2360.1	-0.283535			791.9	2075.6	1.39014	2411.1	1.6063	1968.6	1.31378				791.9	3439.1	2.11864	5282.5	2.73783	5578.4	2.81646	4681.9	2.5637			11830	6263.25	-0.917473	2983.7	-1.98728	4555.7	-1.37671
	sa_c8934s7849_a_at			1605.7	4596.3	1.51727	1636.2	603.8	1.43821			1605.7	2191.1	0.448453	2333.9	0.53954	1651.9	0.040924				1605.7	4596.3	1.51727	5707.9	1.82976	4592.4	1.51605	4548.8	1.50228			4479.6	1907.4	-1.23176	5860	0.387531	3978.8	-0.171037
	sa_c9067s7955_a_at			676.3	150.5	-2.16789986677585	875.4	536.6	0.706095			676.3	962.9	0.509723	524.5	-0.366721	679.9	0.00765922				676.3	150.5	-2.1679	164.4	-2.04045	330.9	-1.03127	313.1	-1.11104			540.45	350.05	-0.6266	650.4	0.267166	260.1	-1.05509
	sa_c9241s8090_a_at			558.9	172.9	-1.69265230602051	283.4	109.2	1.37587			558.9	726.9	0.379167	450.1	-0.312345	454.7	-0.297675				558.9	172.9	-1.69265	247.1	-1.1775	267.3	-1.06413	239.1	-1.22498			225.05	180.25	-0.320246	125.6	-0.841409	92.1	-1.28897
	sa_c9250s8097_a_at			22498	1740.5	-3.69222303700901	24572.3	31933.5	-0.378038			22498	6637.6	-1.76106	2824.8	-2.99358	1177.3	-4.25624				22498	1740.5	-3.69222	944.4	-4.57425	512.4	-5.45638	3329.2	-2.75655			19236.3	9920.3	-0.955379	20718.7	0.107098	4211.6	-2.19139
	sa_c9259s8103_a_at			462.5	1506.5	1.70368	2665.4	1644.7	0.696528			462.5	238.4	-0.956069	317.5	-0.542697	428.9	-0.108812				462.5	1506.5	1.70368	1493.9	1.69156	713	0.624449	633.1	0.45298			489	484.4	-0.0136356	423.2	-0.208495	309.2	-0.661294
	sa_c9369s8195_a_at			2078.7	575.5	-1.85279372860183	134.7	62.8	1.10091			2078.7	1703.7	-0.28701	2595.2	0.320164	3602.1	0.793157				2078.7	575.5	-1.85279	1194.9	-0.798792	1091.5	-0.929369	923.9	-1.16987			192.1	95.8	-1.00376	52.75	-1.86461	87.45	-1.13533
	sa_c9374s8201_a_at			4297.7	421.5	-3.34996024299153	351	204	0.782902			4297.7	2184.8	-0.976064	1480.4	-1.53758	979.6	-2.1333				4297.7	421.5	-3.34996	829.4	-2.37342	346.7	-3.63181	258.2	-4.057			425.35	825.75	0.957055	470.45	0.145391	962.15	1.17761
	sa_c9453s8264_a_at			4521.7	1451.5	-1.63932070520455	1585.9	2167.9	-0.450996			4521.7	11349.7	1.32772	12804.4	1.5017	10418.5	1.20421				4521.7	1451.5	-1.63932	1871	-1.27306	2742.4	-0.721426	4557.6	0.011409			1600.15	2911	0.863308	1157.85	-0.466759	2532.55	0.662384
	sa_c9623s9171_a_at			14761.2	4828.6	-1.61213314782869	4692.2	6267	-0.41751			14761.2	13783.6	-0.0988573	12438.3	-0.247021	10274	-0.522812				14761.2	4828.6	-1.61213	6157.6	-1.26137	9511.3	-0.634096	12930	-0.191088			4725.95	10863.3	1.20079	2186.15	-1.11221	9690.75	1.036
	sa_c9757s8499_a_at			1937.1	8617.8	2.15342	2099.1	3697.5	-0.816779			1937.1	1263.4	-0.616587	1210.5	-0.678295	976.3	-0.988502				1937.1	8617.8	2.15342	6825.7	1.81708	4871.5	1.33047	3346.8	0.788884			2842.25	3160.4	0.153074	4154.8	0.547746	3971.95	0.482814
	sa_c9770s8511_a_at			61.3	5584.5	6.5094	276.5	1801.1	-2.70353			61.3	54.2	-0.177594	63.9	0.0599289	53.8	-0.188281				61.3	5584.5	6.5094	581.8	3.24656	198.4	1.69445	90.6	0.563624			689.45	27.05	-4.67175	4287.9	2.63675	148.9	-2.2111
	sa_c9795s8535_a_at			662.8	3035.1	2.1951	1583.8	1988.2	-0.328073			662.8	464.5	-0.512895	545.9	-0.279937	612.9	-0.112922				662.8	3035.1	2.1951	2440.2	1.88035	1983.1	1.58111	1440.6	1.12002			1917.7	810.4	-1.24267	2438.85	0.346824	873.2	-1.13499
	sa_c9889s8623_at			2613.1	7608.2	1.54179	1549.7	2786.7	-0.846569			2613.1	637.3	-2.03572	804.1	-1.70032	895.3	-1.54532				2613.1	7608.2	1.54179	5243.4	1.00474	3228.8	0.305236	1983.9	-0.397423			2162.75	766.7	-1.49613	3725.7	0.784645	1131.1	-0.93514
	sa_c9991s8687_a_at			245.3	1183.4	2.27032	200.1	738.3	-1.88349			245.3	1144.3	2.22185	2174.3	3.14793	4158.4	4.08341				245.3	1183.4	2.27032	810.4	1.72409	367.6	0.58359	239.1	-0.0369331			1167.05	849.15	-0.458775	791.65	-0.559932	135.45	-3.10703
	sa_i10194u_x_at			4397.8	25701.6	2.547	38681.6	26534.6	0.543773			4397.8	11585.1	1.39742	4190.6	-0.0696252	6266.7	0.510924				4397.8	25701.6	2.547	23589.3	2.42328	16711	1.92594	15559.2	1.82291			34788.8	17316.5	-1.00648	48924	0.491919	12867.5	-1.4349
	sa_i10431dr_x_at			396	767.3	2.93979	918.9	17.1	5.74784			396	323.5	-0.291735	546.1	0.463665	576.9	0.542821				396	767.3	0.95429	548.2	0.469202	709	0.840285	508	0.359328			888.2	975.1	0.134666	1881.15	1.08266	1398.65	0.655079
	sa_i10688u_x_at			623.1	1883.1	1.59557	2945	2408.3	0.290253			623.1	1601.2	1.36162	1476.8	1.24494	1828.6	1.5532				623.1	1883.1	1.59557	1957.3	1.65133	1343.8	1.10878	1299.4	1.06031			1777.1	1845.95	0.0548386	2236.8	0.331911	1749.2	-0.0228296
	sa_i10718u_x_at			1175.6	383.3	-1.61685136085081	108.7	642.9	-2.56424			1175.6	1547.1	0.396169	1507.2	0.358474	1622.6	0.46491				1175.6	383.3	-1.61685	459.5	-1.35526	750.7	-0.647089	620.4	-0.922127			396.15	629.8	0.668847	165.25	-1.2614	685.4	0.790899
	sa_i10944dr_x_at			603.8	117.8	-2.35773121768317	147.7	91.3	0.693983			603.8	164.2	-1.87862	123.6	-2.28839	107.8	-2.48571				603.8	117.8	-2.35773	136.5	-2.14517	169.9	-1.82938	109.1	-2.46842			512.8	135.05	-1.9249	285.45	-0.845158	93.4	-2.4569
	sa_i11094d_x_at			311	512	2.35614	680.7	848.7	-0.318236			311	446	0.520129	294.6	-0.0781571	446.7	0.522392				311	512	0.719229	527.7	0.762803	508.6	0.709617	592.2	0.92917			416.7	321.55	-0.373966	734.2	0.817164	145.35	-1.51948
	sa_i1419u2_x_at			29.4	595.7	2.57459	1037.9	209.7	2.30727			29.4	159.8	2.44238	33.6	0.192645	113.6	1.95007				29.4	595.7	4.3407	575	4.28967	385	3.71097	263.4	3.16337			704.9	198.1	-1.83119	1007.8	0.515719	137.5	-2.35799
	sa_i1823u_x_at			4239.8	14447.5	1.76875	58512.8	11284.5	2.37441			4239.8	8932.5	1.07507	4172.6	-0.0230496	4264.5	0.00838039				4239.8	14447.5	1.76875	11788.5	1.47531	18395.4	2.11728	12573.1	1.56827			40954.6	14248.6	-1.5232	45049.2	0.137479	9728.65	-2.07371
	sa_i2149u_x_at			2022.6	20437.9	3.33696	32716	10545.9	1.63331			2022.6	927.5	-1.12479	1341.1	-0.592794	1069.2	-0.919679				2022.6	20437.9	3.33696	16116.9	2.99429	6180.3	1.61147	5867.2	1.53646			19246.4	5028.7	-1.93633	16181.7	-0.250225	1632.25	-3.55965
	sa_i2729d_x_at			489.1	502.9	2.33027	1093.3	846.5	0.369107			489.1	611.6	0.322459	372.8	-0.391728	508.6	0.056402				489.1	502.9	0.0401421	435	-0.169114	552.1	0.1748	560.3	0.19607			730.7	1198.8	0.71424	662.85	-0.140597	1079.2	0.562611
	sa_i3262u_x_at			638.6	441.4	-2.67491255290801	227.2	412.7	-0.861131			638.6	841.5	0.398051	605.2	-0.0775006	636.5	-0.00475204				638.6	441.4	-0.532826	416.5	-0.616596	601.3	-0.0868276	394.5	-0.694887			298.9	437.45	0.549455	279.9	-0.0947514	416	0.476921
	sa_i3470d1_x_at			113.6	1079	3.43162	1098.6	1184.1	-0.108125			113.6	474.8	2.06336	467.8	2.04193	977.1	3.10454				113.6	1079	3.24766	1009.3	3.15132	653.8	2.52489	374.8	1.72216			1479.05	1151.9	-0.360655	1748.9	0.241777	4484.7	1.60034
	sa_i3470d1r_x_at			840.6	264	-3.07141945648989	1019.5	339.4	1.5868			840.6	541.6	-0.634192	824.1	-0.0286	815.3	-0.0440884				840.6	264	-1.67088	316.2	-1.41058	518.7	-0.696519	267.6	-1.65134			1825	1245.75	-0.550882	1225.8	-0.574173	816.05	-1.16117
	sa_i3732u_x_at			26.8	952.3	3.25142	45.4	379.4	-3.06296			26.8	56	1.06319	74.3	1.47113	146.2	2.44764				26.8	952.3	5.15111	683	4.67158	303.3	3.50044	219.7	3.03523			259.05	147.45	-0.813005	180.4	-0.522031	59.95	-2.1114
	sa_i3783u_x_at			552.1	2760.6	2.32198	2099.8	2967.5	-0.498996			552.1	1035.3	0.907047	643.1	0.220113	770.6	0.481053				552.1	2760.6	2.32198	2329.1	2.07677	1878.7	1.76673	1319.4	1.25688			3003.1	1377.3	-1.12461	1622.25	-0.888456	1024.5	-1.55153
	sa_i3847u_x_at			191.1	561.7	1.55547	339.8	264.7	0.360328			191.1	98	-0.963474	99.1	-0.947371	145.3	-0.395293				191.1	561.7	1.55547	641.9	1.74802	376.9	0.979854	306	0.679204			594.8	488	-0.285523	298.75	-0.993466	831.25	0.482878
	sa_i5189u_x_at			5871.3	224.2	-4.71082179127263	2645.4	402.8	2.71535			5871.3	1100	-2.41618	972.2	-2.59435	670.7	-3.12994				5871.3	224.2	-4.71082	376.7	-3.96219	245.3	-4.58106	485.2	-3.59703			841	2556.5	1.60399	466.5	-0.850229	2300.6	1.45183
	sa_i5521u_x_at			40.6	541.7	2.43749	96.3	144.4	-0.584463			40.6	305	2.90926	350.3	3.10904	517.9	3.67312				40.6	541.7	3.73794	587.7	3.85553	168.4	2.05234	121.7	1.58378			56.25	89.9	0.676468	98.1	0.8024	133.85	1.25069
	sa_i5616dr_x_at			312.8	1313.6	2.07021	808.4	567.3	0.510957			312.8	445.9	0.51148	705.3	1.173	690.3	1.14198				312.8	1313.6	2.07021	894.4	1.51568	671.4	1.10193	757.5	1.27601			429.85	808.15	0.91079	534.3	0.313817	1103.8	1.36057
	sa_i5972u_x_at			509.9	153.9	-1.72822110630035	165	156	0.08092			509.9	5255	3.3654	5240.5	3.36142	5305.3	3.37915				509.9	153.9	-1.72822	220.5	-1.20944	669.7	0.393301	846	0.730443			267.05	442.9	0.729871	156.4	-0.771869	697.1	1.38426
	sa_i6531u_x_at			10371.8	730.3	-6.69652248177756	1438.4	2206.8	-0.617491			10371.8	10160.1	-0.0297517	9052.7	-0.196246	6271.6	-0.725761				10371.8	730.3	-3.82803	1280	-3.01845	6254.7	-0.729654	7002.4	-0.566745			1425.55	3035.05	1.0902	1331.5	-0.0984662	3369.15	1.24087
	sa_i7880u_x_at			391.8	1131.6	3.50029	1683.4	952.2	0.822041			391.8	164.3	-1.25378	149.1	-1.39384	192.6	-1.02451				391.8	1131.6	1.53017	494.3	0.33527	487.1	0.314101	275.7	-0.507018			1757	613.75	-1.51739	1322.7	-0.409628	864.8	-1.02268
	sa_i7911u_x_at			579	196.5	-1.55903403573063	234	177.7	0.397065			579	274.8	-1.07518	223	-1.37652	203	-1.51208				579	196.5	-1.55903	158.6	-1.86817	206.7	-1.48602	177.5	-1.70574			227.75	269.45	0.242567	62.6	-1.86322	204.35	-0.156409
	sa_i7920u_x_at			641.6	839.6	-2.68167414179283	514	888.9	-0.790253			641.6	1043.3	0.701408	835.2	0.380448	1080.5	0.751953				641.6	839.6	0.388028	946.6	0.561081	950.6	0.567164	430.8	-0.574656			367.45	497.65	0.437583	343	-0.0993394	783.7	1.09275
	sa_i8559u_x_at			166.3	723.3	2.85459	50.7	522.8	-3.3662			166.3	453.4	1.447	336	1.01467	364.7	1.13292				166.3	723.3	2.12081	500.3	1.58901	399.8	1.26549	371.6	1.15996			544.6	455.7	-0.257113	347.1	-0.649846	583.7	0.10003
	sa_i8721dr_x_at			40.9	522.8	2.38626	54.2	68.4	-0.335703			40.9	219.6	2.42471	176	2.1054	304.8	2.89769				40.9	522.8	3.67609	374.7	3.19556	390.4	3.25478	229.8	2.49021			281.25	182.85	-0.621192	88.4	-1.66973	305.6	0.119791
	sa_i8807u_x_at			417.5	962.6	3.26694	3245.6	1538.6	1.07687			417.5	402.2	-0.0538631	518.5	0.312568	619.5	0.569328				417.5	962.6	1.20516	1101	1.39897	1053.8	1.33575	677.1	0.697593			1221.7	702.75	-0.797807	1067.2	-0.195059	994.1	-0.297427
	sa_i9046d1r_x_at			165.7	558.3	1.75247	668.8	469.3	0.511064			165.7	302	0.865975	452.9	1.45062	485.2	1.55001				165.7	558.3	1.75247	479	1.53145	291.1	0.812941	211.6	0.352766			526.25	299.1	-0.81512	467.05	-0.172171	352.65	-0.577511
	sa_i9171u_x_at			763.2	228.5	-1.73986700606008	280.4	176.6	0.667001			763.2	1036.6	0.441726	1055.7	0.468067	1475.8	0.951364				763.2	228.5	-1.73987	368.9	-1.04883	499.3	-0.612154	512.4	-0.574791			324.95	483.45	0.573149	221.3	-0.554214	376.85	0.213773
