# Supplementary material for: Transcriptomic data for analyzing global gene expression patterns in Methicillin-resistance Staphylococcus aureus in response to spermine and oxacillin stress
Source: Data Brief. 2018 Nov 23;21:2230–6. doi: 10.1016/j.dib.2018.11.090 (PMC6276629; doi:10.1016/j.dib.2018.11.090)
Supplement: Supplementary file 3 — Supplementary material [file mmc3.xlsx]

## Sheet: Sheet1
	Notes:	Red color:	Comparisons cannot be made.				In control all the P (present) call intensity values were considered for analysis while all the M (marginal) and A (absent) calls were considered as 100 intensity value. Further, a logarithm to base 2 scale was applied before taking fold changes. Green color: Data used to generate figure.
Numerator			Mu50 none	Mu50 none raw intensities	MuM raw intensities	MuM none Fold Change	MuM/pCN38 raw intensities	Mu50/pCN38 raw intensities	MuM/pCN38 Fold Change		Mu50 0min (none)	Mu50 none raw intensities	Mu50 15min 10mM Spm Raw	Mu50 15min 10mM Spm	Mu50 30min 10mM Spm Raw	Mu50 30min 10mM Spm	Mu50 60min 10mM Spm Raw	Mu50 60min 10mM Spm				Mu50 none raw intensities	MuM 0min (none) Raw	Mu50 15min Spm Raw	Mu50 30min Spm Raw	Mu50 60min Spm Raw	MuM 0min (none)	MuM 15min 10mM Spm Raw	MuM 15min 10mM Spm	MuM 30min 10mM Spm Raw	MuM 30min 10mM Spm	MuM 60min 10mM Spm Raw	MuM 60min 10mM Spm	MuM 15min 10mM Spm	MuM 30min 10mM Spm	MuM 60min 10mM Spm				Mu50 none	Mu50 none raw intensities	Mu50 2h 1mM Spm Raw	Mu50 2h 1mM Spm	Mu50 2h 512ng/ul Ox Raw	Mu50 2h 512ng/ul Ox	Mu50 2h 1mMSpm+512ng/ul Ox Raw	Mu50 2h 1mMSpm+512ng/ul Ox
Denominator	Affy Ids	Gene List	Mu50 none (0min no treat)	None	None	Mu50 none (0min no treat)	None	None	Mu50 none (0min no treat)		Mu50 none (0min no treat)	None	None	Mu50 none (0min no treat)	None	Mu50 none (0min no treat)	None	Mu50 none (0min no treat)				None	None	None	None	None	Mu50 none (0min no treat)	None	Mu50 none (0min no treat)	None	Mu50 none (0min no treat)	None	Mu50 none (0min no treat)	Mu50 none (15min Spm)	Mu50 none (30min Spm)	Mu50 none (60min Spm)				Mu50 none (0min no treat)	None	None	Mu50 none (0min no treat)	None	Mu50 none (0min no treat)	None	Mu50 none (0min no treat)
iron metal regulation	sa_c1172s953_a_at			355.5	380.9	1.01175	316.2	365.4	-0.208639			355.5	366.6	0.0443572	539	0.600436	633.6	0.833723				355.5	380.9	366.6	539	633.6	0.0995627	384.8	0.114259	250.8	-0.503312	290.2	-0.292802	0.069902	-1.10375	-1.12652					135.35	408.1	1.59223	122.55	-0.143324	199.15	0.557161
	sa_c1230s1008_at			213.9	406.7	1.11976	109.4	144.1	-0.397458			213.9	189.4	-0.1755	326	0.607935	359.9	0.75066				213.9	406.7	189.4	326	359.9	0.927029	431.1	1.01109	189.1	-0.177787	149.4	-0.517756	1.18659	-0.785723	-1.26842					66.8	137.45	1.04099	54.35	-0.297568	76.3	0.191835
	sa_c2711s2285_a_at			1382.2	499.9	0.859361	230.6	417.6	-0.856729			1382.2	2501.3	0.855712	2301.8	0.735796	2433.1	0.815829				1382.2	499.9	2501.3	2301.8	2433.1	-1.46725	646.4	-1.09647	881.4	-0.649098	1136.7	-0.282115	-1.95218	-1.38489	-1.09794					242.6	638.05	1.39509	242.8	0.00118887	378.85	0.643047
	sa_c3357s2894_a_at			790.5	307.2	0.858352	397.8	230.1	0.789782			790.5	1331.2	0.75189	1357.9	0.78054	1495.6	0.919887				790.5	307.2	1331.2	1357.9	1495.6	-1.36359	446.1	-0.825398	442	-0.838719	462.6	-0.773	-1.57729	-1.61926	-1.69289					276.45	338.8	0.293415	300.1	0.118425	340.7	0.301483
	sa_c3689s3168_a_at			205	172.8	0.967899	126.6	70.4	0.84663			205	444	1.11494	620	1.59664	602.9	1.55629				205	172.8	444	620	602.9	-0.246521	147.8	-0.471978	156.8	-0.386698	172.8	-0.246521	-1.58691	-1.98334	-1.80282					89.95	222.65	1.30758	87.65	-0.0373692	212.55	1.24061
	sa_c4639s3961_a_at			1402.9	1313.8	0.990945	832	1389.9	-0.740326			1402.9	2735.4	0.96334	3960.4	1.49723	5017.4	1.83853				1402.9	1313.8	2735.4	3960.4	5017.4	-0.0946665	1551.4	0.145159	1589	0.179707	2890.6	1.04296	-0.818181	-1.31753	-0.795571					662.35	4162.6	2.65182	592.15	-0.161631	8235.85	3.63625
	sa_c4643s3963_a_at			911.9	1240.3	1.04513	536.3	884.7	-0.722148			911.9	2293.7	1.33073	2669.1	1.54941	3115.7	1.77261				911.9	1240.3	2293.7	2669.1	3115.7	0.443742	1045.5	0.197246	1200.8	0.397048	1817.5	0.995008	-1.13348	-1.15236	-0.777601					399.45	2029.85	2.34529	369.15	-0.113808	4621.25	3.5322
	sa_c5353s4626_a_at			288.7	234.1	0.962996	70.1	119	-0.763475			288.7	538.9	0.900446	736.6	1.35131	775.9	1.4263				288.7	234.1	538.9	736.6	775.9	-0.302446	193.2	-0.579476	175	-0.722216	258.6	-0.158849	-1.47992	-2.07353	-1.58515					55.75	194.5	1.80273	72.55	0.380004	275.1	2.30291
	sa_c5423s4693_a_at			1089.5	1447.2	1.0406	818.2	817	0.00211746			1089.5	2379.5	1.12699	3481.5	1.67604	3495.9	1.682				1089.5	1447.2	2379.5	3481.5	3495.9	0.409598	1546.9	0.505714	1510	0.470882	1658.9	0.606561	-0.621279	-1.20516	-1.07544					920.15	1780.55	0.952382	1129.15	0.295296	3512.05	1.93237
	sa_c5574s4827_a_at			2682.8	337	0.737222	1632.8	8399.9	-2.36302			2682.8	1143.7	-1.23003	323.2	-3.05324	167.8	-3.99892				2682.8	337	1143.7	323.2	167.8	-2.99292	510.1	-2.39489	228.1	-3.556	352.7	-2.92723	-1.16486	-0.502761	1.0717					4101.65	5639.8	0.45944	3510.55	-0.224507	1616.8	-1.34306
	sa_c5580s4836_a_at			506.3	131.7	0.783752	479	1298	-1.43819			506.3	329.5	-0.619714	139.4	-1.86076	139.4	-1.86076				506.3	131.7	329.5	139.4	139.4	-1.94274	135.8	-1.89851	81.5	-2.63512	127.1	-1.99403	-1.27879	-0.774359	-0.133267					747.55	1311.4	0.810866	319.4	-1.22681	411.35	-0.861804
	sa_c6092s5283_a_at			314.7	476	1.07194	205.1	211	-0.0409155			314.7	1220.8	1.95578	2159.3	2.77851	2629.9	3.06296				314.7	476	1220.8	2159.3	2629.9	0.596984	657.4	1.06279	540.7	0.780851	656.2	1.06016	-0.892984	-1.99766	-2.0028					122.2	432.45	1.82329	129.7	0.0859342	653.65	2.41927
	sa_c7412s6438_a_at			105.1	284.7	1.21408	168.5	116.7	0.529944			105.1	352.4	1.74545	485	2.20622	566.7	2.43082				105.1	284.7	352.4	485	566.7	1.43768	228.4	1.1198	135	0.361197	133.9	0.349393	-0.625651	-1.84503	-2.08143					141.3	233.55	0.72497	198.45	0.490014	228.9	0.695956
	sa_c7989s6976_at			1004.7	838.9	0.973909	939	1159.3	-0.304057			1004.7	2152.5	1.09925	2852.7	1.50556	3066.5	1.60983				1004.7	838.9	2152.5	2852.7	3066.5	-0.260194	936.6	-0.10126	956.4	-0.0710787	1244.3	0.30857	-1.20051	-1.57664	-1.30126					631.1	1701.35	1.43074	887.2	0.491391	2673.75	2.08292
	sa_c7993s6980_at			552.1	596.6	1.01228	731.4	896.7	-0.293965			552.1	1422.5	1.36543	1847.7	1.74273	1906.9	1.78823				552.1	596.6	1422.5	1847.7	1906.9	0.111834	583.4	0.0795558	624.4	0.177541	791.5	0.51966	-1.28587	-1.56519	-1.26857					487.05	1166.85	1.26048	682.6	0.486971	1587.55	1.70466
	sa_c8086s7067_a_at			1746.3	3758.5	1.10268	2941.3	2173.5	0.436434			1746.3	1315.3	-0.40891	1464	-0.254386	2007.2	0.200883				1746.3	3758.5	1315.3	1464	2007.2	1.10586	3991.4	1.19259	4339.1	1.31309	3125.8	0.839924	1.6015	1.56748	0.639041					3359.7	2230.75	-0.590804	6269.5	0.900018	3982.1	0.245197
	sa_c8202s7182_a_at			1208.5	715.8	0.926205	1122.2	369.2	1.60386			1208.5	3708.1	1.61746	3975.6	1.71796	4110.8	1.7662				1208.5	715.8	3708.1	3975.6	4110.8	-0.755589	1031	-0.229173	1547.5	0.356722	1931.2	0.67628	-1.84664	-1.36123	-1.08992					605.4	1487.2	1.29664	465.3	-0.379727	1015.8	0.746656
	sa_c8276s7256_a_at			171.4	192.9	1.02297	112	124.4	-0.151488			171.4	279.7	0.706513	448.3	1.3871	559.7	1.70729				171.4	192.9	279.7	448.3	559.7	0.170486	200.2	0.224075	117.7	-0.542253	131.1	-0.386699	-0.482438	-1.92935	-2.09399					53.4	111.8	1.06601	145.75	1.44858	223.55	2.06569
	sa_c8283s7260_a_at			146	201.4	1.06455	86	184	-1.0973			146	390	1.41751	476.8	1.70742	581.9	1.9948				146	201.4	390	476.8	581.9	0.464095	224.8	0.622674	164.1	0.168607	184.8	0.339996	-0.794832	-1.53881	-1.65481					69.25	123.15	0.830531	95.5	0.463687	186.25	1.42735
	sa_c914s711_at			72.8	191.2	1.2252	53.7	41.6	0.368339			72.8	216.9	1.57502	410.5	2.49537	422.9	2.53831				72.8	191.2	216.9	410.5	422.9	1.39307	204.9	1.49291	81.7	0.166398	84	0.206451	-0.0821101	-2.32897	-2.33186					47.3	69.7	0.559318	64.3	0.442979	77.45	0.711425
kdpABCDE	sa_c4298s3650_a_at			76.9	284.1	1.30094	99.6	54.8	0.86197			76.9	525.7	2.77318	849.8	3.46607	993.9	3.69205				76.9	284.1	525.7	849.8	993.9	1.88534	218.8	1.50856	119.7	0.638368	142.1	0.885851	-1.26463	-2.8277	-2.80619					67.6	119.8	0.825533	78.05	0.207375	155.1	1.1981
	sa_c4292s3644_a_at			239.4	323.6	1.05501	112.2	99.7	0.170407			239.4	894.2	1.90117	1137.7	2.24863	1707	2.83397				239.4	323.6	894.2	1137.7	1707	0.434788	266.2	0.153087	197.1	-0.280495	327.3	0.45119	-1.74809	-2.52912	-2.38278					117.9	281.35	1.2548	110.9	-0.0883044	364.5	1.62836
	sa_c236s9562_at			47.4	118.8	1.23812	66.3	68.6	-0.0491997			47.4	106.2	1.16382	173.7	1.87364	211.1	2.15497				47.4	118.8	106.2	173.7	211.1	1.32558	109.5	1.20797	59.5	0.328003	74.7	0.656221	0.0441471	-1.54564	-1.49875					71.3	54.65	-0.383681	70.3	-0.0203774	65.4	-0.124611
potRABCD	sa_c5349s4625_a_at			643.4	318	0.891025	281.5	319.2	-0.181326			643.4	3046.9	2.24355	3892.4	2.59687	3938.4	2.61382				643.4	318	3046.9	3892.4	3938.4	-1.01669	189.1	-1.76657	307.9	-1.06325	654.2	0.0240158	-4.01012	-3.66013	-2.58981					100.75	452.8	2.16809	156.95	0.639525	638.25	2.66334
	sa_c9028s7925_a_at			341.8	87	0.765467	221.6	110.6	1.00261			341.8	1874.9	2.45559	1927	2.49513	2209	2.69217				341.8	87	1874.9	1927	2209	-1.97407	73	-2.22718	125	-1.45122	338.4	-0.0144228	-4.68277	-3.94636	-2.70659					130.75	213.8	0.709451	107.25	-0.285833	206.65	0.660378
	sa_c795s596_a_at			444.5	172.1	0.844369	273.1	276.3	-0.0168062			444.5	2172.2	2.2889	2986.9	2.74839	2755	2.6318				444.5	172.1	2172.2	2986.9	2755	-1.36894	109.5	-2.02125	208.6	-1.09144	492.2	0.147061	-4.31015	-3.83984	-2.48474					145.65	353.25	1.27818	127	-0.197677	287.15	0.979299
	sa_c803s604_a_at			1915.9	593.3	0.844899	686.1	938.3	-0.45163			1915.9	5596.5	1.5465	5665.4	1.56416	5491	1.51905				1915.9	593.3	5596.5	5665.4	5491	-1.69119	425.5	-2.17079	702.4	-1.44766	1310.6	-0.547795	-3.71729	-3.01181	-2.06684					378.1	1025.15	1.439	371.9	-0.0238531	788.45	1.06025
