# Supplementary material for: Transcriptomic data for analyzing global gene expression patterns in Methicillin-resistance Staphylococcus aureus in response to spermine and oxacillin stress
Source: Data Brief. 2018 Nov 23;21:2230–6. doi: 10.1016/j.dib.2018.11.090 (PMC6276629; doi:10.1016/j.dib.2018.11.090)
Supplement: Supplementary file 4 — Supplementary material [file mmc4.xlsx]

## Sheet: Sheet1
	Notes:	Red color:	Comparisons cannot be made.				In control all the P (present) call intensity values were considered for analysis while all the M (marginal) and A (absent) calls were considered as 100 intensity value. Further, a logarithm to base 2 scale was applied before taking fold changes. Green color: Data used to generate figure.
Numerator			Mu50 none	Mu50 none raw intensities	MuM raw intensities	MuM none Fold Change	MuM/pCN38 raw intensities	Mu50/pCN38 raw intensities	MuM/pCN38 Fold Change		Mu50 0min (none)	Mu50 none raw intensities	Mu50 15min 10mM Spm Raw	Mu50 15min 10mM Spm	Mu50 30min 10mM Spm Raw	Mu50 30min 10mM Spm	Mu50 60min 10mM Spm Raw	Mu50 60min 10mM Spm				Mu50 none raw intensities	MuM 0min (none) Raw	MuM 0min (none)	MuM 15min 10mM Spm Raw	MuM 15min 10mM Spm	MuM 30min 10mM Spm Raw	MuM 30min 10mM Spm	MuM 60min 10mM Spm Raw	MuM 60min 10mM Spm	Mu50 15min spm raw intensities	Mu50 30 min spm raw intensities	Mu50 60min spm raw intensities	MuM 15min 10mM Spm	MuM 30min 10mM Spm	MuM 60min 10mM Spm				Mu50 none	Mu50 none raw intensities	Mu50 2h 1mM Spm Raw	Mu50 2h 1mM Spm	Mu50 2h 512ng/ul Ox Raw	Mu50 2h 512ng/ul Ox	Mu50 2h 1mMSpm+512ng/ul Ox Raw	Mu50 2h 1mMSpm+512ng/ul Ox
Denominator	Affy Ids	Gene List	Mu50 none (0min no treat)	None	None	Mu50 none (0min no treat)	None	None	Mu50 none (0min no treat)		Mu50 none (0min no treat)	None	None	Mu50 none (0min no treat)	None	Mu50 none (0min no treat)	None	Mu50 none (0min no treat)				None	None	Mu50 none (0min no treat)	None	Mu50 none (0min no treat)	None	Mu50 none (0min no treat)	None	Mu50 none (0min no treat)	None	None	None	Mu50 15min spm	Mu50 30min spm	Mu50 15min spm				Mu50 none (0min no treat)	None	None	Mu50 none (0min no treat)	None	Mu50 none (0min no treat)	None	Mu50 none (0min no treat)
	sa_c10086s8810_a_at			303.8	1716.3	2.49811	1722.6	1550.6	0.151761			303.8	95.1	-1.6756	180.7	-0.749525	118.6	-1.35702				303.8	1716.3	2.49811	998	1.71592	864.2	1.50824	507.6	0.74057	95.1	180.7	118.6	3.39152	2.25777	2.09759					422.5	627.95	0.571698	403.7	-0.0656678	211.85	-0.995908
sigB regulon	sa_c10087s8814_a_at			385.7	1602.6	2.05486	1652.9	1434.1	0.204854			385.7	172.7	-1.15921	214.2	-0.848521	190.2	-1.01996				385.7	1602.6	2.05486	935.5	1.27826	975.2	1.33822	549.6	0.510903	172.7	214.2	190.2	2.43747	2.18674	1.53086					504	672.6	0.416325	417.1	-0.27303	210.5	-1.2596
	sa_c10102s10518cv_s_at			144	198.5	0.46307	382.4	158.3	1.27242			144	382	1.4075	466.2	1.69488	769.2	2.41729				144	198.5	0.46307	225.5	0.647059	210.6	0.548437	222.7	0.629033	382	466.2	769.2	0	0	0					287.65	183.15	-0.651289	354.65	0.302081	204.15	-0.494685
	sa_c10185s10616_at			88.3	230.9	1.38678	75.6	67	0.174225			88.3	174	0.978602	197.4	1.16064	253	1.51865				88.3	230.9	1.38678	251.4	1.5095	122.3	0.469939	144.9	0.714572	174	197.4	253	0	0	0					61.55	80.85	0.393489	79.85	0.375534	61.2	-0.0082272
	sa_c1023s810_a_at			253.5	431.8	0.768377	660.8	233.3	1.50203			253.5	1230.8	2.27954	2054.9	3.01901	2243.6	3.14576				253.5	431.8	0.768377	639.9	1.33586	692.6	1.45004	1200.2	2.24322	1230.8	2054.9	2243.6	-0.943678	-1.56897	-0.902541					922.6	1215.05	0.397238	505.05	-0.869279	4119.2	2.15859
	sa_c10513s9045_a_at			1554.1	3437.3	1.1452	3877.2	3097.3	0.324004			1554.1	279	-2.47774	354.3	-2.13304	194.6	-2.9975				1554.1	3437.3	1.1452	2093.1	0.429562	1386.8	-0.16432	1052.6	-0.562122	279	354.3	194.6	2.9073	1.96872	2.43537					2636.8	1650.45	-0.675929	3113.15	0.239587	429.25	-2.6189
	sa_c10690s11140_s_at			690.7	929	0.427619	3041.2	2713.4	0.164539			690.7	437.9	-0.657458	339.1	-1.02635	246	-1.4894				690.7	929	0.427619	911	0.399392	820.4	0.248268	810.5	0.230753	437.9	339.1	246	1.05685	1.27462	1.72015					1198.4	1036.65	-0.209181	1790.4	0.579172	676.75	-0.824415
	sa_c1108s889_at			2577.4	641.4	-2.00662	1205.1	1281.9	-0.0891309			2577.4	1218.6	-1.08069	856.5	-1.58939	773.9	-1.7357				2577.4	641.4	-2.00662	624.4	-2.04537	667.1	-1.94994	631.3	-2.02952	1218.6	856.5	773.9	-0.964682	-0.36055	-0.293821					1769.55	1041.45	-0.764789	1387.7	-0.350687	1718.5	-0.0422327
	sa_c1165s946_a_at			1135.6	2923.3	1.36414	272.3	838.7	-1.62296			1135.6	2825.9	1.31526	4681.8	2.04361	7339.4	2.69221				1135.6	2923.3	1.36414	2210.3	0.960787	895.4	-0.342851	889.6	-0.352226	2825.9	4681.8	7339.4	-0.354468	-2.38646	-3.04443					1121.15	1971.2	0.814095	839.3	-0.417721	303.35	-1.88592
	sa_c1201s981_a_at			1767.1	5378.3	1.60577	12106.4	5791.7	1.06371			1767.1	965.8	-0.871587	490.3	-1.84965	620.5	-1.50988				1767.1	5378.3	1.60577	2697.4	0.610186	2297.1	0.37843	1388.2	-0.348168	965.8	490.3	620.5	1.48177	2.22808	1.16171					7967.95	2149.2	-1.89041	9084.05	0.189127	3660.4	-1.12221
	sa_c2346s1974_a_at			668.6	1623.7	1.28007	1166	1592.5	-0.449726			668.6	271.8	-1.2986	291.8	-1.19616	202.9	-1.72037				668.6	1623.7	1.28007	1163	0.798636	1083.9	0.697016	1179.8	0.819327	271.8	291.8	202.9	2.09723	1.89318	2.5397					678.65	757.7	0.158959	707.1	0.0592465	167.45	-2.01894
	sa_c2385s1987_a_at			934.9	3444.5	1.88141	2628.1	2867.8	-0.125924			934.9	437.9	-1.09421	594	-0.654349	375.4	-1.31638				934.9	3444.5	1.88141	2041.7	1.12689	2439.9	1.38394	2550.7	1.44801	437.9	594	375.4	2.2211	2.03829	2.76439					1290.4	1694.7	0.393212	1026.75	-0.329733	342	-1.91575
	sa_c2399s1991_a_at			752.7	2117.8	1.49242	1903.3	2028.3	-0.0917681			752.7	351	-1.1006	392.2	-0.940485	264	-1.51154				752.7	2117.8	1.49242	1465.5	0.961246	1808.1	1.26433	1517.2	1.01126	351	392.2	264	2.06185	2.20481	2.5228					895.45	1220.95	0.447319	725	-0.304632	231.5	-1.9516
	sa_c2413s1997_a_at			706	2111.6	1.5806	2325.9	2644	-0.184933			706	345.5	-1.03098	490.5	-0.525415	299.6	-1.23663				706	2111.6	1.5806	1529	1.11485	1626.2	1.20376	1523.4	1.10955	345.5	490.5	299.6	2.14583	1.72918	2.34619					1045.35	1628.2	0.639292	839.45	-0.31647	375.75	-1.47614
	sa_c2479s2056_a_at			664.5	2411.9	1.85983	2807	2575.3	0.124289			664.5	246.6	-1.4301	355.7	-0.901608	282.9	-1.23198				664.5	2411.9	1.85983	1554.8	1.22639	1520.2	1.19392	1109.8	0.739959	246.6	355.7	282.9	2.65648	2.09553	1.97194					832.5	1266.5	0.605325	771.15	-0.110439	317.1	-1.39251
	sa_c2516s2092_a_at			481.2	2194.5	2.18918	2776.6	2077	0.418818			481.2	154.4	-1.63996	322.4	-0.577785	212.2	-1.18121				481.2	2194.5	2.18918	1377.7	1.51755	1376.9	1.51672	958.5	0.994142	154.4	322.4	212.2	3.15752	2.0945	2.17535					699.9	861.55	0.299786	667.6	-0.0681649	259.95	-1.42891
	sa_c259s100_a_at			1390.8	3458	1.31402	2197.4	2100.1	0.0653395			1390.8	416.9	-1.73814	379.4	-1.87412	364.5	-1.93192				1390.8	3458	1.31402	2032.8	0.547553	1587.6	0.190932	1122.8	-0.308814	416.9	379.4	364.5	2.2857	2.06506	1.62311					1384	1049.8	-0.398729	1319.75	-0.0685793	262.65	-2.39763
	sa_c2851s2417_at			6149.3	9767.1	0.667508	3099.9	3346.2	-0.110302			6149.3	1691.8	-1.86186	1457.6	-2.07683	1251.6	-2.29665				6149.3	9767.1	0.667508	6959.8	0.178624	6069.6	-0.0188207	4093.3	-0.587158	1691.8	1457.6	1251.6	2.04049	2.05801	1.70949					5200.1	1556.7	-1.74005	3985.75	-0.383688	2403.1	-1.11364
	sa_c3270s2813_at			6672.8	10287.4	0.624514	27094.1	20432.2	0.407134			6672.8	3325.1	-1.00489	3641.1	-0.873918	2980.9	-1.16254				6672.8	10287.4	0.624514	7381.4	0.145602	6041.7	-0.143338	6478	-0.0427438	3325.1	3641.1	2980.9	1.1505	0.73058	1.1198					16841.3	8935.3	-0.91442	14134.9	-0.252746	5101.4	-1.72304
	sa_c3322s2866_a_at			5125.9	9770.4	0.930612	6631.3	5566	0.252651			5125.9	2350.6	-1.12478	1993.3	-1.36265	2274.5	-1.17226				5125.9	9770.4	0.930612	5609.9	0.13017	4738.4	-0.113405	3438.9	-0.575858	2350.6	1993.3	2274.5	1.25495	1.24924	0.596398					4711.2	2372.35	-0.989778	2690.05	-0.808462	1405.75	-1.74475
	sa_c3643s3123_a_at			3936.7	7336.9	0.898184	8493.2	6567	0.371074			3936.7	1724.9	-1.19047	1760.5	-1.161	1394.1	-1.49765				3936.7	7336.9	0.898184	5103.1	0.374387	4388.5	0.156741	3460.6	-0.185965	1724.9	1760.5	1394.1	1.56486	1.31774	1.31169					5473.4	3884.15	-0.494838	4090.05	-0.420319	2076.9	-1.39801
	sa_c3724s3202_a_at			3434.8	4813.3	0.4868	9569.9	5215.3	0.875754			3434.8	1300.1	-1.4016	1241.5	-1.46814	841.1	-2.02988				3434.8	4813.3	0.4868	3397.3	-0.0158375	3754.6	0.128433	3246.8	-0.0812076	1300.1	1241.5	841.1	1.38577	1.59657	1.94867					5604.7	5568.1	-0.00945203	6802.75	0.279481	3515.8	-0.672784
	sa_c3728s3205_a_at			3069.6	3355.9	0.128649	7604.5	5879.5	0.37116			3069.6	695.2	-2.14255	691	-2.15129	560.8	-2.45249				3069.6	3355.9	0.128649	2232.6	-0.459326	2393.6	-0.358869	2213.8	-0.471526	695.2	691	560.8	1.68322	1.79242	1.98097					3776.65	3760	-0.00637443	2760.1	-0.452387	853.3	-2.14598
	sa_c3846s3316_at			511.6	463.6	-0.142136	552	740.7	-0.424221			511.6	997.7	0.96359	1267	1.30833	1332.2	1.38072				511.6	463.6	-0.142136	526.1	0.0403208	590.2	0.206188	552.3	0.110436	997.7	1267	1332.2	-0.923269	-1.10214	-1.27029					512.2	713.45	0.478105	704.25	0.45938	669.3	0.385946
	sa_c4528s3873_a_at			1334.4	5206.4	1.96409	3384.1	2624	0.367004			1334.4	356.6	-1.90381	280.6	-2.2496	264	-2.33758				1334.4	5206.4	1.96409	2312.4	0.7932	1657.4	0.312731	1118.3	-0.254884	356.6	280.6	264	2.69701	2.56233	2.0827					1831.3	1549.2	-0.241345	2280.8	0.316672	346.1	-2.40361
	sa_c4577s3908_a_at			2031.4	2409.2	0.24608	2313.7	1469.3	0.655073			2031.4	433.1	-2.2297	567.6	-1.83953	579.1	-1.81059				2031.4	2409.2	0.24608	1740.7	-0.222807	1041.7	-0.963534	918.2	-1.14559	433.1	567.6	579.1	2.0069	0.875993	0.664996					1148.65	787.3	-0.544954	1456.15	0.34222	426.85	-1.42814
	sa_c4581s3912_a_at			1465.5	3320.1	1.17983	2614.8	1501.9	0.799912			1465.5	223.3	-2.71434	291.3	-2.33082	329.9	-2.15129				1465.5	3320.1	1.17983	2125.7	0.536545	1554.5	0.0850576	1099.8	-0.414152	223.3	291.3	329.9	3.25088	2.41587	1.73714					1013.1	938.85	-0.10981	1535.8	0.600214	355.5	-1.51086
	sa_c4585s3916_a_at			1075.6	3472.7	1.69092	2557.7	1774.8	0.527191			1075.6	233.6	-2.20303	353.9	-1.60373	433.6	-1.3107				1075.6	3472.7	1.69092	2071.8	0.945743	1535.2	0.513285	1072.8	-0.00376052	233.6	353.9	433.6	3.14877	2.11701	1.30694					1032	912.5	-0.177547	1326.55	0.362236	341	-1.5976
	sa_c4667s3987_a_at			10780.9	23222.6	1.10705	27680.3	27248.1	0.0227039			10780.9	3905.9	-1.46475	3015.8	-1.83786	1929.2	-2.4824				10780.9	23222.6	1.10705	16949.4	0.652757	13724.8	0.348308	12649.4	0.230591	3905.9	3015.8	1929.2	2.11751	2.18617	2.71299					22992	10241.4	-1.16673	18893.7	-0.283227	6471.35	-1.82899
	sa_c4671s3991_at			4692.7	9915.1	1.07921	11779.7	9372.3	0.329828			4692.7	1499	-1.64642	1179.3	-1.99249	670.2	-2.80775				4692.7	9915.1	1.07921	6314.3	0.428205	5438.4	0.212764	4096.4	-0.196062	1499	1179.3	670.2	2.07462	2.20525	2.61169					9957.9	4640.95	-1.10142	7449.35	-0.418727	2122.15	-2.23031
	sa_c4675s3995_a_at			11999.5	19894.6	0.729403	12496.3	18988.8	-0.603648			11999.5	3588.9	-1.74136	3193.1	-1.90994	1686	-2.8313				11999.5	19894.6	0.729403	13444.5	0.164042	12318.1	0.0378055	11129.9	-0.108534	3588.9	3193.1	1686	1.9054	1.94775	2.72276					12836.1	9030.55	-0.507321	13007.5	0.0191312	4192.3	-1.61439
	sa_c4679s3999_a_at			3734.9	3470.8	-0.105801	10833.6	8957.7	0.274312			3734.9	592.9	-2.65521	764.6	-2.28829	350.4	-3.41399				3734.9	3470.8	-0.105801	2369.6	-0.656426	2972.3	-0.32949	2519.6	-0.567875	592.9	764.6	350.4	1.99878	1.9588	2.84612					6194.6	3628.8	-0.771519	7903.4	0.351462	1100.1	-2.49338
	sa_c4765s4076_a_at			295.5	605.2	1.03425	205.6	277.9	-0.434726			295.5	497.9	0.752698	851.3	1.52651	921.7	1.64114				295.5	605.2	1.03425	449.4	0.604842	342.8	0.214209	379.6	0.361322	497.9	851.3	921.7	0	0	0					197.05	206.5	0.06758	297.2	0.592872	530.7	1.42933
	sa_c5109s4402_a_at			3827.2	6040.8	0.65845	5613.4	9031.5	-0.686091			3827.2	2234.2	-0.776531	2361.6	-0.696525	1705	-1.16652				3827.2	6040.8	0.65845	3875.3	0.0180187	3639	-0.0727472	3698	-0.0495441	2234.2	2361.6	1705	0.79455	0.623777	1.11697					3554.05	5134.3	0.530704	3854.6	0.117117	2551.55	-0.47809
	sa_c5174s4471_a_at			1701.5	7641.9	2.16712	5802.9	5773	0.00745284			1701.5	367.4	-2.21138	370.2	-2.20043	311.7	-2.44858				1701.5	7641.9	2.16712	3228	0.923833	2305.4	0.43821	1936.4	0.18657	367.4	370.2	311.7	3.13522	2.63864	2.63515					3999.95	1665.35	-1.26416	5333.2	0.415019	596.65	-2.74503
	sa_c5195s4497_a_at			2277	3400	0.5784	4630.7	5896.4	-0.348604			2277	798.7	-1.51141	847.1	-1.42653	640.8	-1.82919				2277	3400	0.5784	2325.9	0.0306548	1725.3	-0.400287	2108.2	-0.111123	798.7	847.1	640.8	1.54206	1.02624	1.71807					2837.75	2091.4	-0.440278	3377.1	0.251037	1265.15	-1.16544
	sa_c564s391_a_at			94.6	122.7	0.375223	129.1	117.4	0.137057			94.6	128.6	0.442979	199.8	1.07864	308.1	1.70349				94.6	122.7	0.375223	157.6	0.736355	100.8	0.0915836	85.8	-0.140863	128.6	199.8	308.1	0	0	0					171.95	63.2	-1.44399	154.8	-0.151584	68.75	-1.32256
	sa_c5668s4921_a_at			93.2	601.3	2.68968	150.7	83.2	0.857024			93.2	169.9	0.866284	248.5	1.41484	296	1.6672				93.2	601.3	2.68968	981.1	3.396	517.9	2.47427	596	2.67691	169.9	248.5	296	2.52971	1.05943	1.00972					427.15	958.6	1.16619	1069.2	1.32372	3623.7	3.08465
	sa_c570s397_a_at			282.5	420.8	0.574884	147.8	416.6	-1.49502			282.5	209.2	-0.433368	561.3	0.990521	829.3	1.55364				282.5	420.8	0.574884	413.7	0.550334	167.7	-0.752368	137.1	-1.04302	209.2	561.3	829.3	0	0	0					515.4	142.6	-1.85372	412.05	-0.322873	222.5	-1.21189
	sa_c5799s5039_a_at			1495.9	1537.7	0.0397603	2399.1	2758.2	-0.201234			1495.9	649.2	-1.20428	579.3	-1.36863	532.4	-1.49043				1495.9	1537.7	0.0397603	1330	-0.169587	1079.1	-0.471185	943.9	-0.664308	649.2	579.3	532.4	1.03469	0.897446	0.826123					2308.5	848.45	-1.44405	2298.75	-0.00610616	605.25	-1.93135
	sa_c5807s5048_a_at			1616.3	1899	0.232545	4520.9	3143.5	0.524238			1616.3	567.3	-1.51051	559.7	-1.52997	460.2	-1.81236				1616.3	1899	0.232545	1185.1	-0.447686	930.4	-0.796772	890.6	-0.859845	567.3	559.7	460.2	1.06283	0.733197	0.952517					1882.15	1420.1	-0.406389	1886.4	0.00325401	503.1	-1.90346
	sa_c5877s5114_a_at			421.6	2009.8	2.25311	1823.6	888.6	1.03718			421.6	108.8	-1.9542	73	-2.52991	69.8	-2.59458				421.6	2009.8	2.25311	1024.2	1.28055	653.9	0.633195	385.1	-0.130642	108.8	73	69.8	3.23475	3.1631	0					618.55	245.05	-1.33581	1420.1	1.19903	121.4	-2.34912
	sa_c5899s5133_a_at			1082.9	618.5	-0.808055	685.5	464.3	0.562099			1082.9	1193.5	0.140299	480.2	-1.17319	343.5	-1.65652				1082.9	618.5	-0.808055	614.1	-0.818355	404.4	-1.42105	416.3	-1.3792	1193.5	480.2	343.5	-0.958653	0	0					1186.85	847.25	-0.486278	964.25	-0.299658	630.65	-0.912226
	sa_c5906s5139_a_at			12833.3	4630.3	-1.47071	47739.1	27737.8	0.783318			12833.3	8061.9	-0.6707	3383	-1.92352	2890	-2.15075				12833.3	4630.3	-1.47071	2712.9	-2.24198	2452.4	-2.38763	6797.6	-0.916795	8061.9	3383	2890	-1.57128	-0.464109	1.23396					36680.9	11310.5	-1.69737	38633.5	0.0748233	8359.05	-2.13362
	sa_c6005s5207_a_at			1396.2	1631.1	0.22434	372.2	494.8	-0.410767			1396.2	622.2	-1.16606	410.3	-1.76675	282.2	-2.30672				1396.2	1631.1	0.22434	2254.9	0.691558	2212	0.663846	1186	-0.235402	622.2	410.3	282.2	1.85761	2.4306	2.07131					761.9	1062.2	0.479382	765.2	0.00623522	912.35	0.259986
	sa_c6054s5248_a_at			529.9	1026.3	0.95366	2321.4	1880.5	0.303879			529.9	146.7	-1.85285	105.7	-2.32574	79.9	-2.72945				529.9	1026.3	0.95366	592.4	0.160852	465.8	-0.186009	316.9	-0.741692	146.7	105.7	79.9	2.0137	0	0					1397.95	482.35	-1.53516	1440.7	0.0434572	450.55	-1.63355
	sa_c6131s5312_a_at			2449.6	5140.3	1.06931	3112.5	3919.2	-0.332485			2449.6	789.3	-1.6339	759.4	-1.68961	654.8	-1.90342				2449.6	5140.3	1.06931	3351.7	0.452347	2918.2	0.252533	1934.2	-0.340809	789.3	759.4	654.8	2.08625	1.94215	1.56261					2334.15	2386.95	0.0322711	2217.4	-0.0740282	926.25	-1.33342
	sa_c6173s5353_a_at			1859.3	3983.5	1.09928	11551	13006.4	-0.171204			1859.3	374.2	-2.31288	320.6	-2.53591	258.8	-2.84485				1859.3	3983.5	1.09928	2076.5	0.159394	1407.2	-0.401932	1193.5	-0.639561	374.2	320.6	258.8	2.47227	2.13398	2.20529					7646.9	1992.4	-1.94037	7370.3	-0.0531517	499.25	-3.93704
	sa_c6226s5406_a_at			1641.2	2616.9	0.673108	2430.8	2343.4	0.052828			1641.2	663.2	-1.30724	526.1	-1.64134	362	-2.18069				1641.2	2616.9	0.673108	1960	0.256103	1935.4	0.237881	1421.8	-0.207033	663.2	526.1	362	1.56334	1.87922	1.97366					1544.2	2365.65	0.615377	1388	-0.153852	560.15	-1.46297
	sa_c6236s5414_a_at			921.8	1543.1	0.743306	1288.9	1496	-0.21497			921.8	270.9	-1.76669	243.2	-1.92231	188.4	-2.29065				921.8	1543.1	0.743306	1157.5	0.328487	1042.6	0.17766	686.6	-0.424984	270.9	243.2	188.4	2.09518	2.09997	1.86567					766.05	1356.45	0.824325	816.65	0.0922793	254.05	-1.59233
	sa_c6240s5417_a_at			1807.8	2345.4	0.375599	2260.1	2346.8	-0.0543083			1807.8	466.2	-1.95521	353.3	-2.35527	192.4	-3.23205				1807.8	2345.4	0.375599	1772.4	-0.0285308	1547.3	-0.224482	1126.3	-0.682644	466.2	353.3	192.4	1.92668	2.13079	2.54941					1476.35	2569.65	0.799537	1512.95	0.0353295	406.5	-1.86071
	sa_c6244s5421_a_at			1890.3	1196.5	-0.659795	1288.2	1443.2	-0.163915			1890.3	517.6	-1.86871	358.6	-2.39817	212.1	-3.1558				1890.3	1196.5	-0.659795	1138.3	-0.731734	1128.7	-0.743953	865.7	-1.12668	517.6	358.6	212.1	1.13697	1.65421	2.02912					984.6	1690.5	0.77984	904.7	-0.122098	256.7	-1.93945
	sa_c6248s5424_a_at			543.9	280.3	-0.95637	253.3	291	-0.200172			543.9	237.8	-1.19359	118.3	-2.20089	58	-3.22922				543.9	280.3	-0.95637	272.8	-0.995498	281.6	-0.949694	207.5	-1.39023	237.8	118.3	58	0	0	0					241.95	286	0.241306	167.4	-0.531409	44.85	-2.43153
	sa_c6299s5473_a_at			2356.6	8663.8	1.87829	7425	7619.3	-0.0372674			2356.6	502.1	-2.23066	520.5	-2.17874	380.3	-2.6315				2356.6	8663.8	1.87829	4658.5	0.983159	2965.7	0.331666	2299	-0.0357004	502.1	520.5	380.3	3.21382	2.5104	2.5958					4195.6	1938.25	-1.11412	4968.6	0.243962	501.75	-3.06384
	sa_c6325s5493_a_at			670.2	1279.8	0.933255	1923.5	1894.8	0.0216883			670.2	211.3	-1.6653	132.8	-2.33534	169.5	-1.98331				670.2	1279.8	0.933255	630.7	-0.0876378	505.3	-0.407452	274	-1.29042	211.3	132.8	169.5	1.57766	1.92789	0					839.45	385.55	-1.12253	740.85	-0.180263	148.55	-2.4985
	sa_c6391s5562_a_at			2120.4	3680.9	0.795722	3350.3	5726.7	-0.773414			2120.4	681.9	-1.6367	601.1	-1.81866	746.4	-1.50632				2120.4	3680.9	0.795722	2513.1	0.245132	1875.6	-0.176984	1806.2	-0.231379	681.9	601.1	746.4	1.88184	1.64168	1.27494					5744.75	2977.7	-0.948046	3045.5	-0.915565	1935.15	-1.5698
	sa_c6443s5614_a_at			84.1	217.6	1.3715	82.4	108.5	-0.396979			84.1	252	1.58325	291.9	1.7953	226.5	1.42933				84.1	217.6	1.3715	358.8	2.093	147.7	0.812492	117.2	0.478795	252	291.9	226.5	0	0	0					46.55	128.85	1.46884	33.55	-0.472468	126.75	1.44513
	sa_c6517s5684_a_at			755	2610.1	1.78956	2892.2	1650.4	0.809352			755	306.1	-1.30247	360.3	-1.06728	504.4	-0.581908				755	2610.1	1.78956	2065.7	1.45208	1284.3	0.766434	1115.7	0.563401	306.1	360.3	504.4	2.75456	1.83371	1.14531					1161.7	1091.4	-0.0900576	814.95	-0.511454	864.45	-0.426383
	sa_c6647s5802_a_at			424.2	561.5	0.404541	601.2	416	0.531261			424.2	174.7	-1.27987	173.6	-1.28898	134.6	-1.65607				424.2	561.5	0.404541	464.7	0.131555	486	0.196212	397.3	-0.0945158	174.7	173.6	134.6	0	0	0					514.85	472.6	-0.123533	489.9	-0.0716649	139.75	-1.8813
	sa_c6760s5903_a_at			2294.2	2076.8	-0.143629	489.2	688.2	-0.492403			2294.2	793.2	-1.53223	418.9	-2.45331	230.1	-3.31766				2294.2	2076.8	-0.143629	2746.7	0.259708	2061.7	-0.154157	2147.2	-0.0955346	793.2	418.9	230.1	1.79194	2.29916	3.22212					1875.4	1043.9	-0.845215	1402.15	-0.419558	618	-1.60152
	sa_c6764s5905_a_at			459.1	1207.4	1.39502	215.6	288.8	-0.421714			459.1	1815.9	1.9838	1966.2	2.09853	3013.4	2.71451				459.1	1207.4	1.39502	1858.5	2.01726	2215.1	2.27049	1894.3	2.04478	1815.9	1966.2	3013.4	0.0334539	0.171962	-0.669727					188.35	462.55	1.29619	187.3	-0.00806513	913.7	2.2783
	sa_c6795s5935_a_at			271	464.9	0.778628	3659.9	2145.2	0.770692			271	135.7	-0.997872	84.6	-1.67956	85.6	-1.66261				271	464.9	0.778628	257.7	-0.0726003	201.3	-0.428946	240.8	-0.170457	135.7	84.6	85.6	0	0	0					1187.2	369.05	-1.68567	1901.15	0.679309	133.55	-3.15211
	sa_c6934s6055_a_at			489.8	435.1	-0.170846	71.4	230.2	-1.68889			489.8	173.1	-1.50059	149.2	-1.71495	82.1	-2.57674				489.8	435.1	-0.170846	380.7	-0.363538	231.5	-1.08118	176.9	-1.46926	173.1	149.2	82.1	0	0	0					197.8	148.6	-0.412608	48.9	-2.01614	43.15	-2.19661
	sa_c720s531_a_at			3893.8	3739.2	-0.0584491	2320.3	3613.4	-0.639046			3893.8	1321.4	-1.55911	1007.6	-1.95026	736.8	-2.40183				3893.8	3739.2	-0.0584491	2664.5	-0.547314	2503.7	-0.637117	2198.7	-0.824528	1321.4	1007.6	736.8	1.0118	1.31314	1.57731					2629.7	2259.75	-0.218735	1677.5	-0.648585	1089.9	-1.2707
	sa_c7236s6302_a_at			630.4	645.6	0.034373	2524.9	1234.5	1.0323			630.4	927.2	0.556613	1405.9	1.15715	1975.4	1.64781				630.4	645.6	0.034373	581.8	-0.115744	511.9	-0.300406	605.5	-0.0581406	927.2	1405.9	1975.4	-0.672357	-1.45756	-1.70595					1034	862.7	-0.261305	1138	0.138264	978.7	-0.0792976
	sa_c7895s6886_a_at			2592.4	2971.7	0.197	3396.2	2672.4	0.345785			2592.4	570.1	-2.185	493	-2.39463	331.3	-2.96808				2592.4	2971.7	0.197	2070.5	-0.324309	1634.8	-0.665174	1617.8	-0.680255	570.1	493	331.3	1.86069	1.72945	2.28782					2321.4	2399.95	0.0480092	2198.3	-0.0786069	1174.75	-0.982641
	sa_c7917s9265_a_at			888.2	740.3	-0.262775	2106.7	1572	0.422384			888.2	367.3	-1.27393	420.6	-1.07844	316	-1.49096				888.2	740.3	-0.262775	471.2	-0.914545	591.5	-0.586506	544.6	-0.705688	367.3	420.6	316	0	0.491929	0.785272					602.9	1004.45	0.736415	508.9	-0.244537	413.55	-0.543857
	sa_c8099s7083_a_at			2689.2	1853.1	-0.537236	3235.6	2456.4	0.397488			2689.2	840.3	-1.6782	665.4	-2.01488	476.7	-2.49602				2689.2	1853.1	-0.537236	1248.4	-1.1071	1031.2	-1.38285	1181	-1.18717	840.3	665.4	476.7	0.571104	0.63203	1.30886					2175.75	1055.35	-1.04379	1732.05	-0.329032	362.05	-2.58725
	sa_c8103s7087_a_at			519.2	620	0.255978	378	295.4	0.355716			519.2	307.3	-0.756643	193.6	-1.42321	200.8	-1.37053				519.2	620	0.255978	380	-0.450291	212.4	-1.28951	315.6	-0.718193	307.3	193.6	200.8	0	0	0					392.8	355.2	-0.145163	416.9	0.0859064	173.05	-1.18261
	sa_c8109s7092_a_at			3127.3	5569.7	0.832682	1045.3	2195.8	-1.07083			3127.3	1436.1	-1.12276	1541	-1.02105	1176.6	-1.41029				3127.3	5569.7	0.832682	4071.2	0.380536	3948.5	0.336387	3096.4	-0.0143258	1436.1	1541	1176.6	1.5033	1.35744	1.39597					1493.3	1364.7	-0.12992	646.35	-1.20812	544.7	-1.45497
	sa_c8111s7096_at			7426	10915.6	0.555734	1758.1	5426.9	-1.62611			7426	2425.6	-1.61424	2469.6	-1.58831	1819.4	-2.02912				7426	10915.6	0.555734	7788.1	0.0686861	6750.9	-0.137505	5865.7	-0.340282	2425.6	2469.6	1819.4	1.68293	1.4508	1.68884					3480.85	1802.15	-0.949721	958.55	-1.86051	630.15	-2.46567
	sa_c8184s7162_a_at			1490.1	1825.5	0.292883	1784.8	1305.8	0.450828			1490.1	348.5	-2.09618	304.3	-2.29184	285.6	-2.38334				1490.1	1825.5	0.292883	1125.7	-0.404587	1187.4	-0.327603	1077.4	-0.467855	348.5	304.3	285.6	1.69159	1.96424	1.91549					902.15	1162.6	0.365916	775.35	-0.21852	349.95	-1.36622
	sa_c8202s7182_a_at			1208.5	715.8	-0.755589	1122.2	369.2	1.60386			1208.5	3708.1	1.61746	3975.6	1.71796	4110.8	1.7662				1208.5	715.8	-0.755589	1031	-0.229173	1547.5	0.356722	1931.2	0.67628	3708.1	3975.6	4110.8	-1.84664	-1.36123	-1.08992					605.4	1487.2	1.29664	465.3	-0.379727	1015.8	0.746656
	sa_c8250s7228_a_at			1518.2	2377.6	0.647144	4792.5	2756.1	0.79815			1518.2	596.8	-1.34704	410	-1.88867	308.6	-2.29855				1518.2	2377.6	0.647144	1689.9	0.154576	1337.6	-0.182715	1413.1	-0.103498	596.8	410	308.6	1.50162	1.70595	2.19505					2015	1474.9	-0.450163	2474.65	0.296445	537.3	-1.90698
	sa_c8380s7355_a_at			1784.6	2813.9	0.65697	4325.5	2431.5	0.83102			1784.6	525.3	-1.76439	576.7	-1.62971	426.2	-2.066				1784.6	2813.9	0.65697	1630.1	-0.13064	1565.9	-0.188609	1404.9	-0.345133	525.3	576.7	426.2	1.63375	1.4411	1.72086					2302.85	1991.7	-0.20942	2799.4	0.281697	1549.25	-0.57185
	sa_c8432s7402_a_at			1396	904.2	-0.626585	789.9	764.7	0.0467761			1396	2131	0.610232	3606.6	1.36934	3484.4	1.31961				1396	904.2	-0.626585	691.7	-1.01308	661.2	-1.07814	849.9	-0.715934	2131	3606.6	3484.4	-1.62331	-2.44748	-2.03555					408.85	665.75	0.703409	206.3	-0.986828	553.75	0.437663
	sa_c8477s7437_at			290	411	0.503085	467.3	484.1	-0.0509561			290	1718.9	2.56736	2431.8	3.0679	2910.7	3.32724				290	411	0.503085	499.8	0.785298	579.9	0.999751	643.9	1.15078	1718.9	2431.8	2910.7	0	-2.06815	-2.17646					617.8	1117.85	0.855515	585.7	-0.076978	2485.75	2.00847
	sa_c8485s7447_a_at			916.4	2874.7	1.64936	3967.8	3615.2	0.134264			916.4	365.1	-1.32769	342.8	-1.41861	342.9	-1.41819				916.4	2874.7	1.64936	1274.5	0.475882	1059.1	0.208789	790.6	-0.21303	365.1	342.8	342.9	1.80357	1.6274	1.20516					3259.5	1137.3	-1.51904	3183.35	-0.0341049	323.85	-3.33125
	sa_c8520s7477_x_at			6254.4	11170.6	0.836763	19742.2	12910.3	0.61276			6254.4	2200.7	-1.50691	1533.2	-2.02833	1113.5	-2.48977				6254.4	11170.6	0.836763	7273	0.217679	4962	-0.33395	3592.3	-0.799964	2200.7	1533.2	1113.5	1.72459	1.69438	1.68981					16799.1	4683.75	-1.84264	14778	-0.184933	2710.3	-2.63186
	sa_c8524s7483_a_at			3358.8	4525.5	0.430131	1145.6	1800.9	-0.652615			3358.8	1073.5	-1.64562	719.1	-2.22368	788.8	-2.09021				3358.8	4525.5	0.430131	3369.9	0.00475989	2845.3	-0.239365	1732.8	-0.954841	1073.5	719.1	788.8	1.65038	1.98432	1.13537					1574	710	-1.14854	460.6	-1.77285	1035.55	-0.604038
	sa_c853s654_a_at			2399	1261.9	-0.926836	1793.4	1830	-0.0291463			2399	1703.4	-0.494016	1352.4	-0.826911	996	-1.26822				2399	1261.9	-0.926836	997.8	-1.26561	843.3	-1.50832	824.6	-1.54067	1703.4	1352.4	996	-0.771595	-0.681404	-0.272451					2441.95	1408.9	-0.793464	2404.7	-0.0221767	903.5	-1.43444
	sa_c8930s7847_a_at			988.2	1746.5	0.821592	834.7	899.1	-0.107224			988.2	120.1	-3.04057	107.8	-3.19645	78.1	-3.66141				988.2	1746.5	0.821592	924.4	-0.0962858	654.8	-0.593749	398.4	-1.31059	120.1	107.8	78.1	2.94428	2.6027	0					561.55	572.35	0.0274832	494.85	-0.182423	139.3	-2.01122
	sa_c8938s7854_at			1099.9	711.9	-0.627626	663.6	262.3	1.3391			1099.9	2340.6	1.08951	3205.8	1.54331	3134	1.51063				1099.9	711.9	-0.627626	1124.7	0.0321679	1476.6	0.424907	1371.5	0.318382	2340.6	3205.8	3134	-1.05734	-1.11841	-1.19225					470.1	894.65	0.928356	284	-0.727077	586.85	0.320024
	sa_c9012s7913_a_at			1924.9	1473	-0.386026	873	1012.1	-0.213298			1924.9	694	-1.47178	944.6	-1.02701	888.2	-1.11583				1924.9	1473	-0.386026	1268.5	-0.60166	1104.8	-0.800998	1275.6	-0.593607	694	944.6	888.2	0.870116	0.22601	0.52222					812.65	779.6	-0.0599	776.9	-0.0649052	501.3	-0.69696
	sa_c9120s7990_a_at			3663.8	5189.7	0.50231	9662.8	6554.8	0.55989			3663.8	1588	-1.20613	1317.7	-1.47532	1102.1	-1.73309				3663.8	5189.7	0.50231	4394.5	0.262358	4332.8	0.241959	4284.1	0.225651	1588	1317.7	1102.1	1.46849	1.71728	1.95874					7271.75	4719.75	-0.623592	6638.35	-0.131478	2229.35	-1.70568
	sa_c9395s8219_a_at			3739.3	5463.5	0.547057	3931.7	4716.5	-0.262563			3739.3	1147.4	-1.7044	854.4	-2.12978	684.6	-2.44944				3739.3	5463.5	0.547057	6590.3	0.817576	1444	-1.3727	1869.9	-0.999807	1147.4	854.4	684.6	2.52198	0.757087	1.44963					5149.55	3291.45	-0.645723	6981.75	0.439142	3730.25	-0.465174
	sa_c9546s8318_a_at			961.4	2510.4	1.38471	2151	3058.7	-0.507911			961.4	306.8	-1.64784	546.2	-0.815707	322.6	-1.57539				961.4	2510.4	1.38471	1607.8	0.741879	1859.5	0.951706	1429.6	0.572403	306.8	546.2	322.6	2.38972	1.76741	2.14779					1247.85	1769.6	0.503979	779.4	-0.679009	457.4	-1.44792
	sa_i10346dr_x_at			208	133	-0.645157	541.5	260.7	1.05457			208	96.7	-1.105	91.4	-1.18632	96.9	-1.10201				208	133	-0.645157	127.1	-0.710619	193	-0.107983	115.2	-0.852443	96.7	91.4	96.9	0	0	0					192.85	192.85	0	230.85	0.259477	97.9	-0.978098
	sa_i11139dr_x_at			190.3	178.3	-0.0939689	402.8	301.4	0.418384			190.3	79.6	-1.25744	48.6	-1.96925	45.9	-2.05171				190.3	178.3	-0.0939689	139.4	-0.449045	117.5	-0.695615	97.8	-0.960369	79.6	48.6	45.9	0	0	0					314.4	146.3	-1.10367	314.4	0	56.6	-2.47373
	sa_i5312d_x_at			863.2	2169.1	1.32933	1682	1463.8	0.200459			863.2	352.4	-1.29248	288	-1.58363	304.5	-1.50325				863.2	2169.1	1.32933	1359.2	0.654991	1356.1	0.651697	896.9	0.0552523	352.4	288	304.5	1.94747	2.23532	1.5585					942.9	851.85	-0.146505	921	-0.0339036	357.4	-1.39957
	sa_i7437ur_x_at			355.1	432.4	0.284141	1025.9	429.4	1.2565			355.1	141.7	-1.32539	135.2	-1.39313	121.3	-1.54965				355.1	432.4	0.284141	298.4	-0.250978	273.5	-0.376685	259.5	-0.452491	141.7	135.2	121.3	0	0	0					522.95	315.75	-0.72789	534.7	0.0320567	201.7	-1.37446
	sa_i7516dr_x_at			984.3	884.3	-0.154562	844.3	687.6	0.296186			984.3	542.3	-0.860007	592.5	-0.732283	650.5	-0.597549				984.3	884.3	-0.154562	828.4	-0.248771	1040.3	0.0798296	634.6	-0.633251	542.3	592.5	650.5	0.611236	0.812113	-0.0357015					682.45	653.45	-0.0626465	591.7	-0.205857	387.75	-0.815597
