# Supplementary material for: Transcriptomic data for analyzing global gene expression patterns in Methicillin-resistance Staphylococcus aureus in response to spermine and oxacillin stress
Source: Data Brief. 2018 Nov 23;21:2230–6. doi: 10.1016/j.dib.2018.11.090 (PMC6276629; doi:10.1016/j.dib.2018.11.090)
Supplement: Supplementary file 5 — Supplementary material [file mmc5.xlsx]

## Sheet: 15 over 0 MU50
	MU50_0_nospm	MU50_0_nospm			MU50_15_SPM	MU50_15_SPM		upregulated genes		MU50_0_nospm	MU50_0_nospm			MU50_15_SPM	MU50_15_SPM		fold change		downregulated genes			MU50_0_nospm	MU50_0_nospm			MU50_15_SPM	MU50_15_SPM		fold change
AFFX-BioB-5_at	32	A		AFFX-BioB-5_at	7.4	A			sa_i4102u_x_at	100	A	6.64386	sa_i4102u_x_at	9595.5	A	13.2281	6.58429				sa_i4102u_x_at	12697.2	A	13.6322	sa_i4102u_x_at	100	A	6.64386	6.98837
AFFX-BioB-M_at	3.3	A		AFFX-BioB-M_at	21.4	A			sa_i5965u_x_at	100	A	6.64386	sa_i5965u_x_at	6141.4	A	12.5844	5.9405				sa_i5189u_x_at	5871.3	A	12.5195	sa_i5189u_x_at	100	A	6.64386	5.87561
AFFX-BioB-3_at	2	A		AFFX-BioB-3_at	1	A			sa_i5972u_x_at	100	A	6.64386	sa_i5972u_x_at	5255	P	12.3595	5.71562				sa_i9841dr_x_at	5846.7	A	12.5134	sa_i9841dr_x_at	100	A	6.64386	5.86955
AFFX-BioC-5_at	2.9	A		AFFX-BioC-5_at	15.1	A			sa_i10716u_x_at	100	A	6.64386	sa_i10716u_x_at	3496.8	A	11.7718	5.12796				sa_i10716u_x_at	3672.4	A	11.8425	sa_i10716u_x_at	100	A	6.64386	5.19865
AFFX-BioC-3_at	2	A		AFFX-BioC-3_at	1.6	A			sa_i9841dr_x_at	100	A	6.64386	sa_i9841dr_x_at	2638.6	A	11.3656	4.7217				sa_i5965u_x_at	3554.6	A	11.7955	sa_i5965u_x_at	100	A	6.64386	5.15162
AFFX-BioDn-5_at	7.9	A		AFFX-BioDn-5_at	7.8	A			sa_i9459d_x_at	100	A	6.64386	sa_i9459d_x_at	2011.3	A	10.9739	4.33006				sa_i2392u_x_at	2098	A	11.0348	sa_i2392u_x_at	100	A	6.64386	4.39094
AFFX-BioDn-3_at	22.8	A		AFFX-BioDn-3_at	4.6	A			sa_i10885dr_x_at	100	A	6.64386	sa_i10885dr_x_at	1950.4	A	10.9296	4.2857				sa_i1077u_x_at	1658.4	A	10.6956	sa_i1077u_x_at	100	A	6.64386	4.05172
AFFX-CreX-5_at	3.8	A		AFFX-CreX-5_at	1.2	A			sa_i1077u_x_at	100	A	6.64386	sa_i1077u_x_at	1778.6	A	10.7965	4.15267				sa_i3470u_x_at	1560.6	A	10.6079	sa_i3470u_x_at	100	A	6.64386	3.96403
AFFX-CreX-3_at	3.3	A		AFFX-CreX-3_at	2.3	A			sa_i8176u_x_at	100	A	6.64386	sa_i8176u_x_at	1769.6	A	10.7892	4.14535				sa_i580u_x_at	1167.6	A	10.1893	sa_i580u_x_at	100	A	6.64386	3.54547
AFFX-DapX-5_at	4970.1	P		AFFX-DapX-5_at	3658.9	P			sa_i580u_x_at	100	A	6.64386	sa_i580u_x_at	1652.4	A	10.6903	4.04649				sa_i7819u_x_at	1135	A	10.1485	sa_i7819u_x_at	100	A	6.64386	3.50462
AFFX-DapX-M_at	4061.7	P		AFFX-DapX-M_at	3344.9	P			sa_i2392u_x_at	100	A	6.64386	sa_i2392u_x_at	1453.3	A	10.5051	3.86126				sa_i2708u_x_at	1108.6	A	10.1145	sa_i2708u_x_at	100	A	6.64386	3.47067
AFFX-DapX-3_at	3488.2	P		AFFX-DapX-3_at	3081.7	P			sa_i2708u_x_at	100	A	6.64386	sa_i2708u_x_at	1381.8	A	10.4323	3.78848				sa_i8176u_x_at	1088.2	A	10.0877	sa_i8176u_x_at	100	A	6.64386	3.44387
AFFX-LysX-5_at	266	P		AFFX-LysX-5_at	221.3	P			sa_i4518u_x_at	100	A	6.64386	sa_i4518u_x_at	1320.4	A	10.3668	3.7229				sa_i6804u_x_at	923	A	9.85019	sa_i6804u_x_at	100	A	6.64386	3.20633
AFFX-LysX-M_at	385.4	P		AFFX-LysX-M_at	294.6	P			sa_i7819u_x_at	100	A	6.64386	sa_i7819u_x_at	1266.4	A	10.3065	3.66266				sa_i9799u_x_at	922.7	A	9.84972	sa_i9799u_x_at	100	A	6.64386	3.20586
AFFX-LysX-3_at	350.9	P		AFFX-LysX-3_at	342.3	P			sa_i1509dr_x_at	63	P	5.97728	sa_i1509dr_x_at	710.2	P	9.47208	3.4948				sa_i10885dr_x_at	854.2	A	9.73843	sa_i10885dr_x_at	100	A	6.64386	3.09457
AFFX-PheX-5_at	1141.4	P		AFFX-PheX-5_at	833.5	P			sa_i5189u_x_at	100	A	6.64386	sa_i5189u_x_at	1100	A	10.1033	3.45943				sa_c7657s6670_a_at	6815.3	P	12.7346	sa_c7657s6670_a_at	800.8	P	9.6453	3.08926
AFFX-PheX-M_at	955	P		AFFX-PheX-M_at	549.5	P			sa_i3869u2_x_at	100	A	6.64386	sa_i3869u2_x_at	1047.1	A	10.0322	3.38833				sa_i3470d1r_x_at	840.6	A	9.71528	sa_i3470d1r_x_at	100	A	6.64386	3.07142
AFFX-PheX-3_at	584	P		AFFX-PheX-3_at	398	P			sa_i10594u_x_at	100	A	6.64386	sa_i10594u_x_at	967.6	A	9.91827	3.27441				sa_c8930s7847_a_at	988.2	P	9.94866	sa_c8930s7847_a_at	120.1	P	6.90809	3.04057
AFFX-ThrX-5_at	2223.8	P		AFFX-ThrX-5_at	1704.1	P			sa_c4530s3875_a_at	354.3	P	8.46883	sa_c4530s3875_a_at	3399.2	P	11.731	3.26215				sa_i8482u_x_at	768.6	A	9.58609	sa_i8482u_x_at	100	A	6.64386	2.94223
AFFX-ThrX-M_at	1257.1	P		AFFX-ThrX-M_at	1044.7	P			sa_i8804u_x_at	365.3	P	8.51294	sa_i8804u_x_at	3228.3	P	11.6566	3.14362				sa_i6730u_x_at	729.7	A	9.51116	sa_i6730u_x_at	100	A	6.64386	2.8673
AFFX-ThrX-3_at	1696	P		AFFX-ThrX-3_at	1222	P			sa_i3262u_x_at	100	A	6.64386	sa_i3262u_x_at	841.5	A	9.71682	3.07296				sa_c4581s3912_a_at	1465.5	P	10.5172	sa_c4581s3912_a_at	223.3	P	7.80284	2.71434
AFFX-TrpnX-5_at	7.5	A		AFFX-TrpnX-5_at	2.9	A			sa_i3254u_x_at	69.7	P	6.12309	sa_i3254u_x_at	569.1	P	9.15254	3.02945				sa_i3262u_x_at	638.6	A	9.31877	sa_i3262u_x_at	100	A	6.64386	2.67491
AFFX-TrpnX-M_at	3.2	A		AFFX-TrpnX-M_at	3.5	A			sa_i8482u_x_at	100	A	6.64386	sa_i8482u_x_at	816.4	A	9.67313	3.02928				sa_c4679s3999_a_at	3734.9	P	11.8669	sa_c4679s3999_a_at	592.9	P	9.21164	2.65521
AFFX-TrpnX-3_at	29.6	P		AFFX-TrpnX-3_at	14.1	A			sa_c4536s3879_a_at	399.7	P	8.64277	sa_c4536s3879_a_at	2891.3	P	11.4975	2.85473				sa_i4518u_x_at	623.7	A	9.28471	sa_i4518u_x_at	100	A	6.64386	2.64085
AFFX-r2-Ec-bioB-5_at	45.8	A		AFFX-r2-Ec-bioB-5_at	33.9	A			sa_c6841s5976_a_at	418.5	P	8.70908	sa_c6841s5976_a_at	3017.6	P	11.5592	2.8501				sa_i3190u_x_at	590.1	A	9.20482	sa_i3190u_x_at	100	A	6.64386	2.56096
AFFX-r2-Ec-bioB-M_at	8.2	A		AFFX-r2-Ec-bioB-M_at	15.5	A			sa_i3095u_x_at	100	A	6.64386	sa_i3095u_x_at	685.6	A	9.42122	2.77737				sa_c5869s10025_at	1104.9	P	10.1097	sa_c5869s10025_at	190.8	P	7.57592	2.53378
AFFX-r2-Ec-bioB-3_at	28.1	A		AFFX-r2-Ec-bioB-3_at	3.2	A			sa_c4298s3650_a_at	76.9	P	6.26491	sa_c4298s3650_a_at	525.7	P	9.0381	2.77318				sa_i3095u_x_at	577.7	A	9.17418	sa_i3095u_x_at	100	A	6.64386	2.53032
AFFX-r2-Ec-bioC-5_at	52.1	A		AFFX-r2-Ec-bioC-5_at	37.1	A			sa_i8264u_x_at	100	A	6.64386	sa_i8264u_x_at	667.7	A	9.38306	2.7392				sa_c388s229_a_at	4094.8	P	11.9996	sa_c388s229_a_at	732.2	P	9.51609	2.48348
AFFX-r2-Ec-bioC-3_at	5	A		AFFX-r2-Ec-bioC-3_at	13.9	A			sa_c7020s6143_a_at	151.2	P	7.24031	sa_c7020s6143_a_at	1006.9	P	9.9757	2.73539				sa_c10513s9045_a_at	1554.1	P	10.6019	sa_c10513s9045_a_at	279	P	8.12412	2.47774
AFFX-r2-Ec-bioD-5_at	35.8	A		AFFX-r2-Ec-bioD-5_at	2.4	A			sa_i11136u_x_at	100	A	6.64386	sa_i11136u_x_at	665.6	A	9.37851	2.73466				sa_c5365s4641_a_at	2670.5	P	11.3829	sa_c5365s4641_a_at	485.4	P	8.92303	2.45986
AFFX-r2-Ec-bioD-3_at	18.4	A		AFFX-r2-Ec-bioD-3_at	28.9	A			sa_i9597dr_x_at	100	A	6.64386	sa_i9597dr_x_at	653	A	9.35094	2.70708				sa_c939s733_a_at	789.6	P	9.62498	sa_c939s733_a_at	146.5	P	7.19476	2.43022
AFFX-r2-P1-cre-5_at	29.9	A		AFFX-r2-P1-cre-5_at	23.8	A			sa_i11152d_x_at	93.9	P	6.55305	sa_i11152d_x_at	610.6	P	9.25408	2.70103				sa_c84s9424_at	526.7	P	9.04084	sa_c84s9424_at	99.9	P	6.64241	2.39842
AFFX-r2-P1-cre-3_at	8.7	A		AFFX-r2-P1-cre-3_at	6.8	A			sa_i2729d_x_at	100	A	6.64386	sa_i2729d_x_at	611.6	A	9.25644	2.61259				sa_i9435u2_x_at	520.6	A	9.02403	sa_i9435u2_x_at	100	A	6.64386	2.38018
AFFX-r2-Bs-dap-5_at	8796.9	P		AFFX-r2-Bs-dap-5_at	4650.9	P			sa_i2510ur_x_at	100	A	6.64386	sa_i2510ur_x_at	609.1	A	9.25054	2.60668				sa_c9938s8633_a_at	1598.3	P	10.6423	sa_c9938s8633_a_at	318.6	P	8.3156	2.32672
AFFX-r2-Bs-dap-M_at	4508.3	P		AFFX-r2-Bs-dap-M_at	2883.3	P			sa_c4729s4046_at	122.9	P	6.94134	sa_c4729s4046_at	744.9	P	9.5409	2.59956				sa_c6173s5353_a_at	1859.3	P	10.8605	sa_c6173s5353_a_at	374.2	P	8.54767	2.31288
AFFX-r2-Bs-dap-3_at	5338.3	P		AFFX-r2-Bs-dap-3_at	3265.3	P			sa_c8477s7437_at	290	P	8.17991	sa_c8477s7437_at	1718.9	P	10.7473	2.56736				sa_c4703s4023_a_at	1522.6	P	10.5723	sa_c4703s4023_a_at	316.9	P	8.30788	2.26444
AFFX-r2-Bs-lys-5_at	350.9	P		AFFX-r2-Bs-lys-5_at	302.9	P			sa_i4787u_x_at	196.1	P	7.61545	sa_i4787u_x_at	1144.1	P	10.16	2.54455				sa_c2572s2149_a_at	2937.5	P	11.5204	sa_c2572s2149_a_at	612	P	9.25739	2.26299
AFFX-r2-Bs-lys-M_at	668.5	P		AFFX-r2-Bs-lys-M_at	481.8	P			sa_i580ur_x_at	100	A	6.64386	sa_i580ur_x_at	581.5	A	9.18364	2.53978				sa_c6800s5937_a_at	5739.2	P	12.4866	sa_c6800s5937_a_at	1215.9	P	10.2478	2.23883
AFFX-r2-Bs-lys-3_at	325.4	P		AFFX-r2-Bs-lys-3_at	220.1	P			sa_i9799u_x_at	100	A	6.64386	sa_i9799u_x_at	577.5	A	9.17368	2.52982				sa_c6299s5473_a_at	2356.6	P	11.2025	sa_c6299s5473_a_at	502.1	P	8.97183	2.23066
AFFX-r2-Bs-phe-5_at	1018.4	P		AFFX-r2-Bs-phe-5_at	1050.5	P			sa_i11148dr_x_at	102.1	P	6.67384	sa_i11148dr_x_at	581.9	P	9.18463	2.51079				sa_c4577s3908_a_at	2031.4	P	10.9883	sa_c4577s3908_a_at	433.1	P	8.75856	2.2297
AFFX-r2-Bs-phe-M_at	513	P		AFFX-r2-Bs-phe-M_at	382.1	P			sa_c3951s9849_a_at	153.7	P	7.26397	sa_c3951s9849_a_at	868.5	P	9.76238	2.49841				sa_c5174s4471_a_at	1701.5	P	10.7326	sa_c5174s4471_a_at	367.4	P	8.52121	2.21138
AFFX-r2-Bs-phe-3_at	807	P		AFFX-r2-Bs-phe-3_at	551	P			sa_i2281u_x_at	100	A	6.64386	sa_i2281u_x_at	549.6	A	9.10224	2.45838				sa_c4585s3916_a_at	1075.6	P	10.0709	sa_c4585s3916_a_at	233.6	P	7.8679	2.20303
AFFX-r2-Bs-thr-3_s_at	1490.4	P		AFFX-r2-Bs-thr-3_s_at	1027.8	P			sa_c9028s7925_a_at	341.8	P	8.41701	sa_c9028s7925_a_at	1874.9	P	10.8726	2.45559				sa_c7895s6886_a_at	2592.4	P	11.3401	sa_c7895s6886_a_at	570.1	P	9.15507	2.185
AFFX-r2-Bs-thr-M_s_at	1747.3	P		AFFX-r2-Bs-thr-M_s_at	1159.7	P			sa_i6115u_x_at	93.5	P	6.54689	sa_i6115u_x_at	510.8	P	8.99661	2.44972				sa_c4715s4037_at	1798.4	P	10.8125	sa_c4715s4037_at	404	P	8.65821	2.15429
AFFX-r2-Bs-thr-5_s_at	1407.2	P		AFFX-r2-Bs-thr-5_s_at	1421.6	P			sa_i10144u2r_x_at	100	A	6.64386	sa_i10144u2r_x_at	545.3	A	9.09091	2.44705				sa_i10025u_x_at	765	P	9.57932	sa_i10025u_x_at	173.2	P	7.4363	2.14302
AFFX-HUMISGF3A/M97935_5_at	2.9	A		AFFX-HUMISGF3A/M97935_5_at	2.5	A			sa_i3470d1r_x_at	100	A	6.64386	sa_i3470d1r_x_at	541.6	A	9.08108	2.43723				sa_c3728s3205_a_at	3069.6	P	11.5838	sa_c3728s3205_a_at	695.2	P	9.44128	2.14255
AFFX-HUMISGF3A/M97935_MA_at	1.5	A		AFFX-HUMISGF3A/M97935_MA_at	12.2	A			sa_c1147s928_a_at	693.7	P	9.43817	sa_c1147s928_a_at	3655.8	P	11.836	2.3978				sa_c8184s7162_a_at	1490.1	P	10.5412	sa_c8184s7162_a_at	348.5	P	8.44501	2.09618
AFFX-HUMISGF3A/M97935_MB_at	11.7	A		AFFX-HUMISGF3A/M97935_MB_at	5.7	A			sa_c791s594_at	678.1	P	9.40535	sa_c791s594_at	3512.1	P	11.7781	2.37276				sa_c4709s4027_a_at	1549	P	10.5971	sa_c4709s4027_a_at	377.6	P	8.56071	2.03641
AFFX-HUMISGF3A/M97935_3_at	1	A		AFFX-HUMISGF3A/M97935_3_at	1	A			sa_c1876s1602_a_at	103.3	P	6.6907	sa_c1876s1602_a_at	534	P	9.0607	2.37				sa_c9889s8623_at	2613.1	P	11.3515	sa_c9889s8623_at	637.3	P	9.31583	2.03572
AFFX-HUMRGE/M10098_5_at	5.6	A		AFFX-HUMRGE/M10098_5_at	22.5	P			sa_c1151s932_a_at	153.2	P	7.25927	sa_c1151s932_a_at	778.5	P	9.60455	2.34528				sa_c8473s7434_a_at	3112.5	P	11.6039	sa_c8473s7434_a_at	775.5	P	9.59898	2.00488
AFFX-HUMRGE/M10098_M_at	42.2	P		AFFX-HUMRGE/M10098_M_at	32.6	P			sa_c7078s6191_a_at	118.6	P	6.88996	sa_c7078s6191_a_at	594.7	P	9.21602	2.32606				sa_c3266s9796_s_at	3531.8	P	11.7862	sa_c3266s9796_s_at	891.4	P	9.79993	1.98626
AFFX-HUMRGE/M10098_3_at	46.5	A		AFFX-HUMRGE/M10098_3_at	12.9	A			sa_i7004u_x_at	113.6	P	6.82782	sa_i7004u_x_at	555.4	P	9.11738	2.28956				sa_c474s9402_a_at	583.5	P	9.18859	sa_c474s9402_a_at	148.9	P	7.2182	1.97039
AFFX-HUMGAPDH/M33197_5_at	17.8	A		AFFX-HUMGAPDH/M33197_5_at	17.3	A			sa_c795s596_a_at	444.5	P	8.79604	sa_c795s596_a_at	2172.2	P	11.0849	2.2889				sa_c6240s5417_a_at	1807.8	P	10.82	sa_c6240s5417_a_at	466.2	P	8.86481	1.95521
AFFX-HUMGAPDH/M33197_M_at	31	A		AFFX-HUMGAPDH/M33197_M_at	44.5	P			sa_c1023s810_a_at	253.5	P	7.98584	sa_c1023s810_a_at	1230.8	P	10.2654	2.27954				sa_c4349s3699_a_at	645.3	P	9.33383	sa_c4349s3699_a_at	166.8	P	7.38198	1.95185
AFFX-HUMGAPDH/M33197_3_at	17.5	A		AFFX-HUMGAPDH/M33197_3_at	26.2	P			sa_c5349s4625_a_at	643.4	P	9.32957	sa_c5349s4625_a_at	3046.9	P	11.5731	2.24355				sa_c7732s6735_at	3895.9	P	11.9277	sa_c7732s6735_at	1013.4	P	9.98499	1.94275
AFFX-HSAC07/X00351_5_at	2.8	A		AFFX-HSAC07/X00351_5_at	13.1	A			sa_c9991s8687_a_at	245.3	P	7.9384	sa_c9991s8687_a_at	1144.3	P	10.1602	2.22185				sa_c2460s2044_a_at	1036.8	P	10.0179	sa_c2460s2044_a_at	273.3	P	8.09434	1.92358
AFFX-HSAC07/X00351_M_at	30.5	M		AFFX-HSAC07/X00351_M_at	24.4	P			sa_c2436s2020_a_at	679.1	P	9.40748	sa_c2436s2020_a_at	3143.9	P	11.6183	2.21086				sa_c4528s3873_a_at	1334.4	P	10.382	sa_c4528s3873_a_at	356.6	P	8.47816	1.90381
AFFX-HSAC07/X00351_3_at	13.9	A		AFFX-HSAC07/X00351_3_at	23.2	A			sa_c4558s9982_x_at	289.3	P	8.17642	sa_c4558s9982_x_at	1323.9	P	10.3706	2.19416				sa_c10052s8754_at	3722.9	P	11.8622	sa_c10052s8754_at	1005	P	9.97298	1.88923
AFFX-M27830_5_at	1.3	A		AFFX-M27830_5_at	2	A			sa_c3405s2932_a_at	438.3	P	8.77577	sa_c3405s2932_a_at	1914.5	P	10.9028	2.12698				sa_i10944dr_x_at	603.8	A	9.23793	sa_i10944dr_x_at	164.2	P	7.35931	1.87862
AFFX-M27830_M_at	5.4	A		AFFX-M27830_M_at	12.2	A			sa_i1498d_x_at	148.4	P	7.21335	sa_i1498d_x_at	636.8	P	9.3147	2.10135				sa_c6123s5305_a_at	6447.8	P	12.6546	sa_c6123s5305_a_at	1753.6	P	10.7761	1.87849
AFFX-M27830_3_at	3.4	A		AFFX-M27830_3_at	3.1	A			sa_c47s43_a_at	281.5	P	8.13699	sa_c47s43_a_at	1206.3	P	10.2364	2.09938				sa_c4507s3852_a_at	3761.2	P	11.877	sa_c4507s3852_a_at	1026.6	P	10.0037	1.87332
AFFX-hum_alu_at	27.3	P		AFFX-hum_alu_at	47.5	P			sa_c3784s3254_a_at	810.3	P	9.66231	sa_c3784s3254_a_at	3467.6	P	11.7597	2.09741				sa_c6244s5421_a_at	1890.3	P	10.8844	sa_c6244s5421_a_at	517.6	P	9.01569	1.86871
AFFX-b-ActinMur/M12481_5_at	4.7	A		AFFX-b-ActinMur/M12481_5_at	11.6	A			sa_i6413dr_x_at	144	P	7.16993	sa_i6413dr_x_at	612.3	P	9.25809	2.08817				sa_c2851s2417_at	6149.3	P	12.5862	sa_c2851s2417_at	1691.8	P	10.7243	1.86186
AFFX-b-ActinMur/M12481_M_at	23.1	A		AFFX-b-ActinMur/M12481_M_at	7.2	A			sa_i1673u1_x_at	157	P	7.29462	sa_i1673u1_x_at	662.7	P	9.37221	2.07759				sa_c1898s1619_a_at	2273.7	P	11.1508	sa_c1898s1619_a_at	627.2	P	9.29278	1.85804
AFFX-b-ActinMur/M12481_3_at	2.3	A		AFFX-b-ActinMur/M12481_3_at	12.1	A			sa_c237s95_a_at	181.3	P	7.50224	sa_c237s95_a_at	755.1	P	9.56052	2.05829				sa_c6054s5248_a_at	529.9	P	9.04958	sa_c6054s5248_a_at	146.7	P	7.19673	1.85285
AFFX-GapdhMur/M32599_5_at	3.4	A		AFFX-GapdhMur/M32599_5_at	2.3	A			sa_i9609d_x_at	236.3	P	7.88448	sa_i9609d_x_at	969.4	P	9.92095	2.03647				sa_c978s764_a_at	738.6	P	9.52865	sa_c978s764_a_at	208.2	P	7.70183	1.82682
AFFX-GapdhMur/M32599_M_at	7.8	A		AFFX-GapdhMur/M32599_M_at	34.7	P			sa_i3827u_x_at	245	P	7.93664	sa_i3827u_x_at	1001.6	P	9.96809	2.03145				sa_c2458s2040_a_at	1243.1	P	10.2797	sa_c2458s2040_a_at	352.5	P	8.46148	1.81825
AFFX-GapdhMur/M32599_3_at	2.8	A		AFFX-GapdhMur/M32599_3_at	2.1	A			sa_i2476u_x_at	374.4	P	8.54844	sa_i2476u_x_at	1526.8	P	10.5763	2.02786				sa_c5164s4463_a_at	679.4	P	9.40812	sa_c5164s4463_a_at	193.8	P	7.59842	1.80969
AFFX-TransRecMur/X57349_5_at	10.2	A		AFFX-TransRecMur/X57349_5_at	1.4	A			sa_i9119u2r_x_at	177.8	P	7.47411	sa_i9119u2r_x_at	714.9	M	9.4816	2.00749				sa_c4711s4031_a_at	1359.7	P	10.4091	sa_c4711s4031_a_at	389.3	P	8.60474	1.80433
AFFX-TransRecMur/X57349_M_at	17.2	A		AFFX-TransRecMur/X57349_M_at	9.9	A			sa_c6764s5905_a_at	459.1	P	8.84266	sa_c6764s5905_a_at	1815.9	P	10.8265	1.9838				sa_i2813d_x_at	5533.4	P	12.434	sa_i2813d_x_at	1592.4	P	10.637	1.79696
AFFX-TransRecMur/X57349_3_at	32.7	P		AFFX-TransRecMur/X57349_3_at	18.7	P			sa_c4937s4242_a_at	136.5	P	7.09276	sa_c4937s4242_a_at	533.2	P	9.05853	1.96578				sa_c6036s5235_a_at	554.5	P	9.11504	sa_c6036s5235_a_at	159.6	P	7.31832	1.79673
AFFX-PyruCarbMur/L09192_5_at	31.4	A		AFFX-PyruCarbMur/L09192_5_at	18.7	A			sa_c6092s5283_a_at	314.7	P	8.29783	sa_c6092s5283_a_at	1220.8	P	10.2536	1.95578				sa_c298s136_a_at	1046	P	10.0307	sa_c298s136_a_at	302.2	P	8.23936	1.79131
AFFX-PyruCarbMur/L09192_MA_at	35.7	A		AFFX-PyruCarbMur/L09192_MA_at	17.3	A			sa_c2262s1962_at	920.8	P	9.84674	sa_c2262s1962_at	3528.7	P	11.7849	1.93818				sa_c6236s5414_a_at	921.8	P	9.84831	sa_c6236s5414_a_at	270.9	P	8.08162	1.76669
AFFX-PyruCarbMur/L09192_MB_at	8	A		AFFX-PyruCarbMur/L09192_MB_at	8.2	A			sa_c6096s5287_a_at	237.6	P	7.89239	sa_c6096s5287_a_at	904.6	P	9.82114	1.92875				sa_c8380s7355_a_at	1784.6	P	10.8014	sa_c8380s7355_a_at	525.3	P	9.037	1.76439
AFFX-PyruCarbMur/L09192_3_at	1.5	A		AFFX-PyruCarbMur/L09192_3_at	8.5	A			sa_c8013s6998_a_at	1899.9	P	10.8917	sa_c8013s6998_a_at	7103.4	P	12.7943	1.90259				sa_c9250s8097_a_at	22498	P	14.4575	sa_c9250s8097_a_at	6637.6	P	12.6964	1.76106
AFFX-18SRNAMur/X00686_5_at	25.6	A		AFFX-18SRNAMur/X00686_5_at	16.3	A			sa_c4292s3644_a_at	239.4	P	7.90328	sa_c4292s3644_a_at	894.2	P	9.80445	1.90117				sa_c5729s4971_a_at	829.8	P	9.69662	sa_c5729s4971_a_at	245.2	P	7.93782	1.7588
AFFX-18SRNAMur/X00686_M_at	19.5	A		AFFX-18SRNAMur/X00686_M_at	18.2	A			sa_c6427s5598_a_at	135.6	P	7.08321	sa_c6427s5598_a_at	504.2	P	8.97785	1.89464				sa_c5429s4696_a_at	1530.4	P	10.5797	sa_c5429s4696_a_at	453.9	P	8.82623	1.75346
AFFX-18SRNAMur/X00686_3_at	56.4	P		AFFX-18SRNAMur/X00686_3_at	23.5	M			sa_c1167s950_a_at	619.4	P	9.27473	sa_c1167s950_a_at	2282.1	P	11.1561	1.88142				sa_c4675s3995_a_at	11999.5	P	13.5507	sa_c4675s3995_a_at	3588.9	P	11.8093	1.74136
AFFX-MUR_b2_at	20.2	A		AFFX-MUR_b2_at	17	A			sa_c1175s958_a_at	366	P	8.5157	sa_c1175s958_a_at	1341.7	P	10.3898	1.87415				sa_c8552s7512_a_at	4790.5	P	12.226	sa_c8552s7512_a_at	1435.3	P	10.4871	1.73882
AFFX-MURINE_b1_at	46.7	A		AFFX-MURINE_b1_at	28.2	A			sa_c2066s1777_a_at	300.7	P	8.23218	sa_c2066s1777_a_at	1087.9	P	10.0873	1.85515				sa_c259s100_a_at	1390.8	P	10.4417	sa_c259s100_a_at	416.9	P	8.70356	1.73814
AFFX-MURINE_B2_at	14.2	A		AFFX-MURINE_B2_at	12.4	A			sa_c6206s5387_a_at	1032	P	10.0112	sa_c6206s5387_a_at	3717.6	P	11.8602	1.84893				sa_c8497s7459_a_at	1054.1	P	10.0418	sa_c8497s7459_a_at	320.2	P	8.32283	1.71897
AFFX_Rat_GAPDH_5_at	4.7	A		AFFX_Rat_GAPDH_5_at	6.8	A			sa_c6837s5972_a_at	1942.6	P	10.9238	sa_c6837s5972_a_at	6949.4	P	12.7627	1.8389				sa_c2851s2417_x_at	5501.1	P	12.4255	sa_c2851s2417_x_at	1671.4	P	10.7068	1.71866
AFFX_Rat_GAPDH_M_at	40.4	A		AFFX_Rat_GAPDH_M_at	44.3	P			sa_c4558s9982_at	343.2	P	8.42291	sa_c4558s9982_at	1203.9	P	10.2335	1.81059				sa_c7338s6377_a_at	1087.1	P	10.0863	sa_c7338s6377_a_at	331.4	P	8.37243	1.71384
AFFX_Rat_GAPDH_3_at	2.9	A		AFFX_Rat_GAPDH_3_at	21.3	A			sa_c8200s7177_a_at	424.4	P	8.72928	sa_c8200s7177_a_at	1477.8	P	10.5292	1.79995				sa_c1082s9604cv_s_at	959.6	P	9.90629	sa_c1082s9604cv_s_at	293.9	P	8.19918	1.70711
AFFX_Rat_Hexokinase_5_at	4.5	A		AFFX_Rat_Hexokinase_5_at	2.7	A			sa_i1067u_x_at	326.8	P	8.35226	sa_i1067u_x_at	1124.3	P	10.1348	1.78255				sa_c9395s8219_a_at	3739.3	P	11.8686	sa_c9395s8219_a_at	1147.4	P	10.1642	1.7044
AFFX_Rat_Hexokinase_M_at	23	A		AFFX_Rat_Hexokinase_M_at	2.7	A			sa_c8019s7004_a_at	582.1	P	9.18512	sa_c8019s7004_a_at	1938.2	P	10.9205	1.73538				sa_c7728s6730_a_at	5099.6	P	12.3162	sa_c7728s6730_a_at	1566.7	P	10.6135	1.70266
AFFX_Rat_Hexokinase_3_at	2.8	A		AFFX_Rat_Hexokinase_3_at	3.1	A			sa_c1155s937_a_at	796.4	P	9.63735	sa_c1155s937_a_at	2650.2	P	11.3719	1.73454				sa_c8099s7083_a_at	2689.2	P	11.393	sa_c8099s7083_a_at	840.3	P	9.71476	1.6782
AFFX_Rat_beta-actin_5_at	2.1	A		AFFX_Rat_beta-actin_5_at	4	A			sa_c10320s10705_at	775.5	P	9.59898	sa_c10320s10705_at	2559.3	P	11.3215	1.72255				sa_c4233s3585_a_at	746.3	P	9.54361	sa_c4233s3585_a_at	234.4	P	7.87283	1.67078
AFFX_Rat_beta-actin_M_at	2	A		AFFX_Rat_beta-actin_M_at	13.2	A			sa_c9989s8682_a_at	726.7	P	9.50522	sa_c9989s8682_a_at	2393.3	P	11.2248	1.71957				sa_c6325s5493_a_at	670.2	P	9.38845	sa_c6325s5493_a_at	211.3	P	7.72315	1.6653
AFFX_Rat_beta-actin_3_at	5.9	A		AFFX_Rat_beta-actin_3_at	11.2	A			sa_c5408s4676_a_at	750.2	P	9.55113	sa_c5408s4676_a_at	2465.1	P	11.2674	1.7163				sa_c8744s7687_a_at	4811.3	P	12.2322	sa_c8744s7687_a_at	1521.9	P	10.5717	1.66055
AFFX_rat_5S_rRNA_at	4.1	A		AFFX_rat_5S_rRNA_at	1.4	A			sa_c5745s4988_a_at	283.8	P	8.14873	sa_c5745s4988_a_at	927.9	P	9.85783	1.70909				sa_c2564s2141_a_at	3153.6	P	11.6228	sa_c2564s2141_a_at	998.3	P	9.96333	1.65945
AFFX_ratb1/X12957_at	3.1	A		AFFX_ratb1/X12957_at	0.8	A			sa_i1139u_x_at	272.2	P	8.08852	sa_i1139u_x_at	885.4	P	9.79019	1.70166				sa_c115s9453_at	947.1	P	9.88737	sa_c115s9453_at	300.9	P	8.23314	1.65423
AFFX_ratb2/X14115_at	8.7	A		AFFX_ratb2/X14115_at	9.7	A			sa_c4353s3704_a_at	459	P	8.84235	sa_c4353s3704_a_at	1481.8	P	10.5331	1.69078				sa_c5564s4818_a_at	845.7	P	9.724	sa_c5564s4818_a_at	269.2	P	8.07253	1.65147
AFFX-YEL002C_WPB1_at	3.8	A		AFFX-YEL002C_WPB1_at	1	A			sa_c3949s9846_s_at	371.5	P	8.53722	sa_c3949s9846_s_at	1184.4	P	10.2099	1.67272				sa_c9546s8318_a_at	961.4	P	9.90899	sa_c9546s8318_a_at	306.8	P	8.26115	1.64784
AFFX-YEL018W_at	10.7	A		AFFX-YEL018W_at	23.7	P			sa_i2591u_x_at	371.6	P	8.53761	sa_i2591u_x_at	1183.5	P	10.2088	1.67124				sa_c4671s3991_at	4692.7	P	12.1962	sa_c4671s3991_at	1499	P	10.5498	1.64642
AFFX-YEL024W_RIP1_at	1.8	A		AFFX-YEL024W_RIP1_at	13.2	A			sa_c5066s4362_a_at	3758.8	P	11.8761	sa_c5066s4362_a_at	11872.4	P	13.5353	1.65927				sa_c8524s7483_a_at	3358.8	P	11.7137	sa_c8524s7483_a_at	1073.5	P	10.0681	1.64562
AFFX-YFL039C_ACT1_at	19.7	A		AFFX-YFL039C_ACT1_at	3	A			sa_c10703s11152_at	4491.5	P	12.133	sa_c10703s11152_at	13892.5	P	13.762	1.62904				sa_i7937u_x_at	1373.9	P	10.4241	sa_i7937u_x_at	439.6	P	8.78005	1.64401
AFFX-YER148W_SPT15_at	11.6	A		AFFX-YER148W_SPT15_at	14.2	A			sa_c1579s9626_a_at	1358.8	P	10.4081	sa_c1579s9626_a_at	4198.3	P	12.0356	1.62747				sa_c6391s5562_a_at	2120.4	P	11.0501	sa_c6391s5562_a_at	681.9	P	9.41342	1.6367
AFFX-YER022W_SRB4_at	3.3	A		AFFX-YER022W_SRB4_at	6.6	A			sa_c8202s7182_a_at	1208.5	P	10.239	sa_c8202s7182_a_at	3708.1	P	11.8565	1.61746				sa_c6131s5312_a_at	2449.6	P	11.2583	sa_c6131s5312_a_at	789.3	P	9.62443	1.6339
AFFX-Athal_GAPDH_at	4.7	A		AFFX-Athal_GAPDH_at	8.4	A			sa_c10609s11066_s_at	508.4	P	8.98982	sa_c10609s11066_s_at	1558.6	P	10.606	1.61621				sa_c261s106_a_at	3463.1	P	11.7578	sa_c261s106_a_at	1117	P	10.1254	1.63243
AFFX-Athal_ubq_at	2.8	A		AFFX-Athal_ubq_at	1.5	A			sa_c1159s942_a_at	603.9	P	9.23817	sa_c1159s942_a_at	1846.7	P	10.8507	1.61257				sa_c3220s2767_at	4580.4	P	12.1613	sa_c3220s2767_at	1479.7	P	10.5311	1.63017
AFFX-Athal_actin_at	33.4	A		AFFX-Athal_actin_at	1.1	A			sa_c1643s1381_at	291.7	P	8.18834	sa_c1643s1381_at	891.1	P	9.79944	1.6111				sa_c4193s3545_a_at	886.9	P	9.79263	sa_c4193s3545_a_at	286.7	P	8.1634	1.62923
AFFX-Bsubtilis_dapB_at	6928.3	P		AFFX-Bsubtilis_dapB_at	5303.7	P			sa_c25s24_a_at	323.3	P	8.33673	sa_c25s24_a_at	980.6	P	9.93752	1.60079				sa_c8111s7096_at	7426	P	12.8584	sa_c8111s7096_at	2425.6	P	11.2441	1.61424
AFFX-Bsubtilis_lys_at	273.4	P		AFFX-Bsubtilis_lys_at	175.6	P			sa_i2529u_x_at	649.3	P	9.34274	sa_i2529u_x_at	1969	P	10.9432	1.60051				sa_c9669s8428_at	6415.1	P	12.6473	sa_c9669s8428_at	2116.8	P	11.0477	1.59959
AFFX-Bsubtilis_pheB_at	895.5	P		AFFX-Bsubtilis_pheB_at	581.1	P			sa_c10129s8852_at	274.9	P	8.10276	sa_c10129s8852_at	831.9	P	9.70027	1.5975				sa_c9413s8229_a_at	1555.3	P	10.603	sa_c9413s8229_a_at	519.3	P	9.02042	1.58255
AFFX-Bsubtilis_thrC_at	1176.5	P		AFFX-Bsubtilis_thrC_at	1021.6	P			sa_c4149s3503_a_at	594.3	P	9.21505	sa_c4149s3503_a_at	1787.1	P	10.8034	1.58836				sa_c5570s4822_a_at	1391.8	P	10.4427	sa_c5570s4822_a_at	469.4	P	8.87467	1.56806
AFFX-Bsubtilis_trpD_at	9	A		AFFX-Bsubtilis_trpD_at	3.1	A			sa_c10232s10646cv_s_at	280.7	P	8.13289	sa_c10232s10646cv_s_at	834.8	P	9.70529	1.5724				sa_c2570s2145_a_at	2073.6	P	11.0179	sa_c2570s2145_a_at	701	P	9.45327	1.56465
sa_c815s618cs_s_at	155.5	P		sa_c815s618cs_s_at	457.3	P			sa_c7985s6972_at	609.8	P	9.25219	sa_c7985s6972_at	1811.2	P	10.8227	1.57054				sa_c7997s6983_at	872.4	P	9.76885	sa_c7997s6983_at	296	P	8.20945	1.55939
sa_c2112s1816cs_s_at	343.8	P		sa_c2112s1816cs_s_at	531.2	P			sa_c7561s6578_a_at	632.1	P	9.30401	sa_c7561s6578_a_at	1858.3	P	10.8598	1.55576				sa_c720s531_a_at	3893.8	P	11.927	sa_c720s531_a_at	1321.4	P	10.3679	1.55911
sa_c3465s2991cs_s_at	637.6	P		sa_c3465s2991cs_s_at	635.2	P			sa_c3224s2774_a_at	265.2	P	8.05094	sa_c3224s2774_a_at	778.5	P	9.60455	1.55362				sa_c8990s7897_at	11654.5	P	13.5086	sa_c8990s7897_at	3987.4	P	11.9612	1.54737
sa_c4245s3597cs_s_at	574	P		sa_c4245s3597cs_s_at	1256.7	P			sa_c8693s7642_a_at	669.5	P	9.38694	sa_c8693s7642_a_at	1957.3	P	10.9346	1.54771				sa_c8966s7880_a_at	9716.2	P	13.2462	sa_c8966s7880_a_at	3337.2	P	11.7044	1.54175
sa_c4249s3601cs_s_at	1248.4	P		sa_c4249s3601cs_s_at	2170.4	P			sa_c803s604_a_at	1915.9	P	10.9038	sa_c803s604_a_at	5596.5	P	12.4503	1.5465				sa_c2246s1944_a_at	5194.7	P	12.3428	sa_c2246s1944_a_at	1792.8	P	10.808	1.53483
sa_c4091s3444cs_s_at	734.3	P		sa_c4091s3444cs_s_at	1722.9	P			sa_i3932u1_x_at	296	P	8.20945	sa_i3932u1_x_at	858.6	P	9.74584	1.53639				sa_c5995s5196_a_at	3653.4	P	11.835	sa_c5995s5196_a_at	1263.1	P	10.3028	1.53227
sa_c4651s3971cs_s_at	560.9	P		sa_c4651s3971cs_s_at	556.4	P			sa_i10498dr_x_at	330.7	P	8.36938	sa_i10498dr_x_at	945.5	P	9.88493	1.51555				sa_c6760s5903_a_at	2294.2	P	11.1638	sa_c6760s5903_a_at	793.2	P	9.63154	1.53223
sa_c5767s5007cs_s_at	722.6	P		sa_c5767s5007cs_s_at	1449.3	P			sa_c9791s8532_a_at	1270.4	P	10.3111	sa_c9791s8532_a_at	3622.8	P	11.8229	1.51182				sa_c10052s8754_x_at	2927.3	P	11.5154	sa_c10052s8754_x_at	1012.6	P	9.98385	1.53151
sa_c5823s5065cs_s_at	53.8	P		sa_c5823s5065cs_s_at	55	P			sa_c6088s5276_a_at	548.5	P	9.09935	sa_c6088s5276_a_at	1551.4	P	10.5994	1.50001				sa_c736s544_a_at	4380.5	P	12.0969	sa_c736s544_a_at	1516.3	P	10.5663	1.53054
sa_c6129s5308cs_s_at	4077.8	P		sa_c6129s5308cs_s_at	1565.6	P			sa_c10129s8852_x_at	314.8	P	8.29829	sa_c10129s8852_x_at	874.7	P	9.77264	1.47435				sa_c5361s4637_a_at	743.1	P	9.53741	sa_c5361s4637_a_at	258.8	P	8.01569	1.52172
sa_c9086s7967cs_a_at	609.9	P		sa_c9086s7967cs_a_at	598.9	P			sa_i8240u_x_at	282	P	8.13955	sa_i8240u_x_at	783.2	P	9.61324	1.47369				sa_c8397s7370_a_at	14649.8	P	13.8386	sa_c8397s7370_a_at	5119.1	P	12.3217	1.51692
sa_c10593s9072cs_s_at	426.4	P		sa_c10593s9072cs_s_at	759	P			sa_c10320s10705_x_at	904.5	P	9.82098	sa_c10320s10705_x_at	2470.1	P	11.2704	1.44938				sa_c1425s1202_a_at	2358.9	P	11.2039	sa_c1425s1202_a_at	826.2	P	9.69035	1.51355
sa_c189s9519cs_a_at	32.1	P		sa_c189s9519cs_a_at	11.5	A			sa_c7973s6959_a_at	999.4	P	9.96492	sa_c7973s6959_a_at	2724.6	P	11.4118	1.44691				sa_c5195s4497_a_at	2277	P	11.1529	sa_c5195s4497_a_at	798.7	P	9.64151	1.51141
sa_c192s9522cs_a_at	19.1	A		sa_c192s9522cs_a_at	27.7	P			sa_c3663s3145_a_at	1567.5	P	10.6142	sa_c3663s3145_a_at	4221.9	P	12.0437	1.42943				sa_c5807s5048_a_at	1616.3	P	10.6585	sa_c5807s5048_a_at	567.3	P	9.14797	1.51051
sa_c83s9423cs_s_at	415.5	P		sa_c83s9423cs_s_at	86.7	P			sa_c8822s7758_at	5002.6	P	12.2885	sa_c8822s7758_at	13471.9	P	13.7177	1.4292				sa_c8520s7477_x_at	6254.4	P	12.6107	sa_c8520s7477_x_at	2200.7	P	11.1037	1.50691
sa_c1219s9606cs_s_at	4696	P		sa_c1219s9606cs_s_at	4451.8	P			sa_c6250s5428_a_at	514.3	P	9.00647	sa_c6250s5428_a_at	1382.5	P	10.4331	1.4266				sa_c6938s6059_a_at	2180.7	P	11.0906	sa_c6938s6059_a_at	769.2	P	9.58721	1.50336
sa_c2019s9651cs_s_at	1317.2	P		sa_c2019s9651cs_s_at	1150.7	P			sa_c700s509_a_at	259.6	P	8.02015	sa_c700s509_a_at	690.4	P	9.43129	1.41114				sa_c8689s7638_a_at	4322.1	P	12.0775	sa_c8689s7638_a_at	1525.4	P	10.575	1.50254
sa_c392s9574cs_s_at	370	P		sa_c392s9574cs_s_at	252.6	P			sa_c9750s10427_at	261	P	8.02791	sa_c9750s10427_at	688.5	P	9.42731	1.39941				sa_c1994s9145_a_at	5020.5	P	12.2936	sa_c1994s9145_a_at	1795.1	P	10.8098	1.48377
sa_c2393s9758cs_s_at	11.1	A		sa_c2393s9758cs_s_at	14.2	A			sa_c10162s8859_a_at	2567.1	P	11.3259	sa_c10162s8859_a_at	6770.4	P	12.725	1.3991				sa_c1880s1603_a_at	902.5	P	9.81778	sa_c1880s1603_a_at	323.9	P	8.3394	1.47838
sa_c2395s9760cs_s_at	7.2	A		sa_c2395s9760cs_s_at	14.9	A			sa_c9706s8463_a_at	1229	P	10.2633	sa_c9706s8463_a_at	3240.1	P	11.6618	1.39855				sa_i7487dr_x_at	3494	P	11.7707	sa_i7487dr_x_at	1259	P	10.2981	1.4726
sa_c2404s9766cs_s_at	113.4	P		sa_c2404s9766cs_s_at	122.1	P			sa_i10194u_x_at	4397.8	P	12.1026	sa_i10194u_x_at	11585.1	P	13.5	1.39742				sa_c9012s7913_a_at	1924.9	P	10.9106	sa_c9012s7913_a_at	694	P	9.43879	1.47178
sa_c2551s9779cs_s_at	716.2	P		sa_c2551s9779cs_s_at	531	P			sa_c8892s7808_a_at	791.9	P	9.62917	sa_c8892s7808_a_at	2075.6	P	11.0193	1.39014				sa_c8390s7366_a_at	14334.4	P	13.8072	sa_c8390s7366_a_at	5181.7	P	12.3392	1.46798
sa_c4009s9897cs_s_at	69.2	P		sa_c4009s9897cs_s_at	50.7	P			sa_c5676s4926_a_at	200.9	P	7.65033	sa_c5676s4926_a_at	526.2	P	9.03947	1.38913				sa_c4667s3987_a_at	10780.9	P	13.3962	sa_c4667s3987_a_at	3905.9	P	11.9314	1.46475
sa_c3336s9800cs_s_at	644.1	P		sa_c3336s9800cs_s_at	956.6	P			sa_c10251s8926_a_at	208.1	P	7.70113	sa_c10251s8926_a_at	544.2	P	9.08799	1.38686				sa_c8400s7373_a_at	14712.6	P	13.8448	sa_c8400s7373_a_at	5411.1	P	12.4017	1.44306
sa_c4612s9984cs_s_at	511.9	P		sa_c4612s9984cs_s_at	639.7	P			sa_c3786s3258_a_at	1480.9	P	10.5323	sa_c3786s3258_a_at	3864.4	P	11.916	1.38377				sa_c3376s2908_a_at	2490.3	P	11.2821	sa_c3376s2908_a_at	920.6	P	9.84643	1.43567
sa_c5507s10021cs_s_at	457.9	P		sa_c5507s10021cs_s_at	225.6	P			sa_c5246s4544_a_at	630.6	P	9.30058	sa_c5246s4544_a_at	1645.2	P	10.684	1.38347				sa_c8881s7799_at	1387.6	P	10.4384	sa_c8881s7799_at	513.4	P	9.00394	1.43444
sa_c5910s10037cs_s_at	675.2	P		sa_c5910s10037cs_s_at	753.8	P			sa_c7084s6196_a_at	252.7	P	7.98128	sa_c7084s6196_a_at	652.6	P	9.35006	1.36877				sa_c89s9425_a_at	639.1	P	9.3199	sa_c89s9425_a_at	236.6	P	7.88631	1.43359
sa_c4040s9922cs_s_at	192	P		sa_c4040s9922cs_s_at	177.3	P			sa_i7387u_x_at	347.5	P	8.44087	sa_i7387u_x_at	896.8	P	9.80864	1.36777				sa_c2479s2056_a_at	664.5	P	9.37613	sa_c2479s2056_a_at	246.6	P	7.94603	1.4301
sa_c4107s9956cs_s_at	180.6	P		sa_c4107s9956cs_s_at	81.8	P			sa_c1699s1436_a_at	718.4	P	9.48864	sa_c1699s1436_a_at	1851.1	P	10.8542	1.36552				sa_c7931s6914_a_at	1061.5	P	10.0519	sa_c7931s6914_a_at	397	P	8.633	1.41889
sa_c10175s10597cv_s_at	2171.1	P		sa_c10175s10597cv_s_at	1391.4	P			sa_c7993s6980_at	552.1	P	9.10879	sa_c7993s6980_at	1422.5	P	10.4742	1.36543				sa_c4619s3943_a_at	14067.4	P	13.7801	sa_c4619s3943_a_at	5304	P	12.3729	1.4072
sa_c7182s10152cs_s_at	602.3	P		sa_c7182s10152cs_s_at	806.4	P			sa_i10688u_x_at	623.1	P	9.28332	sa_i10688u_x_at	1601.2	P	10.6449	1.36162				sa_c5644s4894_a_at	732.6	P	9.51688	sa_c5644s4894_a_at	276.4	P	8.11061	1.40627
sa_c5985s10064cs_s_at	41.2	P		sa_c5985s10064cs_s_at	19.4	A			sa_c1019s806_a_at	450.8	P	8.81634	sa_c1019s806_a_at	1154.6	P	10.1732	1.35683				sa_c3724s3202_a_at	3434.8	P	11.746	sa_c3724s3202_a_at	1300.1	P	10.3444	1.4016
sa_c6176s10079cs_s_at	46.3	P		sa_c6176s10079cs_s_at	89.7	P			sa_c6212s5389_a_at	295.1	P	8.20506	sa_c6212s5389_a_at	753.2	P	9.55689	1.35183				sa_c3477s3004_a_at	993.2	P	9.95594	sa_c3477s3004_a_at	380.8	P	8.57289	1.38305
sa_c6621s10084cs_s_at	30.6	P		sa_c6621s10084cs_s_at	50.4	P			sa_c7215s6283_a_at	252.9	P	7.98242	sa_c7215s6283_a_at	642	P	9.32643	1.34401				sa_c4892s4201_a_at	1001.2	P	9.96751	sa_c4892s4201_a_at	384.2	P	8.58571	1.3818
sa_c6696s10090cs_s_at	211.6	P		sa_c6696s10090cs_s_at	175	P			sa_c2938s2500_at	3534.8	P	11.7874	sa_c2938s2500_at	8953.9	P	13.1283	1.34089				sa_c6129s5308cs_s_at	4077.8	P	11.9936	sa_c6129s5308cs_s_at	1565.6	P	10.6125	1.38108
sa_c10691s11141cv_s_at	762.8	P		sa_c10691s11141cv_s_at	494.8	P			sa_i10361ur_x_at	470.8	P	8.87897	sa_i10361ur_x_at	1185.4	P	10.2112	1.33219				sa_c7780s6783_a_at	9833.7	P	13.2635	sa_c7780s6783_a_at	3788.4	P	11.8874	1.37615
sa_c8502s10249cs_s_at	466.6	P		sa_c8502s10249cs_s_at	378.2	P			sa_c4643s3963_a_at	911.9	P	9.83273	sa_c4643s3963_a_at	2293.7	P	11.1635	1.33073				sa_c7356s6393_a_at	2537.3	P	11.3091	sa_c7356s6393_a_at	978.7	P	9.93472	1.37436
sa_c10627s11083cv_s_at	1357.9	P		sa_c10627s11083cv_s_at	2116.4	P			sa_c9453s8264_a_at	4521.7	P	12.1426	sa_c9453s8264_a_at	11349.7	P	13.4704	1.32772				sa_c1968s1693_a_at	1495.1	P	10.546	sa_c1968s1693_a_at	577.9	P	9.17468	1.37135
sa_c8784s10260cs_s_at	662.6	P		sa_c8784s10260cs_s_at	664	P			sa_c10130s10538_a_at	795.9	P	9.63644	sa_c10130s10538_a_at	1995.4	P	10.9625	1.32602				sa_c3138s9790_s_at	1215.4	P	10.2472	sa_c3138s9790_s_at	471.1	P	8.87989	1.36733
sa_c10548s11008cv_s_at	2315.5	P		sa_c10548s11008cv_s_at	1950.4	P			sa_i8675u_x_at	208.5	P	7.7039	sa_i8675u_x_at	520.8	P	9.02459	1.32068				sa_c5187s4486_a_at	1123.3	P	10.1335	sa_c5187s4486_a_at	435.7	P	8.76719	1.36634
sa_c7372s10188cs_s_at	607.9	P		sa_c7372s10188cs_s_at	593.4	P			sa_c8122s7103_a_at	1219.5	P	10.2521	sa_c8122s7103_a_at	3039.3	P	11.5695	1.31745				sa_c10584s11041_s_at	2296.7	P	11.1653	sa_c10584s11041_s_at	894.2	P	9.80445	1.36089
sa_c10723s11171cv_s_at	7867.1	P		sa_c10723s11171cv_s_at	9018.1	P			sa_c1165s946_a_at	1135.6	P	10.1492	sa_c1165s946_a_at	2825.9	P	11.4645	1.31526				sa_c8673s7622_a_at	2272	P	11.1497	sa_c8673s7622_a_at	884.7	P	9.78904	1.3607
sa_c8414s10232cs_s_at	5362	P		sa_c8414s10232cs_s_at	9557.5	P			sa_c4550s9974_at	385.3	P	8.58984	sa_c4550s9974_at	958.5	P	9.90463	1.3148				sa_c1707s1445_a_at	7582.2	P	12.8884	sa_c1707s1445_a_at	2957.2	P	11.53	1.35838
sa_c9108s10328cs_s_at	57.5	P		sa_c9108s10328cs_s_at	94.5	P			sa_c10020s8710_at	261.9	P	8.03287	sa_c10020s8710_at	651.3	P	9.34718	1.31431				sa_c7855s6846_a_at	2713.5	P	11.4059	sa_c7855s6846_a_at	1059	P	10.0485	1.35745
sa_c10684s11134cv_s_at	57.8	P		sa_c10684s11134cv_s_at	69	P			sa_c3341s2876_a_at	561.1	P	9.13211	sa_c3341s2876_a_at	1388.7	P	10.4395	1.30741				sa_c8996s7903_a_at	2265.5	P	11.1456	sa_c8996s7903_a_at	887	P	9.79279	1.35282
sa_c9322s10352cs_s_at	591.5	P		sa_c9322s10352cs_s_at	1126.6	P			sa_c4134s3487_a_at	3043.3	P	11.5714	sa_c4134s3487_a_at	7528	P	12.8781	1.30663				sa_c7255s6315_a_at	3924.6	P	11.9383	sa_c7255s6315_a_at	1538.1	P	10.5869	1.3514
sa_c9447s10370cs_s_at	174.7	P		sa_c9447s10370cs_s_at	240.6	P			sa_c9665s8423_a_at	211.6	P	7.7252	sa_c9665s8423_a_at	522.4	P	9.02901	1.30382				sa_c7207s6275_at	4924.7	P	12.2658	sa_c7207s6275_at	1934.1	P	10.9174	1.34837
sa_c10248s10663cs_s_at	606.8	P		sa_c10248s10663cs_s_at	713.7	P			sa_c1268s1046_a_at	999.6	P	9.96521	sa_c1268s1046_a_at	2455.9	P	11.262	1.29683				sa_c8250s7228_a_at	1518.2	P	10.5681	sa_c8250s7228_a_at	596.8	P	9.2211	1.34704
sa_c10417s10840cs_s_at	228.7	P		sa_c10417s10840cs_s_at	211.3	P			sa_c4550s9974_x_at	672.1	P	9.39253	sa_c4550s9974_x_at	1637.1	P	10.6769	1.28439				sa_c7211s6279_a_at	656.4	P	9.35843	sa_c7211s6279_a_at	259.5	P	8.01959	1.33884
sa_c10511s10957cs_s_at	76.4	P		sa_c10511s10957cs_s_at	146.7	P			sa_i10646u_x_at	296.9	P	8.21383	sa_i10646u_x_at	721.8	P	9.49546	1.28162				sa_c7199s6265_a_at	3931.4	P	11.9408	sa_c7199s6265_a_at	1555.1	P	10.6028	1.33804
sa_c756s563cv_at	3.7	A		sa_c756s563cv_at	3.3	A			sa_c418s255_a_at	1358.7	P	10.408	sa_c418s255_a_at	3293.5	P	11.6854	1.27739				sa_i11172dr_x_at	4180.7	P	12.0295	sa_i11172dr_x_at	1656.9	P	10.6943	1.33526
sa_c756s563cv_x_at	3.3	A		sa_c756s563cv_x_at	12.8	A			sa_i783dr_x_at	319.5	P	8.31967	sa_i783dr_x_at	773.7	P	9.59563	1.27596				sa_c3150s2697_a_at	1035.9	P	10.0167	sa_c3150s2697_a_at	410.6	P	8.68159	1.33508
sa_c1687s1419cv_at	275.5	P		sa_c1687s1419cv_at	263.9	P			sa_c9874s8613_a_at	1798.2	P	10.8123	sa_c9874s8613_a_at	4353.8	P	12.0881	1.27572				sa_c8485s7447_a_at	916.4	P	9.83983	sa_c8485s7447_a_at	365.1	P	8.51215	1.32769
sa_c1687s1419cv_x_at	415.4	P		sa_c1687s1419cv_x_at	375.9	P			sa_c7393s6421_a_at	273.5	P	8.0954	sa_c7393s6421_a_at	655.6	P	9.35667	1.26128				sa_c8986s7896_a_at	22108.6	P	14.4323	sa_c8986s7896_a_at	8829.8	P	13.1082	1.32416
sa_c1948s1673cv_at	397.6	P		sa_c1948s1673cv_at	502.1	P			sa_c692s500_a_at	241.4	P	7.91528	sa_c692s500_a_at	578.2	P	9.17542	1.26014				sa_c228s9555_at	1116.6	P	10.1249	sa_c228s9555_at	447.8	P	8.80671	1.31819
sa_c1948s1673cv_x_at	1026.4	P		sa_c1948s1673cv_x_at	1003	P			sa_c1290s1065_at	3552.8	P	11.7947	sa_c1290s1065_at	8460.7	P	13.0466	1.25182				sa_c4699s4019_a_at	529.3	P	9.04794	sa_c4699s4019_a_at	213.2	P	7.73606	1.31188
sa_c5883s5118cv_at	44.3	P		sa_c5883s5118cv_at	41.5	P			sa_c10027s8726_a_at	216.5	P	7.75822	sa_c10027s8726_a_at	514	P	9.00562	1.2474				sa_c1435s1209_a_at	4115	P	12.0067	sa_c1435s1209_a_at	1662.7	P	10.6993	1.30736
sa_c5883s5118cv_x_at	32.2	P		sa_c5883s5118cv_x_at	45.5	P			sa_c10502s10951cv_s_at	568	P	9.14975	sa_c10502s10951cv_s_at	1346.4	P	10.3949	1.24514				sa_c6226s5406_a_at	1641.2	P	10.6805	sa_c6226s5406_a_at	663.2	P	9.3733	1.30724
sa_c6915s6033cv_at	16.4	A		sa_c6915s6033cv_at	1.9	A			sa_c10522s10973_s_at	967.9	P	9.91871	sa_c10522s10973_s_at	2284.6	P	11.1577	1.23901				sa_c1988s9104_a_at	5606.3	P	12.4528	sa_c1988s9104_a_at	2268.8	P	11.1477	1.30512
sa_c6915s6033cv_x_at	13	P		sa_c6915s6033cv_x_at	14.5	A			sa_c3696s3175_a_at	414.9	P	8.69662	sa_c3696s3175_a_at	977.5	P	9.93295	1.23633				sa_c10163s10590_x_at	656	P	9.35755	sa_c10163s10590_x_at	265.8	P	8.0542	1.30335
sa_c9748s8493cv_at	307	P		sa_c9748s8493cv_at	132.7	P			sa_i11199u_x_at	2149.1	P	11.0695	sa_i11199u_x_at	5060.6	P	12.3051	1.23558				sa_c6517s5684_a_at	755	P	9.56033	sa_c6517s5684_a_at	306.1	P	8.25786	1.30247
sa_c7028s9290cv_x_at	24.8	M		sa_c7028s9290cv_x_at	18.8	P			sa_c4556s9980_x_at	471.7	P	8.88173	sa_c4556s9980_x_at	1109.2	P	10.1153	1.23358				sa_c5987s5189_a_at	1960.9	P	10.9373	sa_c5987s5189_a_at	795.5	P	9.63572	1.30158
sa_c197s9528cv_at	16.7	A		sa_c197s9528cv_at	10	A			sa_c4300s9963_a_at	421	P	8.71768	sa_c4300s9963_a_at	989.6	P	9.9507	1.23303				sa_c2346s1974_a_at	668.6	P	9.385	sa_c2346s1974_a_at	271.8	P	8.0864	1.2986
sa_c197s9528cv_x_at	5.3	A		sa_c197s9528cv_x_at	21.1	A			sa_c10365s10757cv_s_at	980.9	P	9.93796	sa_c10365s10757cv_s_at	2304.5	P	11.1702	1.23228				sa_c3858s3328_a_at	1695.7	P	10.7277	sa_c3858s3328_a_at	689.5	P	9.42941	1.29826
sa_c1082s9604cv_s_at	959.6	P		sa_c1082s9604cv_s_at	293.9	P			sa_c4091s3444cs_s_at	734.3	P	9.52023	sa_c4091s3444cs_s_at	1722.9	P	10.7506	1.2304				sa_i5312d_x_at	863.2	P	9.75355	sa_i5312d_x_at	352.4	P	8.46107	1.29248
sa_c1591s9632cv_s_at	25.5	A		sa_c1591s9632cv_s_at	51.9	P			sa_c8410s7387_a_at	1915.5	P	10.9035	sa_c8410s7387_a_at	4482.6	P	12.1301	1.22661				sa_c8752s7696_a_at	1474.1	P	10.5256	sa_c8752s7696_a_at	602	P	9.23362	1.292
sa_c2958s9789cv_s_at	23.1	P		sa_c2958s9789cv_s_at	44.7	P			sa_c8697s7646_a_at	1215.9	P	10.2478	sa_c8697s7646_a_at	2831.4	P	11.4673	1.21949				sa_c7669s6683_a_at	2322.5	P	11.1815	sa_c7669s6683_a_at	954.3	P	9.8983	1.28316
sa_c4046s9927cv_at	7.2	A		sa_c4046s9927cv_at	7.1	A			sa_c7124s6234_a_at	268.7	P	8.06985	sa_c7124s6234_a_at	617.9	P	9.27123	1.20138				sa_c4128s3483_a_at	1182.7	P	10.2079	sa_c4128s3483_a_at	489	P	8.93369	1.27418
sa_c4046s9927cv_x_at	29.1	A		sa_c4046s9927cv_x_at	19.3	A			sa_c5739s4980_a_at	393.5	P	8.62022	sa_c5739s4980_a_at	904.8	P	9.82146	1.20124				sa_c7917s9265_a_at	888.2	P	9.79474	sa_c7917s9265_a_at	367.3	P	8.52082	1.27393
sa_c7156s10121cv_x_at	2.5	A		sa_c7156s10121cv_x_at	18.7	P			sa_c10682s11132_s_at	223.3	P	7.80284	sa_c10682s11132_s_at	512.8	P	9.00225	1.19941				sa_c1494s1273_at	7964.1	P	12.9593	sa_c1494s1273_at	3295.1	P	11.6861	1.27319
sa_c5962s10062cv_s_at	309.5	P		sa_c5962s10062cv_s_at	402.3	P			sa_c9811s8552_a_at	1834.4	P	10.8411	sa_c9811s8552_a_at	4208.8	P	12.0392	1.1981				sa_c3651s3133_a_at	909.2	P	9.82845	sa_c3651s3133_a_at	376.9	P	8.55804	1.27042
sa_c6070s10071cv_s_at	23.7	A		sa_c6070s10071cv_s_at	26.5	M			sa_i1823d_x_at	334.3	P	8.385	sa_i1823d_x_at	764.5	P	9.57837	1.19337				sa_c4695s4014_a_at	1072	P	10.0661	sa_c4695s4014_a_at	445.5	P	8.79928	1.26681
sa_c8414s10232cv_at	4.9	A		sa_c8414s10232cv_at	5.8	A			sa_c1139s920_a_at	657.4	P	9.36063	sa_c1139s920_a_at	1502	P	10.5527	1.19204				sa_c5343s4616_a_at	1765.6	P	10.7859	sa_c5343s4616_a_at	736.5	P	9.52454	1.2614
sa_c8414s10232cv_s_at	4990.7	P		sa_c8414s10232cv_s_at	8729.9	P			sa_c9402s8223_a_at	291.6	P	8.18785	sa_c9402s8223_a_at	663.5	P	9.37395	1.18611				sa_c8828s7763_a_at	2079.1	P	11.0217	sa_c8828s7763_a_at	868.6	P	9.76255	1.2592
sa_c9721s10423cv_s_at	67.8	P		sa_c9721s10423cv_s_at	55.1	P			sa_c1294s1067_a_at	1450.1	P	10.5019	sa_c1294s1067_a_at	3297.8	P	11.6873	1.18535				sa_c4502s3847_a_at	1796.3	P	10.8108	sa_c4502s3847_a_at	751.2	P	9.55305	1.25776
sa_c9457s10376cv_s_at	20.4	A		sa_c9457s10376cv_s_at	13.1	P			sa_c4896s4204_a_at	1404.5	P	10.4558	sa_c4896s4204_a_at	3178.2	P	11.634	1.17815				sa_c1848s1571_a_at	2055.6	P	11.0053	sa_c1848s1571_a_at	865.5	P	9.75739	1.24795
sa_c10098s10511cv_s_at	45.3	P		sa_c10098s10511cv_s_at	182.2	P			sa_c1697s1432_a_at	1273.5	P	10.3146	sa_c1697s1432_a_at	2879.8	P	11.4918	1.17717				sa_c3742s3217_a_at	12020.2	P	13.5532	sa_c3742s3217_a_at	5062.8	P	12.3057	1.24745
sa_c10102s10518cv_s_at	144	P		sa_c10102s10518cv_s_at	382	P			sa_c8418s7390_a_at	3108.4	P	11.602	sa_c8418s7390_a_at	6998.1	P	12.7727	1.17079				sa_c10636s11091_s_at	967.6	P	9.91827	sa_c10636s11091_s_at	409.8	P	8.67878	1.23949
sa_c10017s10482cv_s_at	1963.1	P		sa_c10017s10482cv_s_at	3004.2	P			sa_c1453s1230_a_at	1543.1	P	10.5916	sa_c1453s1230_a_at	3470.1	P	11.7608	1.16915				sa_c3448s2976_a_at	1035.3	P	10.0158	sa_c3448s2976_a_at	440.1	P	8.78169	1.23415
sa_c10232s10646cv_s_at	280.7	P		sa_c10232s10646cv_s_at	834.8	P			sa_c3709s9185_a_at	1039.9	P	10.0222	sa_c3709s9185_a_at	2336.8	P	11.1903	1.16809				sa_c5574s4827_a_at	2682.8	P	11.3895	sa_c5574s4827_a_at	1143.7	P	10.1595	1.23003
sa_c10233s10648cv_s_at	55.5	P		sa_c10233s10648cv_s_at	179	P			sa_c8414s10232_a_at	3533.5	P	11.7869	sa_c8414s10232_a_at	7935.4	P	12.9541	1.16721				sa_c2006s1720_a_at	4700.2	P	12.1985	sa_c2006s1720_a_at	2009.2	P	10.9724	1.2261
sa_c10249s10666cv_s_at	22.8	A		sa_c10249s10666cv_s_at	28.1	P			sa_c8772s7713_a_at	297.6	P	8.21723	sa_c8772s7713_a_at	666.4	P	9.38024	1.16301				sa_c533s357_a_at	4884.6	P	12.254	sa_c533s357_a_at	2089.4	P	11.0289	1.22515
sa_c10319s10704cv_s_at	200.4	P		sa_c10319s10704cv_s_at	290.6	P			sa_i10919dr_x_at	388.4	P	8.6014	sa_i10919dr_x_at	868.4	P	9.76222	1.16082				sa_c7344s6381_a_at	2328.9	P	11.1854	sa_c7344s6381_a_at	1001	P	9.96723	1.21821
sa_c10325s10715cv_s_at	1.1	A		sa_c10325s10715cv_s_at	1.1	A			sa_c2914s2476_a_at	4462.6	P	12.1237	sa_c2914s2476_a_at	9975.1	P	13.2841	1.16045				sa_c3237s2785_a_at	1459.2	P	10.511	sa_c3237s2785_a_at	630.4	P	9.30012	1.21084
sa_c10524s10977cv_s_at	6.3	A		sa_c10524s10977cv_s_at	24.7	P			sa_c875s677_a_at	258.5	P	8.01402	sa_c875s677_a_at	577.3	P	9.17318	1.15916				sa_c9690s8449_a_at	4722.4	P	12.2053	sa_c9690s8449_a_at	2042.5	P	10.9961	1.20918
sa_c10484s10930cv_s_at	1078.7	P		sa_c10484s10930cv_s_at	759.7	P			sa_c7949s6934_a_at	769.1	P	9.58703	sa_c7949s6934_a_at	1716.2	P	10.745	1.15797				sa_c9120s7990_a_at	3663.8	P	11.8391	sa_c9120s7990_a_at	1588	P	10.633	1.20613
sa_c10603s11058cv_at	4.5	A		sa_c10603s11058cv_at	40.1	P			sa_c4556s9980_at	441.9	P	8.78758	sa_c4556s9980_at	985.7	P	9.945	1.15743				sa_c489s318_a_at	522	P	9.02791	sa_c489s318_a_at	226.3	P	7.82209	1.20581
sa_c10259s10671cv_s_at	224.6	P		sa_c10259s10671cv_s_at	85.7	P			sa_c336s179_a_at	650.5	P	9.34541	sa_c336s179_a_at	1447.7	P	10.4995	1.15414				sa_c5799s5039_a_at	1495.9	P	10.5468	sa_c5799s5039_a_at	649.2	P	9.34252	1.20428
sa_c10297s10695cv_s_at	305.3	P		sa_c10297s10695cv_s_at	348.9	P			sa_c4094s3450_a_at	519.6	P	9.02126	sa_c4094s3450_a_at	1155.3	P	10.1741	1.15279				sa_c6003s5203_a_at	1534.1	P	10.5832	sa_c6003s5203_a_at	668.8	P	9.38543	1.19775
sa_c2083s9653cv_s_at	26.2	A		sa_c2083s9653cv_s_at	13.5	A			sa_c1300s1073_a_at	2390	P	11.2228	sa_c1300s1073_a_at	5306.9	P	12.3737	1.15086				sa_c6248s5424_a_at	543.9	P	9.0872	sa_c6248s5424_a_at	237.8	P	7.8936	1.19359
sa_c10143s10555cv_s_at	6.2	A		sa_c10143s10555cv_s_at	0.7	A			sa_c10161s10588_a_at	907.9	P	9.82639	sa_c10161s10588_a_at	2010	P	10.973	1.14659				sa_c6541s5711_at	1542	P	10.5906	sa_c6541s5711_at	675.5	P	9.39981	1.19078
sa_c2417s9774cv_s_at	3.2	A		sa_c2417s9774cv_s_at	4.5	A			sa_c6455s5626_a_at	817.6	P	9.67525	sa_c6455s5626_a_at	1809.1	P	10.8211	1.14581				sa_c3643s3123_a_at	3936.7	P	11.9428	sa_c3643s3123_a_at	1724.9	P	10.7523	1.19047
sa_c10365s10757cv_s_at	980.9	P		sa_c10365s10757cv_s_at	2304.5	P			sa_c1302s1077_a_at	5269.3	P	12.3634	sa_c1302s1077_a_at	11652.8	P	13.5084	1.14499				sa_c4691s4011_a_at	1361.4	P	10.4109	sa_c4691s4011_a_at	598.1	P	9.22424	1.18663
sa_c10366s10758cv_s_at	3553.3	P		sa_c10366s10758cv_s_at	3251.7	P			sa_c10327s9007_a_at	550.8	P	9.10538	sa_c10327s9007_a_at	1215.8	P	10.2477	1.14231				sa_c2228s1930_a_at	3634.9	P	11.8277	sa_c2228s1930_a_at	1597.3	P	10.6414	1.18628
sa_c4044s9925cv_s_at	37.2	A		sa_c4044s9925cv_s_at	14.9	A			sa_c2910s2472_a_at	2787.2	P	11.4446	sa_c2910s2472_a_at	6149.1	P	12.5862	1.14156				sa_c9815s8555_a_at	17687.5	P	14.1104	sa_c9815s8555_a_at	7783.4	P	12.9262	1.18426
sa_c10427s10859cv_s_at	26.2	P		sa_c10427s10859cv_s_at	7	A			sa_c7187s10158_at	2238.5	P	11.1283	sa_c7187s10158_at	4920.2	P	12.2645	1.13618				sa_c166s9497_at	745.9	P	9.54284	sa_c166s9497_at	332.3	P	8.37634	1.1665
sa_c2368s9744cv_s_at	227.7	P		sa_c2368s9744cv_s_at	184.4	P			sa_i7990u_x_at	537.6	P	9.07039	sa_i7990u_x_at	1179.1	P	10.2035	1.13308				sa_c6005s5207_a_at	1396.2	P	10.4473	sa_c6005s5207_a_at	622.2	P	9.28123	1.16606
sa_c10502s10951cv_s_at	568	P		sa_c10502s10951cv_s_at	1346.4	P			sa_c4245s3597cs_s_at	574	P	9.16491	sa_c4245s3597cs_s_at	1256.7	P	10.2954	1.13052				sa_c1518s1296_a_at	733.5	P	9.51865	sa_c1518s1296_a_at	326.9	P	8.35271	1.16595
sa_c10510s10955cv_s_at	1679	P		sa_c10510s10955cv_s_at	1574.3	P			sa_c8928s7841_a_at	827.5	P	9.69262	sa_c8928s7841_a_at	1811.4	P	10.8229	1.13027				sa_i3821u_x_at	1395.9	P	10.447	sa_i3821u_x_at	624.2	P	9.28586	1.16112
sa_c10540s10999cv_s_at	6.7	A		sa_c10540s10999cv_s_at	10.1	A			sa_c8316s7293_a_at	1068.3	P	10.0611	sa_c8316s7293_a_at	2334.7	P	11.189	1.12792				sa_c7663s6675_a_at	547.3	P	9.09619	sa_c7663s6675_a_at	245.9	P	7.94193	1.15426
sa_c524s9582cv_s_at	11.2	A		sa_c524s9582cv_s_at	11	A			sa_c5423s4693_a_at	1089.5	P	10.0895	sa_c5423s4693_a_at	2379.5	P	11.2164	1.12699				sa_c6959s6083_a_at	902.5	P	9.81778	sa_c6959s6083_a_at	407.6	P	8.67101	1.14677
sa_c10555s11016cv_s_at	4608.3	P		sa_c10555s11016cv_s_at	4391	P			sa_c5199s4501_a_at	2139.1	P	11.0628	sa_c5199s4501_a_at	4668.5	P	12.1887	1.12596				sa_c9261s8106_at	2817.3	P	11.4601	sa_c9261s8106_at	1273.1	P	10.3141	1.14597
sa_c4339s9965cv_s_at	5.3	A		sa_c4339s9965cv_s_at	9.1	A			sa_c1522s1300_a_at	662.7	P	9.37221	sa_c1522s1300_a_at	1445	P	10.4969	1.12464				sa_c5431s4700_a_at	2274.8	P	11.1515	sa_c5431s4700_a_at	1031	P	10.0098	1.1417
sa_c10579s11036cv_s_at	920.9	P		sa_c10579s11036cv_s_at	981.4	P			sa_c8164s7148_a_at	348.4	P	8.4446	sa_c8164s7148_a_at	758.4	P	9.56682	1.12221				sa_c483s311_a_at	667.3	P	9.38219	sa_c483s311_a_at	302.7	P	8.24174	1.14045
sa_c10599s11053cv_s_at	22	M		sa_c10599s11053cv_s_at	39.4	P			sa_c6988s6111_a_at	553.8	P	9.11322	sa_c6988s6111_a_at	1205.2	P	10.2351	1.12184				sa_c4631s9238_a_at	3208.3	P	11.6476	sa_c4631s9238_a_at	1461.2	P	10.5129	1.13466
sa_c2401s9762cv_s_at	13.3	A		sa_c2401s9762cv_s_at	1.1	A			sa_c8155s7139_a_at	1076.8	P	10.0725	sa_c8155s7139_a_at	2325.3	P	11.1832	1.11067				sa_c8095s7079_a_at	2198.4	P	11.1022	sa_c8095s7079_a_at	1004.9	P	9.97284	1.1294
sa_c10615s11069cv_s_at	873.9	P		sa_c10615s11069cv_s_at	714.2	P			sa_c8222s10227_s_at	686.2	P	9.42249	sa_c8222s10227_s_at	1481.8	P	10.5331	1.11065				sa_c7679s6686_a_at	993.7	P	9.95667	sa_c7679s6686_a_at	454.7	P	8.82877	1.1279
sa_c9893s10436cv_s_at	1030.2	P		sa_c9893s10436cv_s_at	654.7	P			sa_c8218s7197_at	256.9	P	8.00506	sa_c8218s7197_at	553.6	P	9.1127	1.10764				sa_i2149u_x_at	2022.6	P	10.982	sa_i2149u_x_at	927.5	P	9.8572	1.12479
sa_c10637s11092cv_s_at	1527.6	P		sa_c10637s11092cv_s_at	1935.5	P			sa_c8206s7186_a_at	2264.8	P	11.1452	sa_c8206s7186_a_at	4866.9	P	12.2488	1.10362				sa_c3322s2866_a_at	5125.9	P	12.3236	sa_c3322s2866_a_at	2350.6	P	11.1988	1.12478
sa_c10649s11102cv_s_at	1075.6	P		sa_c10649s11102cv_s_at	1902.8	P			sa_c6513s5681_a_at	253	P	7.98299	sa_c6513s5681_a_at	542.6	P	9.08375	1.10075				sa_c8109s7092_a_at	3127.3	P	11.6107	sa_c8109s7092_a_at	1436.1	P	10.4879	1.12276
sa_c10660s11112cv_s_at	112.8	P		sa_c10660s11112cv_s_at	302.8	P			sa_c7989s6976_at	1004.7	P	9.97255	sa_c7989s6976_at	2152.5	P	11.0718	1.09925				sa_c4163s3514_a_at	1238.4	P	10.2743	sa_c4163s3514_a_at	569.8	P	9.15431	1.11995
sa_c10667s11118cv_s_at	1507.5	P		sa_c10667s11118cv_s_at	1493.3	P			sa_c1474s1254_a_at	648.8	P	9.34163	sa_c1474s1254_a_at	1388.9	P	10.4397	1.0981				sa_c312s155_a_at	4414.9	P	12.1082	sa_c312s155_a_at	2041.6	P	10.9955	1.11268
sa_c10468s10907cv_s_at	63	P		sa_c10468s10907cv_s_at	60.2	P			sa_c8079s7064_a_at	268.6	P	8.06932	sa_c8079s7064_a_at	574.2	P	9.16541	1.09609				sa_c395s234_a_at	949.4	P	9.89087	sa_c395s234_a_at	440.1	P	8.78169	1.10918
sa_c10679s11130cv_s_at	3554.9	P		sa_c10679s11130cv_s_at	3167.9	P			sa_i11032u_x_at	890.2	P	9.79799	sa_i11032u_x_at	1902.7	P	10.8938	1.09585				sa_c3589s3071_a_at	2266.5	P	11.1463	sa_c3589s3071_a_at	1050.7	P	10.0371	1.10912
sa_c5700s10024cv_s_at	24.5	A		sa_c5700s10024cv_s_at	20.4	A			sa_i2568u_x_at	302	P	8.2384	sa_i2568u_x_at	645.4	P	9.33405	1.09565				sa_c265s110_a_at	1633.7	P	10.6739	sa_c265s110_a_at	760	P	9.56986	1.10407
sa_c10244s10658cv_s_at	18.9	A		sa_c10244s10658cv_s_at	75.5	P			sa_c8178s7158_a_at	1636.2	P	10.6761	sa_c8178s7158_a_at	3492.7	P	11.7701	1.09399				sa_c2399s1991_a_at	752.7	P	9.55593	sa_c2399s1991_a_at	351	P	8.45533	1.1006
sa_c10693s11143cv_s_at	113.6	P		sa_c10693s11143cv_s_at	93.6	P			sa_c8039s7023_a_at	422.5	P	8.72281	sa_c8039s7023_a_at	901.2	P	9.8157	1.0929				sa_c2385s1987_a_at	934.9	P	9.86867	sa_c2385s1987_a_at	437.9	P	8.77446	1.09421
sa_c10721s11169cv_s_at	1425.8	P		sa_c10721s11169cv_s_at	2081.9	P			sa_c8938s7854_at	1099.9	P	10.1032	sa_c8938s7854_at	2340.6	P	11.1927	1.08951				sa_c5110s4406_a_at	1043.1	P	10.0267	sa_c5110s4406_a_at	491.9	P	8.94222	1.08444
sa_c10726s11174cv_s_at	313.1	P		sa_c10726s11174cv_s_at	134.3	P			sa_c7169s10140_a_at	273.3	P	8.09434	sa_c7169s10140_a_at	580.9	P	9.18215	1.0878				sa_c3890s3360_a_at	985.3	P	9.94442	sa_c3890s3360_a_at	465.2	P	8.86171	1.08271
sa_c10732s11180cv_s_at	6.8	A		sa_c10732s11180cv_s_at	2.8	A			sa_c6190s5368_a_at	443.6	P	8.79312	sa_c6190s5368_a_at	936.2	P	9.87067	1.07756				sa_c7665s6679_a_at	4399.7	P	12.1032	sa_c7665s6679_a_at	2078.3	P	11.0212	1.082
sa_c10734s11182cv_s_at	227	P		sa_c10734s11182cv_s_at	202.6	P			sa_i1823u_x_at	4239.8	P	12.0498	sa_i1823u_x_at	8932.5	P	13.1248	1.07507				sa_c10179s10603_s_at	1889.8	P	10.884	sa_c10179s10603_s_at	893.1	P	9.80268	1.08134
sa_c1s2_a_at	2654	P		sa_c1s2_a_at	3064.2	P			sa_c10479s10921_s_at	913.6	P	9.83542	sa_c10479s10921_s_at	1919	P	10.9061	1.07072				sa_c1108s889_at	2577.4	P	11.3317	sa_c1108s889_at	1218.6	P	10.251	1.08069
sa_c5s6_a_at	2466.1	P		sa_c5s6_a_at	3178.6	P			sa_c7144s6255_a_at	3572.4	P	11.8027	sa_c7144s6255_a_at	7476.2	P	12.8681	1.06541				sa_i7911u_x_at	579	P	9.17742	sa_i7911u_x_at	274.8	P	8.10224	1.07518
sa_c9s10_at	1372.6	P		sa_c9s10_at	959.3	P			sa_c5522s4780_a_at	2071.8	P	11.0167	sa_c5522s4780_a_at	4332.2	P	12.0809	1.06422				sa_c2044s1753_a_at	2278.2	P	11.1537	sa_c2044s1753_a_at	1083.1	P	10.081	1.07273
sa_c13s15_a_at	4265.9	P		sa_c13s15_a_at	4075.1	P			sa_i10506u_x_at	2079.7	P	11.0222	sa_i10506u_x_at	4348.6	P	12.0863	1.06418				sa_c5443s4713_a_at	1493.2	P	10.5442	sa_c5443s4713_a_at	709.9	P	9.47147	1.07272
sa_c18s19_a_at	6187.1	P		sa_c18s19_a_at	5104.5	P			sa_c2819s2389_at	930.4	P	9.86171	sa_c2819s2389_at	1941.3	P	10.9228	1.0611				sa_c1746s1482_a_at	10186.5	P	13.3144	sa_c1746s1482_a_at	4845.2	P	12.2423	1.07203
sa_c25s24_a_at	323.3	P		sa_c25s24_a_at	980.6	P			sa_i3373d_x_at	247.9	P	7.95361	sa_i3373d_x_at	516.8	P	9.01346	1.05985				sa_c9292s9297_a_at	850.6	P	9.73234	sa_c9292s9297_a_at	406	P	8.66534	1.067
sa_c31s28_a_at	165	P		sa_c31s28_a_at	414.5	P			sa_c5496s4759_a_at	991.5	P	9.95347	sa_c5496s4759_a_at	2066.5	P	11.013	1.0595				sa_c9698s8456_a_at	6111.6	P	12.5773	sa_c9698s8456_a_at	2937.5	P	11.5204	1.05696
sa_c35s30_a_at	3935.4	P		sa_c35s30_a_at	2507.6	P			sa_c6994s6115_a_at	367.4	P	8.52121	sa_c6994s6115_a_at	761.9	P	9.57346	1.05225				sa_c3637s3116_a_at	1701.8	P	10.7328	sa_c3637s3116_a_at	821.8	P	9.68264	1.0502
sa_c37s34_a_at	641.7	P		sa_c37s34_a_at	773.5	P			sa_c9866s8605_at	3156.6	P	11.6242	sa_c9866s8605_at	6535.4	P	12.6741	1.0499				sa_c5074s4372_a_at	7599	P	12.8916	sa_c5074s4372_a_at	3691.5	P	11.85	1.0416
sa_c41s39_a_at	544.5	P		sa_c41s39_a_at	555.2	P			sa_c6355s5526_a_at	685.8	P	9.42164	sa_c6355s5526_a_at	1419.1	P	10.4708	1.04912				sa_c8795s7735_a_at	4581.2	P	12.1615	sa_c8795s7735_a_at	2230.4	P	11.1231	1.03842
sa_c47s43_a_at	281.5	P		sa_c47s43_a_at	1206.3	P			sa_c4394s3743_a_at	662	P	9.37069	sa_c4394s3743_a_at	1367.8	P	10.4176	1.04695				sa_c2413s1997_a_at	706	P	9.46352	sa_c2413s1997_a_at	345.5	P	8.43254	1.03098
sa_c49s48_a_at	2002.8	P		sa_c49s48_a_at	2703.7	P			sa_i1419u1r_x_at	301.5	P	8.23601	sa_i1419u1r_x_at	621.4	P	9.27938	1.04336				sa_c2038s1749_a_at	4392.8	P	12.1009	sa_c2038s1749_a_at	2151.5	P	11.0711	1.0298
sa_c55s52_a_at	4088.8	P		sa_c55s52_a_at	6221.5	P			sa_i1770d_x_at	518.1	P	9.01709	sa_i1770d_x_at	1067.7	P	10.0603	1.0432				sa_c9041s7937_a_at	10931	P	13.4161	sa_c9041s7937_a_at	5354.9	P	12.3866	1.02949
sa_c57s54_a_at	2142	P		sa_c57s54_a_at	2264.6	P			sa_c342s182_a_at	927.1	P	9.85658	sa_c342s182_a_at	1903.8	P	10.8947	1.03809				sa_c9710s8467_a_at	7321.7	P	12.838	sa_c9710s8467_a_at	3592.9	P	11.8109	1.02703
sa_c61s58_a_at	2965.6	P		sa_c61s58_a_at	4507.6	P			sa_c2908s2469_a_at	3855.5	P	11.9127	sa_c2908s2469_a_at	7908.1	P	12.9491	1.03641				sa_c4560s3890_a_at	951.6	P	9.89421	sa_c4560s3890_a_at	469.2	P	8.87406	1.02015
sa_c65s61_a_at	819.4	P		sa_c65s61_a_at	1585.5	P			sa_c7891s6882_a_at	602.5	P	9.23482	sa_c7891s6882_a_at	1234.4	P	10.2696	1.03478				sa_c2674s2249_a_at	1213	P	10.2444	sa_c2674s2249_a_at	600.2	P	9.2293	1.01506
sa_c69s68_a_at	3052.2	P		sa_c69s68_a_at	4233.3	P			sa_c6835s5969_a_at	3892.6	P	11.9265	sa_c6835s5969_a_at	7950.1	P	12.9568	1.03024				sa_c3270s2813_at	6672.8	P	12.7041	sa_c3270s2813_at	3325.1	P	11.6992	1.00489
sa_c73s72_a_at	1856.3	P		sa_c73s72_a_at	3407.9	P			sa_c8922s7839_a_at	3379	P	11.7224	sa_c8922s7839_a_at	6898.7	P	12.7521	1.02973				sa_c4570s3900_a_at	6541.4	P	12.6754	sa_c4570s3900_a_at	3266.6	P	11.6736	1.00181
sa_c77s76_a_at	1377.3	P		sa_c77s76_a_at	2320.8	P			sa_c2934s2498_a_at	1123.3	P	10.1335	sa_c2934s2498_a_at	2288.6	P	11.1602	1.02672				sa_c7916s6903_a_at	634.8	P	9.31016	sa_c7916s6903_a_at	318	P	8.31288	0.997275
sa_c85s79_a_at	381.6	P		sa_c85s79_a_at	182.2	P			sa_c5292s9302_a_at	1021.9	P	9.99704	sa_c5292s9302_a_at	2080.1	P	11.0224	1.0254				sa_c10696s11145_a_at	1396.8	P	10.4479	sa_c10696s11145_a_at	701.6	P	9.4545	0.993405
sa_c136s82_a_at	62.2	P		sa_c136s82_a_at	117.9	P			sa_i10541u_x_at	341.2	P	8.41447	sa_i10541u_x_at	693.9	P	9.43858	1.02411				sa_c7032s9332_a_at	504.4	P	8.97842	sa_c7032s9332_a_at	253.5	P	7.98584	0.992583
sa_c224s90_a_at	401.8	P		sa_c224s90_a_at	513.3	P			sa_c1758s1494_a_at	323.9	P	8.3394	sa_c1758s1494_a_at	658.3	P	9.3626	1.0232				sa_c10589s9063_a_at	2682	P	11.3891	sa_c10589s9063_a_at	1348.1	P	10.3967	0.992382
sa_c237s95_a_at	181.3	P		sa_c237s95_a_at	755.1	P			sa_i7839u_x_at	381.9	P	8.57705	sa_i7839u_x_at	776	P	9.59991	1.02286				sa_c1825s9344_a_at	786	P	9.61839	sa_c1825s9344_a_at	395.8	P	8.62863	0.989758
sa_c250s98_a_at	36	P		sa_c250s98_a_at	44.5	P			sa_c1866s1587_a_at	455.6	P	8.83162	sa_c1866s1587_a_at	922.8	P	9.84987	1.01825				sa_c8003s6987_a_at	926.9	P	9.85627	sa_c8003s6987_a_at	466.8	P	8.86666	0.989609
sa_c259s100_a_at	1390.8	P		sa_c259s100_a_at	416.9	P			sa_c2817s2385_a_at	1329.3	P	10.3765	sa_c2817s2385_a_at	2692.1	P	11.3945	1.01807				sa_i11146dr_x_at	13421.3	P	13.7122	sa_i11146dr_x_at	6765.7	P	12.724	0.988213
sa_c261s106_a_at	3463.1	P		sa_c261s106_a_at	1117	P			sa_c8262s7237_a_at	1195.4	P	10.2233	sa_c8262s7237_a_at	2415.5	P	11.2381	1.01483				sa_c8584s7543_at	2041.6	P	10.9955	sa_c8584s7543_at	1034.1	P	10.0142	0.981325
sa_c265s110_a_at	1633.7	P		sa_c265s110_a_at	760	P			sa_c8031s7016_a_at	660.3	P	9.36698	sa_c8031s7016_a_at	1329.2	P	10.3763	1.00936				sa_c10461s10898_x_at	871.1	P	9.76669	sa_c10461s10898_x_at	442.2	P	8.78856	0.978139
sa_c269s112_a_at	4182.8	P		sa_c269s112_a_at	2316.6	P			sa_c1075s857_a_at	1212.6	P	10.2439	sa_c1075s857_a_at	2439.5	P	11.2524	1.00848				sa_c9374s8201_a_at	4297.7	P	12.0693	sa_c9374s8201_a_at	2184.8	P	11.0933	0.976064
sa_c275s119_a_at	34	A		sa_c275s119_a_at	64.6	P			sa_c5767s5007cs_s_at	722.6	P	9.49705	sa_c5767s5007cs_s_at	1449.3	P	10.5011	1.00409				sa_c3087s2640_a_at	3616.3	P	11.8203	sa_c3087s2640_a_at	1841	P	10.8463	0.974025
sa_c278s123_a_at	1189.5	P		sa_c278s123_a_at	739.2	P			sa_c8306s7283_a_at	1192.4	P	10.2197	sa_c8306s7283_a_at	2389.7	P	11.2226	1.00296				sa_c8803s7743_a_at	1482.1	P	10.5334	sa_c8803s7743_a_at	759.2	P	9.56834	0.965091
sa_c283s125_a_at	22.9	A		sa_c283s125_a_at	13.5	P			sa_c9809s8548_a_at	792.8	P	9.63081	sa_c9809s8548_a_at	1584.2	P	10.6295	0.998726				sa_c3186s2733_a_at	858	P	9.74483	sa_c3186s2733_a_at	440.6	P	8.78333	0.961508
sa_c285s129_a_at	24.6	A		sa_c285s129_a_at	24.2	P			sa_c8776s7720_a_at	3771.5	P	11.8809	sa_c8776s7720_a_at	7520.9	P	12.8767	0.995767				sa_c1679s1417_a_at	3697.6	P	11.8524	sa_c1679s1417_a_at	1899	P	10.891	0.961349
sa_c289s133_a_at	22.9	M		sa_c289s133_a_at	19.7	M			sa_c4523s3869_a_at	795.7	P	9.63608	sa_c4523s3869_a_at	1583.5	P	10.6289	0.99282				sa_i4366u_x_at	6022.6	P	12.5562	sa_i4366u_x_at	3099.2	P	11.5977	0.958491
sa_c298s136_a_at	1046	P		sa_c298s136_a_at	302.2	P			sa_c9430s8244_a_at	5373.9	P	12.3918	sa_c9430s8244_a_at	10677.4	P	13.3823	0.990519				sa_c9601s8362_a_at	2443.2	P	11.2546	sa_c9601s8362_a_at	1259.3	P	10.2984	0.95615
sa_c302s142_a_at	12.6	A		sa_c302s142_a_at	16.9	P			sa_c10093s8829_at	493.7	P	8.94749	sa_c10093s8829_at	978.8	P	9.93487	0.987379				sa_c3083s2636_a_at	1544.6	P	10.593	sa_c3083s2636_a_at	796.7	P	9.63789	0.955125
sa_c304s144_a_at	353.6	P		sa_c304s144_a_at	252.4	P			sa_c8964s7875_a_at	494.4	P	8.94953	sa_c8964s7875_a_at	978.9	P	9.93502	0.985483				sa_c5980s5185_a_at	650.1	P	9.34452	sa_c5980s5185_a_at	335.6	P	8.3906	0.953919
sa_c308s151_at	2094.6	P		sa_c308s151_at	2773.2	P			sa_c9227s8083_a_at	584.4	P	9.19081	sa_c9227s8083_a_at	1154.7	P	10.1733	0.98249				sa_c7764s6767_at	2097.6	P	11.0345	sa_c7764s6767_at	1085.3	P	10.0839	0.950646
sa_c312s155_a_at	4414.9	P		sa_c312s155_a_at	2041.6	P			sa_c9193s8056_at	343.1	P	8.42249	sa_c9193s8056_at	677.7	P	9.4045	0.982018				sa_c3744s3222_a_at	2063.4	P	11.0108	sa_c3744s3222_a_at	1069.3	P	10.0625	0.948357
sa_c318s157_a_at	8735.8	P		sa_c318s157_a_at	5857.4	P			sa_c4285s3637_a_at	851.9	P	9.73454	sa_c4285s3637_a_at	1681.6	P	10.7156	0.981079				sa_c7422s6445_a_at	3985.7	P	11.9606	sa_c7422s6445_a_at	2066.6	P	11.013	0.947574
sa_c320s161_a_at	60.8	P		sa_c320s161_a_at	82.6	P			sa_c802s600_a_at	561.7	P	9.13366	sa_c802s600_a_at	1108.7	P	10.1147	0.980997				sa_c6010s5210_a_at	1338.5	P	10.3864	sa_c6010s5210_a_at	695.1	P	9.44108	0.945325
sa_c324s166_a_at	435.7	P		sa_c324s166_a_at	338.1	P			sa_c7389s6417_a_at	371.6	P	8.53761	sa_c7389s6417_a_at	731	P	9.51373	0.976121				sa_i4366d_x_at	602.2	P	9.2341	sa_i4366d_x_at	315.5	P	8.3015	0.932603
sa_c328s170_a_at	322.7	P		sa_c328s170_a_at	377.8	P			sa_c143s9473_at	275.4	P	8.10538	sa_c143s9473_at	541.5	P	9.08082	0.975433				sa_c8982s7891_at	3937.3	P	11.943	sa_c8982s7891_at	2063.7	P	11.011	0.931973
sa_c332s172_a_at	905.8	P		sa_c332s172_a_at	572.6	P			sa_c9781s8524_a_at	2038.3	P	10.9932	sa_c9781s8524_a_at	3999.7	P	11.9657	0.972525				sa_c2160s1859_a_at	5074.2	P	12.309	sa_c2160s1859_a_at	2664.3	P	11.3795	0.929424
sa_c336s179_a_at	650.5	P		sa_c336s179_a_at	1447.7	P			sa_c3310s2853_a_at	329.8	P	8.36545	sa_c3310s2853_a_at	645.7	P	9.33472	0.969273				sa_c8919s7836_a_at	2088.5	P	11.0283	sa_c8919s7836_a_at	1097.9	P	10.1005	0.92772
sa_c342s182_a_at	927.1	P		sa_c342s182_a_at	1903.8	P			sa_c7776s6779_a_at	666	P	9.37938	sa_c7776s6779_a_at	1303.1	P	10.3477	0.968354				sa_c10536s10993_s_at	2152.9	P	11.0721	sa_c10536s10993_s_at	1134.5	P	10.1478	0.924225
sa_c346s186_a_at	1380	P		sa_c346s186_a_at	1395	P			sa_c3361s2898_a_at	498.5	P	8.96145	sa_c3361s2898_a_at	974.8	P	9.92896	0.967513				sa_c6220s5396_a_at	767.6	P	9.58421	sa_c6220s5396_a_at	405.1	P	8.66213	0.922077
sa_c350s191_a_at	717.6	P		sa_c350s191_a_at	484.5	P			sa_c8528s7487_a_at	358.5	P	8.48583	sa_c8528s7487_a_at	701	P	9.45327	0.967441				sa_c730s536_a_at	15272.2	P	13.8986	sa_c730s536_a_at	8068.5	P	12.9781	0.920536
sa_c352s195_a_at	14.9	A		sa_c352s195_a_at	25.5	P			sa_c1768s1502_a_at	2199.9	P	11.1032	sa_c1768s1502_a_at	4300.3	P	12.0702	0.966999				AFFX-r2-Bs-dap-5_at	8796.9	P	13.1028	AFFX-r2-Bs-dap-5_at	4650.9	P	12.1833	0.919485
sa_c358s197_a_at	40.3	P		sa_c358s197_a_at	50.7	P			sa_c3647s3130_a_at	468.8	P	8.87283	sa_c3647s3130_a_at	916.2	P	9.83952	0.96669				sa_c8677s7626_a_at	748	P	9.54689	sa_c8677s7626_a_at	395.7	P	8.62826	0.918631
sa_c362s202_a_at	42	P		sa_c362s202_a_at	40.8	P			sa_c8147s7131_a_at	337.8	P	8.40003	sa_c8147s7131_a_at	659.8	P	9.36588	0.965859				sa_c6163s5345_a_at	3670.2	P	11.8416	sa_c6163s5345_a_at	1948.6	P	10.9282	0.913421
sa_c366s206_a_at	21.9	P		sa_c366s206_a_at	27.4	P			sa_c3846s3316_at	511.6	P	8.99887	sa_c3846s3316_at	997.7	P	9.96246	0.96359				sa_c5534s4791_a_at	1322.5	P	10.3691	sa_c5534s4791_a_at	702.5	P	9.45635	0.912698
sa_c368s210_a_at	72.8	P		sa_c368s210_a_at	96.3	P			sa_c4639s3961_a_at	1402.9	P	10.4542	sa_c4639s3961_a_at	2735.4	P	11.4175	0.96334				sa_c4572s3904_a_at	1442.6	P	10.4945	sa_c4572s3904_a_at	767.1	P	9.58327	0.911185
sa_c372s215_a_at	191.8	P		sa_c372s215_a_at	251.2	P			sa_c2942s2505_a_at	2144.6	P	11.0665	sa_c2942s2505_a_at	4178.4	P	12.0287	0.962242				sa_i6178d1_x_at	548	P	9.09803	sa_i6178d1_x_at	292.5	P	8.19229	0.905739
sa_c376s218_a_at	1984.8	P		sa_c376s218_a_at	1111.1	P			sa_c10616s11070_s_at	531.3	P	9.05338	sa_c10616s11070_s_at	1033.8	P	10.0137	0.960358				sa_c1908s1632_a_at	3618.4	P	11.8211	sa_c1908s1632_a_at	1933.2	P	10.9168	0.904361
sa_c380s220_at	9047.6	P		sa_c380s220_at	8074.1	P			sa_c2930s2494_a_at	721.4	P	9.49466	sa_c2930s2494_a_at	1403.6	P	10.4549	0.960261				sa_c1322s1097_a_at	8938.1	P	13.1258	sa_c1322s1097_a_at	4785.9	P	12.2246	0.901178
sa_c386s227_a_at	47.2	P		sa_c386s227_a_at	97.1	P			sa_i1315u_x_at	300.8	P	8.23266	sa_i1315u_x_at	584.6	P	9.19131	0.958645				sa_c6411s5581_a_at	1757.8	P	10.7796	sa_c6411s5581_a_at	942	P	9.87958	0.899972
sa_c388s229_a_at	4094.8	P		sa_c388s229_a_at	732.2	P			sa_c843s643_at	1026.7	P	10.0038	sa_c843s643_at	1995.1	P	10.9622	0.958446				sa_c771s572_a_at	15285.5	P	13.8999	sa_c771s572_a_at	8205.5	P	13.0024	0.897501
sa_c395s234_a_at	949.4	P		sa_c395s234_a_at	440.1	P			sa_c9918s10462_a_at	830.9	P	9.69853	sa_c9918s10462_a_at	1613.4	P	10.6559	0.957357				sa_c3826s3296_a_at	2939.6	P	11.5214	sa_c3826s3296_a_at	1578.2	P	10.6241	0.89734
sa_c401s238_a_at	392.8	P		sa_c401s238_a_at	114	P			sa_c6998s6118_a_at	308.3	P	8.26819	sa_c6998s6118_a_at	598.4	P	9.22497	0.956775				sa_c9682s8440_at	570.6	P	9.15634	sa_c9682s8440_at	307.4	P	8.26397	0.892363
sa_c403s242_a_at	1398.8	P		sa_c403s242_a_at	1711.2	P			sa_c3661s3140_a_at	385	P	8.58871	sa_c3661s3140_a_at	747.1	P	9.54516	0.956443				sa_c7309s6364_a_at	1314.9	P	10.3607	sa_c7309s6364_a_at	708.6	P	9.46883	0.89191
sa_c410s247_a_at	2038.3	P		sa_c410s247_a_at	2544.9	P			sa_c8897s7814_a_at	1158.9	P	10.1785	sa_c8897s7814_a_at	2245.1	P	11.1326	0.954024				sa_c6224s5400_a_at	679.2	P	9.40769	sa_c6224s5400_a_at	366.2	P	8.51649	0.891205
sa_c414s251_a_at	1147.4	P		sa_c414s251_a_at	2145.3	P			sa_c6254s5435_a_at	2699.8	P	11.3986	sa_c6254s5435_a_at	5228.2	P	12.3521	0.953462				sa_c10158s10584_at	2122.2	P	11.0513	sa_c10158s10584_at	1145	P	10.1611	0.890213
sa_c418s255_a_at	1358.7	P		sa_c418s255_a_at	3293.5	P			sa_c65s61_a_at	819.4	P	9.67842	sa_c65s61_a_at	1585.5	P	10.6307	0.952298				sa_c3094s2647_a_at	4830.6	P	12.238	sa_c3094s2647_a_at	2611.6	P	11.3507	0.887268
sa_c425s258_a_at	3729.4	P		sa_c425s258_a_at	2705	P			sa_c10702s11151_at	409.2	P	8.67666	sa_c10702s11151_at	789.1	P	9.62406	0.947402				sa_c10272s10680_s_at	2104.3	P	11.0391	sa_c10272s10680_s_at	1137.7	P	10.1519	0.88722
sa_c429s262_a_at	1868	P		sa_c429s262_a_at	1653.8	P			sa_c10012s10476_s_at	353.2	P	8.46434	sa_c10012s10476_s_at	677.8	P	9.40472	0.940374				sa_c8382s7359_a_at	6256.9	P	12.6112	sa_c8382s7359_a_at	3386	P	11.7254	0.885866
sa_c434s266_a_at	319.1	P		sa_c434s266_a_at	244.8	P			sa_c3355s2890_a_at	810.6	P	9.66285	sa_c3355s2890_a_at	1553.1	P	10.6009	0.938089				sa_c3808s3275_a_at	6256.9	P	12.6112	sa_c3808s3275_a_at	3395	P	11.7292	0.882036
sa_c439s269_a_at	337	P		sa_c439s269_a_at	438.5	P			sa_c8614s7567_a_at	390	P	8.60733	sa_c8614s7567_a_at	747.1	P	9.54516	0.937827				sa_c5449s4715_a_at	7431.1	P	12.8594	sa_c5449s4715_a_at	4037.1	P	11.9791	0.880256
sa_c441s275_a_at	151.1	P		sa_c441s275_a_at	148.9	P			sa_c8035s7019_a_at	286.9	P	8.1644	sa_c8035s7019_a_at	548.6	P	9.09961	0.935207				sa_c2049s1756_a_at	1782.5	P	10.7997	sa_c2049s1756_a_at	969.9	P	9.92169	0.877994
sa_c446s279_a_at	727.6	P		sa_c446s279_a_at	527.7	P			sa_c5453s4720_a_at	266.1	P	8.05582	sa_c5453s4720_a_at	508.8	P	8.99095	0.93513				sa_c1431s1205_a_at	2680.7	P	11.3884	sa_c1431s1205_a_at	1459.3	P	10.5111	0.877333
sa_c447s281_a_at	2533.8	P		sa_c447s281_a_at	2355.3	P			sa_c6360s5530_a_at	2933.7	P	11.5185	sa_c6360s5530_a_at	5607.7	P	12.4532	0.934688				sa_c2240s1935_a_at	818.5	P	9.67684	sa_c2240s1935_a_at	446.3	P	8.80187	0.874969
sa_c453s285_a_at	1505.2	P		sa_c453s285_a_at	1959.4	P			sa_c4774s4084_a_at	1518.4	P	10.5683	sa_c4774s4084_a_at	2897.4	P	11.5005	0.932207				sa_c9434s8247_a_at	1448.7	P	10.5005	sa_c9434s8247_a_at	790.2	P	9.62607	0.874469
sa_c457s291_a_at	1532.8	P		sa_c457s291_a_at	1563.3	P			sa_c3188s2737_a_at	5448.3	P	12.4116	sa_c3188s2737_a_at	10385.1	P	13.3422	0.930637				sa_c8913s7831_at	4226.4	P	12.0452	sa_c8913s7831_at	2306.5	P	11.1715	0.873724
sa_c463s294_a_at	884.8	P		sa_c463s294_a_at	1092.6	P			sa_c152s9488_at	2428.7	P	11.246	sa_c152s9488_at	4629.3	P	12.1766	0.93061				sa_c2446s2028_a_at	856	P	9.74147	sa_c2446s2028_a_at	467.2	P	8.8679	0.873571
sa_c469s298_a_at	2458.1	P		sa_c469s298_a_at	2574.1	P			sa_c9322s10352cs_s_at	591.5	P	9.20823	sa_c9322s10352cs_s_at	1126.6	P	10.1378	0.929525				sa_c6571s5739_a_at	4593.6	P	12.1654	sa_c6571s5739_a_at	2508.5	P	11.2926	0.8728
sa_c470s302_at	2705.2	P		sa_c470s302_at	2565.3	P			sa_c10323s10711_s_at	444.7	P	8.79669	sa_c10323s10711_s_at	846.1	P	9.72468	0.927996				sa_c1201s981_a_at	1767.1	P	10.7872	sa_c1201s981_a_at	965.8	P	9.91558	0.871587
sa_c477s305_a_at	1065.8	P		sa_c477s305_a_at	1437.9	P			sa_c4277s3629_a_at	1092	P	10.0928	sa_c4277s3629_a_at	2077.6	P	11.0207	0.927945				sa_c226s9553_at	699.3	P	9.44977	sa_c226s9553_at	382.7	P	8.58007	0.869698
sa_c483s311_a_at	667.3	P		sa_c483s311_a_at	302.7	P			sa_i9443u_x_at	1846.1	P	10.8503	sa_i9443u_x_at	3493.1	P	11.7703	0.920027				sa_c2767s2340_a_at	626	P	9.29002	sa_c2767s2340_a_at	342.7	P	8.4208	0.869216
sa_c485s314_at	1991.4	P		sa_c485s314_at	1372.9	P			sa_c2982s2536_a_at	906.4	P	9.824	sa_c2982s2536_a_at	1708.3	P	10.7383	0.914342				sa_c8176s7154_a_at	1337.8	P	10.3856	sa_c8176s7154_a_at	734	P	9.51964	0.86601
sa_c489s318_a_at	522	P		sa_c489s318_a_at	226.3	P			sa_c9515s8301_a_at	1308.7	P	10.3539	sa_c9515s8301_a_at	2466.4	P	11.2682	0.914272				sa_c10061s8767_at	1163.9	P	10.1848	sa_c10061s8767_at	638.7	P	9.31899	0.865757
sa_c493s322_at	359.4	P		sa_c493s322_at	578.2	P			sa_c5510s4767_a_at	556.4	P	9.11998	sa_c5510s4767_a_at	1048.1	P	10.0336	0.913582				sa_c1984s1710_a_at	2778.4	P	11.44	sa_c1984s1710_a_at	1529	P	10.5784	0.861666
sa_c497s325_at	89.3	P		sa_c497s325_at	103.6	P			sa_c6270s5451_a_at	270.5	P	8.07948	sa_c6270s5451_a_at	507.9	P	8.9884	0.908916				sa_i7516dr_x_at	984.3	P	9.94295	sa_i7516dr_x_at	542.3	P	9.08295	0.860007
sa_c497s325_x_at	72.5	P		sa_c497s325_x_at	149.3	P			sa_i3783u_x_at	552.1	P	9.10879	sa_i3783u_x_at	1035.3	P	10.0158	0.907047				sa_c4687s4008_a_at	1373	P	10.4231	sa_c4687s4008_a_at	757.4	P	9.56491	0.858204
sa_c503s329_a_at	52	P		sa_c503s329_a_at	61.7	P			sa_c9799s8540_a_at	592.6	P	9.21091	sa_c9799s8540_a_at	1111	P	10.1176	0.906728				sa_c3196s2743_a_at	599.9	P	9.22858	sa_c3196s2743_a_at	331.2	P	8.37156	0.857019
sa_c507s335_a_at	39.1	P		sa_c507s335_a_at	25	P			sa_c8954s7867_a_at	1256.6	P	10.2953	sa_c8954s7867_a_at	2351.7	P	11.1995	0.904179				sa_c10461s10898_at	735.2	P	9.52199	sa_c10461s10898_at	406.1	P	8.66569	0.856302
sa_c511s337_a_at	815.3	P		sa_c511s337_a_at	1305.5	P			sa_c414s251_a_at	1147.4	P	10.1642	sa_c414s251_a_at	2145.3	P	11.067	0.902811				sa_c9647s8402_a_at	10425.6	P	13.3478	sa_c9647s8402_a_at	5764	P	12.4929	0.854988
sa_c515s343_a_at	29.8	P		sa_c515s343_a_at	39	P			sa_c5353s4626_a_at	288.7	P	8.17343	sa_c5353s4626_a_at	538.9	P	9.07387	0.900446				sa_c2678s2252_a_at	1708.2	P	10.7383	sa_c2678s2252_a_at	944.9	P	9.88402	0.854243
sa_c517s346_a_at	1086.3	P		sa_c517s346_a_at	1085.5	P			sa_c1739s1473_a_at	477.4	P	8.89905	sa_c1739s1473_a_at	886.9	P	9.79263	0.893573				sa_c9597s8359_a_at	2391.8	P	11.2239	sa_c9597s8359_a_at	1324.6	P	10.3713	0.85254
sa_c525s350_at	939.4	P		sa_c525s350_at	1057.4	P			sa_c4466s3812_a_at	2904.2	P	11.5039	sa_c4466s3812_a_at	5390.1	P	12.3961	0.892171				sa_c269s112_a_at	4182.8	P	12.0303	sa_c269s112_a_at	2316.6	P	11.1778	0.85246
sa_c531s354_a_at	193.5	P		sa_c531s354_a_at	287.6	P			sa_c5620s4877_a_at	816.6	P	9.67349	sa_c5620s4877_a_at	1513.8	P	10.564	0.890473				sa_c779s580_a_at	26389	P	14.6876	sa_c779s580_a_at	14671.7	P	13.8407	0.846901
sa_c533s357_a_at	4884.6	P		sa_c533s357_a_at	2089.4	P			sa_c4663s3985_a_at	482.8	P	8.91528	sa_c4663s3985_a_at	894.3	P	9.80462	0.889333				sa_c4544s3883_a_at	532.3	P	9.0561	sa_c4544s3883_a_at	296.1	P	8.20994	0.846155
sa_c537s363_a_at	128.6	P		sa_c537s363_a_at	121.3	P			sa_c4480s3823_a_at	760	P	9.56986	sa_c4480s3823_a_at	1402.6	P	10.4539	0.884032				sa_c4321s3675_a_at	1483.3	P	10.5346	sa_c4321s3675_a_at	825.9	P	9.68982	0.844771
sa_c541s365_a_at	97.2	P		sa_c541s365_a_at	152.3	P			sa_c10545s11005_s_at	1241	P	10.2773	sa_c10545s11005_s_at	2289.7	P	11.1609	0.883655				sa_c3856s3324_a_at	2176.3	P	11.0877	sa_c3856s3324_a_at	1212.9	P	10.2442	0.843417
sa_c542s370_a_at	115.6	P		sa_c542s370_a_at	98.1	P			sa_i7252u_x_at	411.9	P	8.68615	sa_i7252u_x_at	758	P	9.56605	0.879904				sa_c9644s8400_a_at	7771.2	P	12.9239	sa_c9644s8400_a_at	4339.6	P	12.0833	0.840575
sa_c546s374_a_at	2211.1	P		sa_c546s374_a_at	1954.2	P			sa_i3812u_x_at	522.5	P	9.02929	sa_i3812u_x_at	961.5	P	9.90914	0.879856				sa_c8540s7497_at	6176.7	P	12.5926	sa_c8540s7497_at	3455.3	P	11.7546	0.838025
sa_c552s378_a_at	1999.9	P		sa_c552s378_a_at	1960.9	P			sa_c73s72_a_at	1856.3	P	10.8582	sa_c73s72_a_at	3407.9	P	11.7347	0.876453				sa_c376s218_a_at	1984.8	P	10.9548	sa_c376s218_a_at	1111.1	P	10.1178	0.837005
sa_c556s380_a_at	1524.3	P		sa_c556s380_a_at	1769.4	P			sa_c9426s8240_a_at	896.5	P	9.80816	sa_c9426s8240_a_at	1645.7	P	10.6845	0.876326				sa_c9116s7986_a_at	2762.1	P	11.4315	sa_c9116s7986_a_at	1547.2	P	10.5954	0.836106
sa_c558s387_a_at	2180	P		sa_c558s387_a_at	1943	P			sa_c4647s3967_a_at	924.8	P	9.853	sa_c4647s3967_a_at	1696	P	10.7279	0.874923				sa_c8518s7475_a_at	970	P	9.92184	sa_c8518s7475_a_at	544.6	P	9.08905	0.832788
sa_c564s391_a_at	94.6	P		sa_c564s391_a_at	128.6	P			sa_c6363s5534_a_at	1802.3	P	10.8156	sa_c6363s5534_a_at	3304.7	P	11.6903	0.87468				sa_c7234s6298_a_at	2147.9	P	11.0687	sa_c7234s6298_a_at	1206.2	P	10.2363	0.832458
sa_c568s393_a_at	192.4	P		sa_c568s393_a_at	219.2	P			sa_c1743s1477_a_at	1723.1	P	10.7508	sa_c1743s1477_a_at	3157.5	P	11.6246	0.873776				sa_c3144s2693_a_at	870.1	P	9.76504	sa_c3144s2693_a_at	488.7	P	8.93281	0.832232
sa_c570s397_a_at	282.5	P		sa_c570s397_a_at	209.2	P			sa_c5624s4878_a_at	582.4	P	9.18587	sa_c5624s4878_a_at	1065.8	P	10.0577	0.871854				sa_c7385s6413_a_at	632.2	P	9.30424	sa_c7385s6413_a_at	356	P	8.47573	0.828504
sa_c574s400_a_at	793.9	P		sa_c574s400_a_at	748.1	P			sa_c3962s9856_a_at	4843.3	P	12.2418	sa_c3962s9856_a_at	8863.3	P	13.1136	0.871854				sa_c10005s8699_a_at	6680.7	P	12.7058	sa_c10005s8699_a_at	3768.4	P	11.8797	0.826047
sa_c578s404_a_at	499.9	P		sa_c578s404_a_at	532.6	P			sa_c3391s2919_a_at	501.1	P	8.96895	sa_c3391s2919_a_at	916.9	P	9.84062	0.871666				sa_c10163s10590_at	548.7	P	9.09987	sa_c10163s10590_at	309.9	P	8.27566	0.824215
sa_c582s408_a_at	96.2	P		sa_c582s408_a_at	361.4	P			sa_c1274s1050_a_at	2037.2	P	10.9924	sa_c1274s1050_a_at	3726	P	11.8634	0.87104				sa_c5829s5070_a_at	937.9	P	9.87329	sa_c5829s5070_a_at	530.2	P	9.05039	0.822897
sa_c586s415_a_at	21.5	A		sa_c586s415_a_at	37.2	A			sa_c2630s2204_a_at	922.2	P	9.84894	sa_c2630s2204_a_at	1682	P	10.716	0.867026				sa_c8252s7229_a_at	4246	P	12.0519	sa_c8252s7229_a_at	2406.3	P	11.2326	0.819288
sa_c594s417_at	595.2	P		sa_c594s417_at	669.1	P			sa_c2258s1957_a_at	276	P	8.10852	sa_c2258s1957_a_at	503	P	8.97441	0.86589				sa_c8512s7471_a_at	1470.4	P	10.522	sa_c8512s7471_a_at	837.5	P	9.70995	0.812048
sa_c598s420_a_at	899.3	P		sa_c598s420_a_at	1334	P			sa_c6975s6099_a_at	1631.5	P	10.672	sa_c6975s6099_a_at	2970.9	P	11.5367	0.864701				sa_c7653s6666_a_at	2616.1	P	11.3532	sa_c7653s6666_a_at	1490.2	P	10.5413	0.811912
sa_c602s424_a_at	3655.9	P		sa_c602s424_a_at	4336.1	P			sa_c3700s3179_a_at	624	P	9.2854	sa_c3700s3179_a_at	1135.1	P	10.1486	0.863201				sa_c9765s8507_a_at	3069	P	11.5836	sa_c9765s8507_a_at	1752.6	P	10.7753	0.808272
sa_c609s428_a_at	288.5	P		sa_c609s428_a_at	349.2	P			sa_i6652u_x_at	2634.4	P	11.3633	sa_i6652u_x_at	4790.1	P	12.2258	0.862581				sa_c7593s9335_a_at	3765.7	P	11.8787	sa_c7593s9335_a_at	2152.7	P	11.0719	0.806771
sa_c611s432_a_at	919.6	P		sa_c611s432_a_at	1190.3	P			sa_c6501s5670_a_at	584.3	P	9.19057	sa_c6501s5670_a_at	1060.7	P	10.0508	0.860235				sa_c5114s4412_a_at	678.3	P	9.40578	sa_c5114s4412_a_at	388.2	P	8.60066	0.805123
sa_c615s436_at	1333.1	P		sa_c615s436_at	1748.2	P			sa_c10084s8804_a_at	6577.4	P	12.6833	sa_c10084s8804_a_at	11930.3	P	13.5423	0.859041				sa_c8659s7606_a_at	6879.6	P	12.7481	sa_c8659s7606_a_at	3953.9	P	11.9491	0.799048
sa_c619s442_at	7348.7	P		sa_c619s442_at	6369.7	P			sa_c10171s8867_at	1061.8	P	10.0523	sa_c10171s8867_at	1922.7	P	10.9089	0.856622				AFFX-PheX-M_at	955	P	9.89936	AFFX-PheX-M_at	549.5	P	9.10198	0.797381
sa_c623s446_a_at	14695.7	P		sa_c623s446_a_at	9574	P			sa_c7879s6872_at	320.7	P	8.32508	sa_c7879s6872_at	580.5	P	9.18115	0.856072				sa_c6401s5571_a_at	1807.1	P	10.8195	sa_c6401s5571_a_at	1041.2	P	10.024	0.795429
sa_c629s448_at	2843.9	P		sa_c629s448_at	4689.5	P			sa_c2711s2285_a_at	1382.2	P	10.4328	sa_c2711s2285_a_at	2501.3	P	11.2885	0.855712				sa_c6194s5372_a_at	720.6	P	9.49305	sa_c6194s5372_a_at	415.5	P	8.6987	0.79435
sa_c629s448_s_at	5897.8	P		sa_c629s448_s_at	6632.3	P			sa_c3842s3311_at	596.4	P	9.22014	sa_c3842s3311_at	1079	P	10.0755	0.855343				sa_c4261s3615_a_at	7663.5	P	12.9038	sa_c4261s3615_a_at	4422.5	P	12.1106	0.793141
sa_c646s452_a_at	1987.1	P		sa_c646s452_a_at	1172.9	P			sa_c3178s2725_a_at	806.1	P	9.65482	sa_c3178s2725_a_at	1458	P	10.5098	0.85496				sa_c5235s4535_a_at	23372.2	P	14.5125	sa_c5235s4535_a_at	13500.4	P	13.7207	0.791791
sa_c648s458_a_at	393.1	P		sa_c648s458_a_at	279.6	P			sa_c10182s10610_at	3705.3	P	11.8554	sa_c10182s10610_at	6688.3	P	12.7074	0.852049				sa_c2560s2136_at	2345.7	P	11.1958	sa_c2560s2136_at	1355.1	P	10.4042	0.791619
sa_c652s462_a_at	192.9	P		sa_c652s462_a_at	354.8	P			sa_c8701s7650_a_at	2489.9	P	11.2819	sa_c8701s7650_a_at	4491.8	P	12.1331	0.851206				sa_c783s584_a_at	13012.9	P	13.6677	sa_c783s584_a_at	7534.7	P	12.8793	0.788321
sa_c658s466_a_at	368.3	P		sa_c658s466_a_at	580.6	P			sa_c3170s2715_a_at	846.3	P	9.72503	sa_c3170s2715_a_at	1525.7	P	10.5753	0.85023				sa_c10265s8943_a_at	762.4	P	9.5744	sa_c10265s8943_a_at	441.9	P	8.78758	0.786828
sa_c660s471_at	159.2	P		sa_c660s471_at	227.4	P			sa_c4782s4091_at	1599.2	P	10.6431	sa_c4782s4091_at	2881.9	P	11.4928	0.84967				sa_c3945s3412_a_at	3334.4	P	11.7032	sa_c3945s3412_a_at	1932.9	P	10.9166	0.78666
sa_c664s473_a_at	141.9	P		sa_c664s473_a_at	113.1	P			sa_c4345s3694_at	671.3	P	9.39081	sa_c4345s3694_at	1209.5	P	10.2402	0.849381				sa_c9724s8471_a_at	4119.4	P	12.0082	sa_c9724s8471_a_at	2388.2	P	11.2217	0.786511
sa_c670s476_a_at	163.4	P		sa_c670s476_a_at	146.3	P			sa_c8300s7279_a_at	353	P	8.46352	sa_c8300s7279_a_at	636	P	9.31288	0.849359				sa_c4430s3777_at	16543.6	P	14.014	sa_c4430s3777_at	9592.8	P	13.2277	0.786249
sa_c813s612_a_at	512.4	P		sa_c813s612_a_at	648.6	P			sa_c1956s1681_a_at	1806.2	P	10.8187	sa_c1956s1681_a_at	3237.5	P	11.6607	0.841923				sa_c8374s7350_a_at	4328.5	P	12.0797	sa_c8374s7350_a_at	2509.9	P	11.2934	0.786237
sa_c820s622_a_at	325.3	P		sa_c820s622_a_at	92.7	P			sa_c3302s2845_a_at	424.7	P	8.7303	sa_c3302s2845_a_at	759.7	P	9.56929	0.838986				sa_c740s548_a_at	1102.9	P	10.1071	sa_c740s548_a_at	642.6	P	9.32778	0.779309
sa_c825s623_a_at	1449.5	P		sa_c825s623_a_at	1274.2	P			sa_c7431s6453_a_at	417	P	8.7039	sa_c7431s6453_a_at	745.8	P	9.54264	0.838741				sa_c5109s4402_a_at	3827.2	P	11.9021	sa_c5109s4402_a_at	2234.2	P	11.1255	0.776531
sa_c827s629_a_at	262.4	P		sa_c827s629_a_at	474.3	P			sa_c5548s4804_a_at	1027.3	P	10.0046	sa_c5548s4804_a_at	1831.5	P	10.8388	0.834168				sa_c3467s2997_a_at	749.9	P	9.55055	sa_c3467s2997_a_at	438.1	P	8.77512	0.775438
sa_c831s632_a_at	5966.2	P		sa_c831s632_a_at	6186.6	P			sa_c8414s10232cs_s_at	5362	P	12.3886	sa_c8414s10232cs_s_at	9557.5	P	13.2224	0.833862				sa_c646s452_a_at	1987.1	P	10.9564	sa_c646s452_a_at	1172.9	P	10.1959	0.760584
sa_c835s635_at	548.7	P		sa_c835s635_at	703	P			sa_c10593s9072cs_s_at	426.4	P	8.73606	sa_c10593s9072cs_s_at	759	P	9.56796	0.831892				sa_c173s9504_at	949.5	P	9.89102	sa_c173s9504_at	561.6	P	9.1334	0.757625
sa_c839s639_a_at	148.7	P		sa_c839s639_a_at	314.1	P			sa_c1346s1119_a_at	3503.6	P	11.7746	sa_c1346s1119_a_at	6234.2	P	12.606	0.831366				sa_c8103s7087_a_at	519.2	P	9.02015	sa_c8103s7087_a_at	307.3	P	8.2635	0.756643
sa_c843s643_at	1026.7	P		sa_c843s643_at	1995.1	P			sa_c7964s6948_a_at	656.3	P	9.35821	sa_c7964s6948_a_at	1167.6	P	10.1893	0.831119				sa_c3669s3147_a_at	1067.9	P	10.0606	sa_c3669s3147_a_at	633.2	P	9.30652	0.754043
sa_c847s650_a_at	2443.9	P		sa_c847s650_a_at	3003.3	P			sa_c3932s3401_a_at	338.8	P	8.40429	sa_c3932s3401_a_at	602.7	P	9.2353	0.831006				sa_c7795s6795_a_at	1868.7	P	10.8678	sa_c7795s6795_a_at	1108.7	P	10.1147	0.753166
sa_c853s654_a_at	2399	P		sa_c853s654_a_at	1703.4	P			sa_c1143s924_a_at	1853.1	P	10.8557	sa_c1143s924_a_at	3296.5	P	11.6867	0.830994				sa_c9835s8575_a_at	9780	P	13.2556	sa_c9835s8575_a_at	5809.4	P	12.5042	0.751445
sa_c855s656_a_at	2115.4	P		sa_c855s656_a_at	1682.4	P			sa_c3978s9869_at	622.9	P	9.28286	sa_c3978s9869_at	1107.3	P	10.1128	0.829974				sa_c3627s3109_a_at	832	P	9.70044	sa_c3627s3109_a_at	495	P	8.95128	0.749155
sa_c859s660_a_at	3088.5	P		sa_c859s660_a_at	2244.8	P			sa_c8645s7595_a_at	665.7	P	9.37873	sa_c8645s7595_a_at	1183.2	P	10.2085	0.82975				sa_c6017s5213_a_at	3273.6	P	11.6767	sa_c6017s5213_a_at	1948.9	P	10.9284	0.748218
sa_c863s665_at	1291.1	P		sa_c863s665_at	1715.8	P			sa_c2454s2037_a_at	678.4	P	9.40599	sa_c2454s2037_a_at	1204.8	P	10.2346	0.828586				sa_c9112s7982_a_at	6495.5	P	12.6652	sa_c9112s7982_a_at	3868.8	P	11.9177	0.747554
sa_c867s667_a_at	849.4	P		sa_c867s667_a_at	1181.7	P			sa_i6648u_x_at	475.7	P	8.89391	sa_i6648u_x_at	844.5	P	9.72195	0.828045				sa_c6381s5549_a_at	3615.5	P	11.82	sa_c6381s5549_a_at	2155.5	P	11.0738	0.746173
sa_c871s671_a_at	1533.7	P		sa_c871s671_a_at	1247.2	P			sa_c10649s11102cv_s_at	1075.6	P	10.0709	sa_c10649s11102cv_s_at	1902.8	P	10.8939	0.822982				sa_c2030s1741_a_at	3065.1	P	11.5817	sa_c2030s1741_a_at	1829.9	P	10.8375	0.744169
sa_c875s677_a_at	258.5	P		sa_c875s677_a_at	577.3	P			sa_c990s778_a_at	369.3	P	8.52865	sa_c990s778_a_at	652.4	P	9.34961	0.820964				sa_c5893s5128_a_at	600.3	P	9.22954	sa_c5893s5128_a_at	358.9	P	8.48744	0.742102
sa_c879s682_a_at	249.1	P		sa_c879s682_a_at	470.7	P			sa_c5003s4303_a_at	322.3	P	8.33226	sa_c5003s4303_a_at	568.7	P	9.15152	0.819264				sa_c9878s8614_a_at	4174	P	12.0272	sa_c9878s8614_a_at	2496.1	P	11.2855	0.741755
sa_c883s684_a_at	641.6	P		sa_c883s684_a_at	1000.1	P			sa_c2448s2032_a_at	307.5	P	8.26444	sa_c2448s2032_a_at	542.4	P	9.08321	0.818771				sa_c6930s6051_a_at	743.9	P	9.53896	sa_c6930s6051_a_at	447.3	P	8.8051	0.733866
sa_c890s689_a_at	328.5	P		sa_c890s689_a_at	176.6	P			sa_i9447u_x_at	1144.8	P	10.1609	sa_i9447u_x_at	2017.9	P	10.9786	0.817759				sa_c5337s4610_a_at	836.1	P	9.70753	sa_c5337s4610_a_at	502.8	P	8.97384	0.733691
sa_c896s691_a_at	26	A		sa_c896s691_a_at	26.7	P			sa_c8414s10232cv_s_at	4990.7	P	12.285	sa_c8414s10232cv_s_at	8729.9	P	13.0917	0.806723				sa_c6942s6061_a_at	585.1	P	9.19254	sa_c6942s6061_a_at	351.9	P	8.45902	0.733518
sa_c898s698_a_at	458.6	P		sa_c898s698_a_at	238.7	P			sa_i3693u_x_at	527.5	P	9.04303	sa_i3693u_x_at	920.5	P	9.84627	0.803247				sa_c6441s5608_a_at	1403.7	P	10.455	sa_c6441s5608_a_at	845.3	P	9.72332	0.731699
sa_c904s700_a_at	5271.1	P		sa_c904s700_a_at	4583	P			sa_c5295s4575_a_at	1696.4	P	10.7283	sa_c5295s4575_a_at	2957	P	11.5299	0.801658				sa_c1096s877_a_at	6135.2	P	12.5829	sa_c1096s877_a_at	3697	P	11.8521	0.730755
sa_c906s704_a_at	53.2	P		sa_c906s704_a_at	85.2	P			sa_c7768s6771_a_at	1402.6	P	10.4539	sa_c7768s6771_a_at	2443.9	P	11.255	0.801082				sa_c1437s1212_at	2634.6	P	11.3634	sa_c1437s1212_at	1592.4	P	10.637	0.726381
sa_c912s709_a_at	73.9	P		sa_c912s709_a_at	124.9	P			sa_c4249s3601cs_s_at	1248.4	P	10.2859	sa_c4249s3601cs_s_at	2170.4	P	11.0837	0.797881				sa_c4442s3788_a_at	8533.7	P	13.059	sa_c4442s3788_a_at	5164.4	P	12.3344	0.724571
sa_c914s711_at	72.8	P		sa_c914s711_at	216.9	P			sa_c4177s3531_a_at	1586.7	P	10.6318	sa_c4177s3531_a_at	2756.1	P	11.4284	0.796599				sa_c7700s10206_a_at	1446	P	10.4979	sa_c7700s10206_a_at	876.2	P	9.77512	0.722735
sa_c921s716_a_at	59.7	P		sa_c921s716_a_at	100.2	P			sa_c8637s7585_a_at	376.5	P	8.55651	sa_c8637s7585_a_at	653.3	P	9.3516	0.795096				sa_c1964s1689_at	1762	P	10.783	sa_c1964s1689_at	1072.4	P	10.0666	0.716371
sa_c925s720_a_at	53.4	P		sa_c925s720_a_at	95.7	P			sa_c2827s2395_at	3482.7	P	11.766	sa_c2827s2395_at	6021	P	12.5558	0.789797				sa_c7535s6554_a_at	5837	P	12.511	sa_c7535s6554_a_at	3566.9	P	11.8005	0.710556
sa_c929s726_at	1035.3	P		sa_c929s726_at	1533.8	P			sa_i2524d1r_x_at	682.6	P	9.4149	sa_i2524d1r_x_at	1179.8	P	10.2043	0.78943				sa_c6029s5227_a_at	622.5	P	9.28193	sa_c6029s5227_a_at	380.6	P	8.57213	0.709798
sa_c674s480_a_at	485.4	P		sa_c674s480_a_at	410	P			sa_c1238s1018_a_at	1249.6	P	10.2873	sa_c1238s1018_a_at	2157.4	P	11.0751	0.787827				sa_c10697s11146_at	1854.3	P	10.8567	sa_c10697s11146_at	1133.9	P	10.1471	0.709581
sa_c678s484_a_at	388.7	P		sa_c678s484_a_at	317.2	P			sa_c3395s2925_a_at	1259	P	10.2981	sa_c3395s2925_a_at	2172.5	P	11.0851	0.787078				AFFX-r2-Bs-dap-3_at	5338.3	P	12.3822	AFFX-r2-Bs-dap-3_at	3265.3	P	11.673	0.709165
sa_c680s488_a_at	219	P		sa_c680s488_a_at	249.7	P			sa_c3212s2761_a_at	586.3	P	9.1955	sa_c3212s2761_a_at	1009.2	P	9.979	0.783501				sa_c1088s869_a_at	7047.1	P	12.7828	sa_c1088s869_a_at	4311.2	P	12.0739	0.70894
sa_c686s494_a_at	303.1	P		sa_c686s494_a_at	380.6	P			sa_c5500s4763_a_at	970.7	P	9.92288	sa_c5500s4763_a_at	1669.3	P	10.705	0.782146				sa_c5815s5055_a_at	956.1	P	9.90102	sa_c5815s5055_a_at	585	P	9.19229	0.708725
sa_c690s498_a_at	466	P		sa_c690s498_a_at	645.9	P			sa_c7774s6775_a_at	2092.2	P	11.0308	sa_c7774s6775_a_at	3586.3	P	11.8083	0.777475				sa_c10643s11097_s_at	2224.5	P	11.1193	sa_c10643s11097_s_at	1361.1	P	10.4106	0.708708
sa_c692s500_a_at	241.4	P		sa_c692s500_a_at	578.2	P			sa_c4778s4087_a_at	1172.4	P	10.1952	sa_c4778s4087_a_at	2003.9	P	10.9686	0.773346				sa_c2727s2300_a_at	808.6	P	9.65928	sa_c2727s2300_a_at	494.9	P	8.95099	0.708289
sa_c697s507_a_at	408	P		sa_c697s507_a_at	665.1	P			sa_c5801s5043_a_at	719.7	P	9.49125	sa_c5801s5043_a_at	1229.8	P	10.2642	0.772956				sa_c3810s3279_a_at	597.3	P	9.22231	sa_c3810s3279_a_at	366.6	P	8.51806	0.704249
sa_c700s509_a_at	259.6	P		sa_c700s509_a_at	690.4	P			sa_c3387s2918_a_at	998.6	P	9.96376	sa_c3387s2918_a_at	1706.2	P	10.7366	0.772808				sa_c8236s7216_a_at	1608.1	P	10.6511	sa_c8236s7216_a_at	987.7	P	9.94793	0.703212
sa_c704s512_a_at	1092.3	P		sa_c704s512_a_at	1374.3	P			sa_c4283s3633_a_at	634.6	P	9.3097	sa_c4283s3633_a_at	1083	P	10.0808	0.771114				sa_c3802s3271_a_at	9776.4	P	13.2551	sa_c3802s3271_a_at	6023.4	P	12.5564	0.698725
sa_c712s522_a_at	4669.5	P		sa_c712s522_a_at	5246.7	P			sa_c2644s2217_a_at	1669.3	P	10.705	sa_c2644s2217_a_at	2847.9	P	11.4757	0.770655				sa_c10121s8844_a_at	1736.6	P	10.762	sa_c10121s8844_a_at	1078	P	10.0741	0.687908
sa_c716s526_a_at	1452.5	P		sa_c716s526_a_at	1617.9	P			sa_i6634u_x_at	1318.9	P	10.3651	sa_i6634u_x_at	2246.5	P	11.1335	0.768344				sa_c2509s2087_a_at	3653.1	P	11.8349	sa_c2509s2087_a_at	2268.1	P	11.1473	0.687637
sa_c720s531_a_at	3893.8	P		sa_c720s531_a_at	1321.4	P			sa_i10158u_x_at	414.5	P	8.69523	sa_i10158u_x_at	705.8	P	9.46312	0.767887				sa_c278s123_a_at	1189.5	P	10.2161	sa_c278s123_a_at	739.2	P	9.52982	0.686319
sa_c724s534_a_at	84.9	P		sa_c724s534_a_at	96.4	P			sa_c945s9288_a_at	379.3	P	8.5672	sa_c945s9288_a_at	643.2	P	9.32912	0.761928				sa_c6143s5326_at	11314.7	P	13.4659	sa_c6143s5326_at	7032.4	P	12.7798	0.686109
sa_c730s536_a_at	15272.2	P		sa_c730s536_a_at	8068.5	P			sa_c6829s5965_a_at	6378.4	P	12.639	sa_c6829s5965_a_at	10796.7	P	13.3983	0.759324				sa_c7311s10178_at	1395.7	P	10.4468	sa_c7311s10178_at	867.5	P	9.76072	0.686053
sa_c732s540_a_at	72.5	P		sa_c732s540_a_at	157.4	P			sa_c5769s5011_a_at	589.2	P	9.20261	sa_c5769s5011_a_at	996.4	P	9.96058	0.757968				sa_c10078s8796_a_at	678.5	P	9.40621	sa_c10078s8796_a_at	422.6	P	8.72315	0.683056
sa_c736s544_a_at	4380.5	P		sa_c736s544_a_at	1516.3	P			sa_c77s76_a_at	1377.3	P	10.4276	sa_c77s76_a_at	2320.8	P	11.1804	0.752779				sa_c2611s2187_a_at	656.2	P	9.35799	sa_c2611s2187_a_at	408.8	P	8.67525	0.68274
sa_c740s548_a_at	1102.9	P		sa_c740s548_a_at	642.6	P			sa_c2863s2428_a_at	2048.1	P	11.0001	sa_c2863s2428_a_at	3449.8	P	11.7523	0.752227				sa_c2501s2080_a_at	6444.2	P	12.6538	sa_c2501s2080_a_at	4019.4	P	11.9728	0.681021
sa_c750s552_a_at	2768.5	P		sa_c750s552_a_at	1960.9	P			sa_c3357s2894_a_at	790.5	P	9.62662	sa_c3357s2894_a_at	1331.2	P	10.3785	0.75189				sa_c7797s6799_a_at	6874.2	P	12.747	sa_c7797s6799_a_at	4304.8	P	12.0717	0.675246
sa_c756s563_at	91.5	P		sa_c756s563_at	165.2	P			sa_i1494u_x_at	428	P	8.74147	sa_i1494u_x_at	719.8	P	9.49145	0.749985				sa_c9751s8495_a_at	2563	P	11.3236	sa_c9751s8495_a_at	1607.3	P	10.6504	0.673194
sa_c771s572_a_at	15285.5	P		sa_c771s572_a_at	8205.5	P			sa_i8223u_x_at	363.9	P	8.5074	sa_i8223u_x_at	611.9	P	9.25715	0.749754				sa_c5906s5139_a_at	12833.3	P	13.6476	sa_c5906s5139_a_at	8061.9	P	12.9769	0.6707
sa_c775s576_a_at	14872.7	P		sa_c775s576_a_at	9696	P			sa_i2285u_x_at	709.9	P	9.47147	sa_i2285u_x_at	1193.2	P	10.2206	0.749148				sa_c4446s3792_a_at	7772.3	P	12.9241	sa_c4446s3792_a_at	4908.9	P	12.2612	0.662942
sa_c779s580_a_at	26389	P		sa_c779s580_a_at	14671.7	P			sa_c7813s6815_at	985	P	9.94398	sa_c7813s6815_at	1655.4	P	10.693	0.748984				sa_c8270s7248_a_at	4515.2	P	12.1406	sa_c8270s7248_a_at	2852	P	11.4778	0.662816
sa_c783s584_a_at	13012.9	P		sa_c783s584_a_at	7534.7	P			sa_c5219s4518_at	821.3	P	9.68177	sa_c5219s4518_at	1379.5	P	10.4299	0.748164				sa_c332s172_a_at	905.8	P	9.82305	sa_c332s172_a_at	572.6	P	9.16138	0.661665
sa_c787s588_a_at	895.5	P		sa_c787s588_a_at	922.6	P			sa_c2429s2013_at	826.2	P	9.69035	sa_c2429s2013_at	1383.3	P	10.4339	0.743551				sa_c3607s3087_a_at	5212	P	12.3476	sa_c3607s3087_a_at	3296.6	P	11.6868	0.660858
sa_c791s594_at	678.1	P		sa_c791s594_at	3512.1	P			sa_c5092s4387_a_at	1265.4	P	10.3054	sa_c5092s4387_a_at	2117.2	P	11.0479	0.742564				sa_c10690s11140_s_at	690.7	P	9.43192	sa_c10690s11140_s_at	437.9	P	8.77446	0.657458
sa_c795s596_a_at	444.5	P		sa_c795s596_a_at	2172.2	P			sa_c10641s11095_s_at	314.5	P	8.29692	sa_c10641s11095_s_at	526.2	P	9.03947	0.742551				sa_c9893s10436cv_s_at	1030.2	P	10.0087	sa_c9893s10436cv_s_at	654.7	P	9.35469	0.654019
sa_c802s600_a_at	561.7	P		sa_c802s600_a_at	1108.7	P			sa_c2134s1838_at	4435.8	P	12.115	sa_c2134s1838_at	7412.7	P	12.8558	0.740805				sa_c2753s2324_a_at	2705.7	P	11.4018	sa_c2753s2324_a_at	1721.8	P	10.7497	0.652084
sa_c803s604_a_at	1915.9	P		sa_c803s604_a_at	5596.5	P			sa_c8402s7377_a_at	1561.7	P	10.6089	sa_c8402s7377_a_at	2609	P	11.3493	0.74038				sa_c4910s4214_a_at	1538.7	P	10.5875	sa_c4910s4214_a_at	979.4	P	9.93575	0.651742
sa_c807s608_a_at	6252.6	P		sa_c807s608_a_at	7080.1	P			sa_c9562s8324_a_at	2999.7	P	11.5506	sa_c9562s8324_a_at	5005.5	P	12.2893	0.738696				sa_c10360s10752_s_at	2188	P	11.0954	sa_c10360s10752_s_at	1393.4	P	10.4444	0.651003
sa_c933s729_a_at	4227.1	P		sa_c933s729_a_at	5568.7	P			sa_i4201ur_x_at	674.9	P	9.39853	sa_i4201ur_x_at	1125.7	P	10.1366	0.738077				sa_c35s30_a_at	3935.4	P	11.9423	sa_c35s30_a_at	2507.6	P	11.2921	0.650203
sa_c1063s849_at	75.2	P		sa_c1063s849_at	167	P			sa_c1011s797_a_at	604.6	P	9.23984	sa_c1011s797_a_at	1007.9	P	9.97714	0.7373				sa_c8588s7547_a_at	3141.4	P	11.6172	sa_c8588s7547_a_at	2002.2	P	10.9674	0.649822
sa_c1067s853_a_at	221.3	P		sa_c1067s853_a_at	307	P			sa_c8493s7455_a_at	660.1	P	9.36654	sa_c8493s7455_a_at	1097.6	P	10.1001	0.733596				AFFX-r2-Bs-dap-M_at	4508.3	P	12.1384	AFFX-r2-Bs-dap-M_at	2883.3	P	11.4935	0.644863
sa_c1075s857_a_at	1212.6	P		sa_c1075s857_a_at	2439.5	P			sa_c1526s1304_a_at	818.7	P	9.67719	sa_c1526s1304_a_at	1357.8	P	10.4071	0.729864				sa_c9839s8581_a_at	21600.2	P	14.3988	sa_c9839s8581_a_at	13819.9	P	13.7545	0.644297
sa_c1078s861_at	3719.3	P		sa_c1078s861_at	2546.2	P			sa_c9870s8609_a_at	4403.5	P	12.1044	sa_c9870s8609_a_at	7302	P	12.8341	0.729641				sa_c10695s11144_s_at	1598.5	P	10.6425	sa_c10695s11144_s_at	1023.8	P	9.99972	0.642785
sa_c1084s865_a_at	7674.9	P		sa_c1084s865_a_at	5106	P			sa_i3597u_x_at	762.2	P	9.57403	sa_i3597u_x_at	1263.3	P	10.303	0.728956				sa_c1624s9141_a_at	866	P	9.75822	sa_c1624s9141_a_at	554.7	P	9.11556	0.642659
sa_c1088s869_a_at	7047.1	P		sa_c1088s869_a_at	4311.2	P			sa_c4275s3625_a_at	840.1	P	9.71442	sa_c4275s3625_a_at	1392	P	10.4429	0.728526				sa_i5139d_x_at	19235	P	14.2314	sa_i5139d_x_at	12324	P	13.5892	0.642263
sa_c1092s873_a_at	2111.5	P		sa_c1092s873_a_at	1595.6	P			sa_c10160s10586_at	2031	P	10.988	sa_c10160s10586_at	3361.5	P	11.7149	0.726915				sa_c10175s10597cv_s_at	2171.1	P	11.0842	sa_c10175s10597cv_s_at	1391.4	P	10.4423	0.641889
sa_c1096s877_a_at	6135.2	P		sa_c1096s877_a_at	3697	P			sa_c2707s2281_a_at	2165.7	P	11.0806	sa_c2707s2281_a_at	3581.1	P	11.8062	0.725569				sa_c3067s2621_a_at	1483.5	P	10.5348	sa_c3067s2621_a_at	952.7	P	9.89588	0.638911
sa_c1100s881_a_at	5743.8	P		sa_c1100s881_a_at	3900.8	P			sa_c629s448_at	2843.9	P	11.4737	sa_c629s448_at	4689.5	P	12.1952	0.721563				sa_c10736s11184_x_at	717.3	P	9.48643	sa_c10736s11184_x_at	460.8	P	8.848	0.638436
sa_c1104s883_a_at	10168.4	P		sa_c1104s883_a_at	7500.1	P			sa_c9611s8371_a_at	3414.1	P	11.7373	sa_c9611s8371_a_at	5624.6	P	12.4575	0.720245				sa_c9004s7911_at	10002.1	P	13.288	sa_c9004s7911_at	6426.7	P	12.6499	0.638153
sa_c1108s889_at	2577.4	P		sa_c1108s889_at	1218.6	P			sa_c1406s1179_a_at	1287	P	10.3298	sa_c1406s1179_a_at	2113.3	P	11.0453	0.715486				sa_c6555s5722_a_at	1415.5	P	10.4671	sa_c6555s5722_a_at	910.4	P	9.83036	0.636739
sa_c1112s893_a_at	2862.5	P		sa_c1112s893_a_at	3386.5	P			sa_i8375u_x_at	1373	P	10.4231	sa_i8375u_x_at	2253.4	P	11.1379	0.714772				sa_c8603s7560_at	11662.6	P	13.5096	sa_c8603s7560_at	7512.9	P	12.8752	0.634448
sa_c1116s897_a_at	5391.8	P		sa_c1116s897_a_at	7265.7	P			sa_c1423s1196_a_at	1892.5	P	10.8861	sa_c1423s1196_a_at	3104.7	P	11.6002	0.714161				sa_c8284s7261_a_at	1978	P	10.9498	sa_c8284s7261_a_at	1275.3	P	10.3166	0.633206
sa_c1122s901_a_at	2863.1	P		sa_c1122s901_a_at	4137.8	P			sa_c3896s3364_a_at	1623.7	P	10.6651	sa_c3896s3364_a_at	2663.6	P	11.3792	0.714092				sa_c1071s9138_a_at	917.1	P	9.84094	sa_c1071s9138_a_at	591.6	P	9.20848	0.632457
sa_c1124s904_a_at	5599.9	P		sa_c1124s904_a_at	6175.6	P			sa_c9864s8601_a_at	427.2	P	8.73877	sa_c9864s8601_a_at	698.5	P	9.44812	0.709348				sa_c3882s3351_a_at	4148.4	P	12.0183	sa_c3882s3351_a_at	2681.6	P	11.3889	0.629461
sa_c1128s910_a_at	2075.1	P		sa_c1128s910_a_at	1685.6	P			sa_c697s507_a_at	408	P	8.67243	sa_c697s507_a_at	665.1	P	9.37743	0.705002				sa_c5516s4772_a_at	928.7	P	9.85907	sa_c5516s4772_a_at	601.1	P	9.23146	0.627608
sa_c1132s914_a_at	300.8	P		sa_c1132s914_a_at	466.3	P			sa_c7740s6743_a_at	658.8	P	9.3637	sa_c7740s6743_a_at	1072.2	P	10.0664	0.702662				sa_c1500s1277_a_at	6238.4	P	12.607	sa_c1500s1277_a_at	4038.5	P	11.9796	0.627357
sa_c1138s917_a_at	439.3	P		sa_c1138s917_a_at	466.3	P			sa_c1457s1233_a_at	2344.8	P	11.1952	sa_c1457s1233_a_at	3813.8	P	11.897	0.701764				sa_c7937s6924_at	538.8	P	9.07361	sa_c7937s6924_at	348.8	P	8.44626	0.62735
sa_c1139s920_a_at	657.4	P		sa_c1139s920_a_at	1502	P			sa_i7920u_x_at	641.6	P	9.32553	sa_i7920u_x_at	1043.3	P	10.0269	0.701408				sa_c3153s2701_a_at	3592.8	P	11.8109	sa_c3153s2701_a_at	2327.4	P	11.1845	0.626389
sa_c1143s924_a_at	1853.1	P		sa_c1143s924_a_at	3296.5	P			sa_c10727s11175_s_at	8495	P	13.0524	sa_c10727s11175_s_at	13813.5	P	13.7538	0.701393				sa_c9136s8005_a_at	6200.7	P	12.5982	sa_c9136s8005_a_at	4018.2	P	11.9723	0.625882
sa_c1147s928_a_at	693.7	P		sa_c1147s928_a_at	3655.8	P			sa_i2428d_x_at	388	P	8.59991	sa_i2428d_x_at	630.9	P	9.30127	0.701355				sa_c9351s8180_a_at	4466	P	12.1248	sa_c9351s8180_a_at	2895.5	P	11.4996	0.625171
sa_c1151s932_a_at	153.2	P		sa_c1151s932_a_at	778.5	P			sa_c949s742_at	425.1	P	8.73166	sa_c949s742_at	691.2	P	9.43296	0.701301				sa_c10691s11141cv_s_at	762.8	P	9.57516	sa_c10691s11141cv_s_at	494.8	P	8.9507	0.624459
sa_c1155s937_a_at	796.4	P		sa_c1155s937_a_at	2650.2	P			sa_c1723s1460_a_at	510	P	8.99435	sa_c1723s1460_a_at	829.1	P	9.6954	0.701049				AFFX-Bsubtilis_pheB_at	895.5	P	9.80655	AFFX-Bsubtilis_pheB_at	581.1	P	9.18264	0.623907
sa_c1159s942_a_at	603.9	P		sa_c1159s942_a_at	1846.7	P			sa_c3306s2847_a_at	1570	P	10.6165	sa_c3306s2847_a_at	2549.5	P	11.316	0.69945				sa_c10176s10598_s_at	2211.4	P	11.1107	sa_c10176s10598_s_at	1438.4	P	10.4902	0.620495
sa_c1165s946_a_at	1135.6	P		sa_c1165s946_a_at	2825.9	P			sa_c2626s2200_a_at	867.2	P	9.76022	sa_c2626s2200_a_at	1406.5	P	10.4579	0.697673				sa_c159s9490_a_at	879.8	P	9.78103	sa_c159s9490_a_at	572.4	P	9.16088	0.620152
sa_c1167s950_a_at	619.4	P		sa_c1167s950_a_at	2282.1	P			sa_c2050s1762_a_at	963.9	P	9.91274	sa_c2050s1762_a_at	1562.6	P	10.6097	0.696993				sa_c5580s4836_a_at	506.3	P	8.98385	sa_c5580s4836_a_at	329.5	P	8.36413	0.619714
sa_c1172s953_a_at	355.5	P		sa_c1172s953_a_at	366.6	P			sa_c5319s9189_a_at	378.7	P	8.56491	sa_c5319s9189_a_at	612.8	P	9.25927	0.694361				sa_c6106s5295_a_at	1416.3	P	10.4679	sa_c6106s5295_a_at	922.6	P	9.84956	0.61835
sa_c1175s958_a_at	366	P		sa_c1175s958_a_at	1341.7	P			sa_c1246s1026_a_at	739.8	P	9.53099	sa_c1246s1026_a_at	1195.3	P	10.2232	0.692166				sa_c623s446_a_at	14695.7	P	13.8431	sa_c623s446_a_at	9574	P	13.2249	0.6182
sa_c1181s961_a_at	970.8	P		sa_c1181s961_a_at	1210.7	P			sa_c1470s1249_a_at	2115	P	11.0464	sa_c1470s1249_a_at	3417.2	P	11.7386	0.692157				sa_c8272s7252_at	3009.2	P	11.5552	sa_c8272s7252_at	1960.7	P	10.9372	0.618011
sa_c1185s965_a_at	3494.4	P		sa_c1185s965_a_at	4237.1	P			sa_c9605s8367_a_at	2730.4	P	11.4149	sa_c9605s8367_a_at	4409.8	P	12.1065	0.691601				sa_c775s576_a_at	14872.7	P	13.8604	sa_c775s576_a_at	9696	P	13.2432	0.617205
sa_c939s733_a_at	789.6	P		sa_c939s733_a_at	146.5	P			sa_c2757s2330_a_at	556.7	P	9.12076	sa_c2757s2330_a_at	897.9	P	9.81041	0.689655				sa_c9757s8499_a_at	1937.1	P	10.9197	sa_c9757s8499_a_at	1263.4	P	10.3031	0.616587
sa_c943s737_a_at	500.5	P		sa_c943s737_a_at	433.2	P			sa_c493s322_at	359.4	P	8.48945	sa_c493s322_at	578.2	P	9.17542	0.685978				sa_c9776s8518_a_at	2186.7	P	11.0945	sa_c9776s8518_a_at	1426.2	P	10.478	0.616579
sa_c949s742_at	425.1	P		sa_c949s742_at	691.2	P			sa_c2063s1774_a_at	1195.9	P	10.2239	sa_c2063s1774_a_at	1923.2	P	10.9093	0.685412				sa_c2024s1734_a_at	899.5	P	9.81298	sa_c2024s1734_a_at	587.8	P	9.19918	0.613798
sa_c953s746_a_at	1247.2	P		sa_c953s746_a_at	1429.9	P			sa_c8256s7233_at	681.4	P	9.41236	sa_c8256s7233_at	1095.7	P	10.0976	0.685279				sa_c4414s3760_at	18718.8	P	14.1922	sa_c4414s3760_at	12236.2	P	13.5789	0.613332
sa_c959s748_a_at	3397.9	P		sa_c959s748_a_at	3272.8	P			sa_c9344s8176_a_at	7581.6	P	12.8883	sa_c9344s8176_a_at	12183.5	P	13.5726	0.684354				sa_c4434s3779_a_at	9962.4	P	13.2823	sa_c4434s3779_a_at	6514	P	12.6693	0.61295
sa_c963s754_a_at	1156.2	P		sa_c963s754_a_at	1790.7	P			sa_c5266s4564_a_at	532.3	P	9.0561	sa_c5266s4564_a_at	854.6	P	9.73911	0.68301				sa_c3059s2614_a_at	543.3	P	9.08561	sa_c3059s2614_a_at	356.5	P	8.47776	0.607847
sa_c965s755_at	2853.9	P		sa_c965s755_at	2718.9	P			sa_c7579s6599_a_at	1225.7	P	10.2594	sa_c7579s6599_a_at	1966.5	P	10.9414	0.682024				sa_c5345s4618_a_at	1413.8	P	10.4654	sa_c5345s4618_a_at	929.4	P	9.86016	0.605206
sa_c969s761_a_at	9299.3	P		sa_c969s761_a_at	6183.1	P			sa_c5416s4682_a_at	1197.5	P	10.2258	sa_c5416s4682_a_at	1920.1	P	10.907	0.681156				sa_c3318s2862_at	2209.5	P	11.1095	sa_c3318s2862_at	1456.3	P	10.5081	0.601412
sa_c978s764_a_at	738.6	P		sa_c978s764_a_at	208.2	P			sa_c3631s3112_a_at	1144.6	P	10.1606	sa_c3631s3112_a_at	1834	P	10.8408	0.68015				sa_c2666s2241_a_at	1741	P	10.7657	sa_c2666s2241_a_at	1149.4	P	10.1667	0.599035
sa_c980s770_a_at	999.6	P		sa_c980s770_a_at	1202.4	P			sa_c511s337_a_at	815.3	P	9.67119	sa_c511s337_a_at	1305.5	P	10.3504	0.6792				AFFX-r2-Bs-thr-M_s_at	1747.3	P	10.7709	AFFX-r2-Bs-thr-M_s_at	1159.7	P	10.1795	0.591376
sa_c986s774_a_at	581.7	P		sa_c986s774_a_at	670.3	P			sa_i8640u_x_at	1841.5	P	10.8467	sa_i8640u_x_at	2945	P	11.5241	0.677386				sa_c10709s11158_at	1243.6	P	10.2803	sa_c10709s11158_at	825.8	P	9.68965	0.590658
sa_c990s778_a_at	369.3	P		sa_c990s778_a_at	652.4	P			sa_c2811s2379_at	1058.9	P	10.0484	sa_c2811s2379_at	1684.2	P	10.7178	0.669497				sa_c4124s3479_a_at	2704	P	11.4009	sa_c4124s3479_a_at	1796.6	P	10.8111	0.589826
sa_c995s782_a_at	2681.5	P		sa_c995s782_a_at	2093	P			sa_c7859s6850_at	796.2	P	9.63699	sa_c7859s6850_at	1265.7	P	10.3057	0.668733				sa_c3818s3290_a_at	5544.5	P	12.4368	sa_c3818s3290_a_at	3684.9	P	11.8474	0.589432
sa_c999s783_a_at	51	P		sa_c999s783_a_at	74.9	P			sa_c2182s1883_a_at	504.9	P	8.97985	sa_c2182s1883_a_at	800.7	P	9.64512	0.665264				sa_c969s761_a_at	9299.3	P	13.1829	sa_c969s761_a_at	6183.1	P	12.5941	0.588792
sa_c1003s787_a_at	118.1	P		sa_c1003s787_a_at	468.7	P			sa_i1915u_x_at	399.1	P	8.64061	sa_i1915u_x_at	630.4	P	9.30012	0.659517				sa_c6367s5538_a_at	850.6	P	9.73234	sa_c6367s5538_a_at	565.7	P	9.14389	0.588444
sa_c1007s793_a_at	3166.5	P		sa_c1007s793_a_at	4532.2	P			sa_c658s466_a_at	368.3	P	8.52474	sa_c658s466_a_at	580.6	P	9.1814	0.656663				sa_c1084s865_a_at	7674.9	P	12.9059	sa_c1084s865_a_at	5106	P	12.318	0.587954
sa_c1011s797_a_at	604.6	P		sa_c1011s797_a_at	1007.9	P			sa_c2054s1766_a_at	1158.1	P	10.1775	sa_c2054s1766_a_at	1821.4	P	10.8308	0.653288				sa_c7004s6126_a_at	1230.7	P	10.2653	sa_c7004s6126_a_at	819.3	P	9.67825	0.587015
sa_c1015s801_a_at	1038.3	P		sa_c1015s801_a_at	1415.8	P			sa_c9189s8052_a_at	460.6	P	8.84737	sa_c9189s8052_a_at	722.3	P	9.49645	0.649084				sa_c7706s6706_a_at	559	P	9.1267	sa_c7706s6706_a_at	373.4	P	8.54458	0.582126
sa_c1019s806_a_at	450.8	P		sa_c1019s806_a_at	1154.6	P			sa_c7851s6843_a_at	387.1	P	8.59656	sa_c7851s6843_a_at	606.2	P	9.24365	0.647088				sa_c9740s8486_a_at	2436	P	11.2503	sa_c9740s8486_a_at	1628	P	10.6689	0.581413
sa_c1023s810_a_at	253.5	P		sa_c1023s810_a_at	1230.8	P			sa_c3683s3164_a_at	916	P	9.8392	sa_c3683s3164_a_at	1433.5	P	10.4853	0.646122				sa_c2505s2085_a_at	5314.5	P	12.3757	sa_c2505s2085_a_at	3553.6	P	11.7951	0.580653
sa_c1031s815_a_at	131.3	P		sa_c1031s815_a_at	144.8	P			sa_c5082s4380_a_at	7853.1	P	12.939	sa_c5082s4380_a_at	12289.4	P	13.5851	0.64608				sa_c8536s7494_a_at	9500.8	P	13.2138	sa_c8536s7494_a_at	6357.7	P	12.6343	0.579544
sa_c1037s819_a_at	39	A		sa_c1037s819_a_at	44.4	P			sa_i4228u_x_at	835.5	P	9.7065	sa_i4228u_x_at	1305.4	P	10.3503	0.64378				sa_c8434s7406_a_at	9074.8	P	13.1477	sa_c8434s7406_a_at	6077.5	P	12.5693	0.578388
sa_c1041s825_a_at	27.8	M		sa_c1041s825_a_at	29.9	P			sa_c8768s7712_at	5981.3	P	12.5462	sa_c8768s7712_at	9337.8	P	13.1889	0.642624				sa_c6967s6091_a_at	524.4	P	9.03452	sa_c6967s6091_a_at	351.3	P	8.45656	0.577964
sa_c1045s829_a_at	13.1	A		sa_c1045s829_a_at	17.5	A			sa_c7000s6122_a_at	466.4	P	8.86542	sa_c7000s6122_a_at	727.8	P	9.5074	0.641974				sa_c6877s10101_at	522.2	P	9.02846	sa_c6877s10101_at	349.9	P	8.4508	0.57766
sa_c1047s831_at	149.6	P		sa_c1047s831_at	348.7	P			sa_c883s684_a_at	641.6	P	9.32553	sa_c883s684_a_at	1000.1	P	9.96593	0.640398				sa_c318s157_a_at	8735.8	P	13.0927	sa_c318s157_a_at	5857.4	P	12.516	0.576679
sa_c1053s837_a_at	148.3	P		sa_c1053s837_a_at	154.9	P			sa_c10627s11083cv_s_at	1357.9	P	10.4072	sa_c10627s11083cv_s_at	2116.4	P	11.0474	0.640235				sa_c7418s6444_a_at	5801.8	P	12.5023	sa_c7418s6444_a_at	3892.6	P	11.9265	0.575766
sa_c1057s841_a_at	167.1	P		sa_c1057s841_a_at	363.2	P			sa_c4456s3801_a_at	2436.8	P	11.2508	sa_c4456s3801_a_at	3797.2	P	11.8907	0.639948				sa_c9760s8504_a_at	1339.7	P	10.3877	sa_c9760s8504_a_at	900.3	P	9.81426	0.573432
sa_c1059s845_at	88.8	P		sa_c1059s845_at	200.9	P			sa_c4770s4080_a_at	7634.8	P	12.8984	sa_c4770s4080_a_at	11883.5	P	13.5367	0.638298				sa_c9054s7945_a_at	11846	P	13.5321	sa_c9054s7945_a_at	7964	P	12.9593	0.572835
sa_c1316s1090_a_at	1554.5	P		sa_c1316s1090_a_at	1331.6	P			sa_c10307s8990_a_at	569.1	P	9.15254	sa_c10307s8990_a_at	884.9	P	9.78937	0.636832				sa_i11098dr_x_at	3222.2	P	11.6538	sa_i11098dr_x_at	2167.4	P	11.0817	0.572081
sa_c1320s1091_a_at	1172.2	P		sa_c1320s1091_a_at	952.1	P			sa_c1250s1027_at	2753.9	P	11.4273	sa_c1250s1027_at	4271.5	P	12.0605	0.633267				sa_c2036s1745_a_at	5905	P	12.5277	sa_c2036s1745_a_at	3972.9	P	11.956	0.571745
sa_c1322s1097_a_at	8938.1	P		sa_c1322s1097_a_at	4785.9	P			sa_c3736s3214_at	2497.9	P	11.2865	sa_c3736s3214_at	3871	P	11.9185	0.631991				sa_c7092s6204_a_at	2780.9	P	11.4413	sa_c7092s6204_a_at	1875.2	P	10.8728	0.568507
sa_c1326s1101_a_at	4113.4	P		sa_c1326s1101_a_at	4030	P			sa_c963s754_a_at	1156.2	P	10.1752	sa_c963s754_a_at	1790.7	P	10.8063	0.631133				sa_c4438s3783_a_at	7920.1	P	12.9513	sa_c4438s3783_a_at	5341.8	P	12.3831	0.568193
sa_c1330s1105_a_at	70.8	P		sa_c1330s1105_a_at	112.5	P			sa_c1860s1583_a_at	937.4	P	9.87252	sa_c1860s1583_a_at	1451	P	10.5028	0.630311				sa_c1356s1129_a_at	7032.1	P	12.7797	sa_c1356s1129_a_at	4746.9	P	12.2128	0.56697
sa_c1334s1109_a_at	56.9	P		sa_c1334s1109_a_at	119.3	P			sa_i10256dr_x_at	418.3	P	8.70839	sa_i10256dr_x_at	646.5	P	9.33651	0.628112				sa_c350s191_a_at	717.6	P	9.48704	sa_c350s191_a_at	484.5	P	8.92035	0.566683
sa_c1340s1111_a_at	47	P		sa_c1340s1111_a_at	70.7	P			sa_c2112s1816cs_s_at	343.8	P	8.42543	sa_c2112s1816cs_s_at	531.2	P	9.05311	0.627686				sa_c6155s5336_a_at	1285.7	P	10.3283	sa_c6155s5336_a_at	868.3	P	9.76205	0.566289
sa_c1344s1117_a_at	161	P		sa_c1344s1117_a_at	399.7	P			sa_c5047s4347_at	2571.1	P	11.3282	sa_c5047s4347_at	3970.2	P	11.955	0.626826				sa_c5709s4950_a_at	1947.5	P	10.9274	sa_c5709s4950_a_at	1322.4	P	10.3689	0.558465
sa_c1346s1119_a_at	3503.6	P		sa_c1346s1119_a_at	6234.2	P			sa_c1778s9167_a_at	1312.4	P	10.358	sa_c1778s9167_a_at	2017.8	P	10.9786	0.620576				sa_c1100s881_a_at	5743.8	P	12.4878	sa_c1100s881_a_at	3900.8	P	11.9296	0.558235
sa_c1352s1125_a_at	3276.2	P		sa_c1352s1125_a_at	3870.5	P			sa_c9653s8413_a_at	3620.6	P	11.822	sa_c9653s8413_a_at	5562	P	12.4414	0.619375				sa_c7977s6963_a_at	1634.1	P	10.6743	sa_c7977s6963_a_at	1110.6	P	10.1171	0.557157
sa_c1356s1129_a_at	7032.1	P		sa_c1356s1129_a_at	4746.9	P			sa_c8942s7857_a_at	6672.6	P	12.704	sa_c8942s7857_a_at	10249.4	P	13.3233	0.619219				sa_c3615s3095_a_at	2806.3	P	11.4545	sa_c3615s3095_a_at	1907.6	P	10.8975	0.556911
sa_c1358s1133_a_at	84.8	P		sa_c1358s1133_a_at	61.6	P			sa_c7467s6491_a_at	509	P	8.99152	sa_c7467s6491_a_at	780.4	P	9.60807	0.616548				sa_c7541s6559_a_at	5592	P	12.4491	sa_c7541s6559_a_at	3805.4	P	11.8938	0.555316
sa_c1362s1136_a_at	5319.9	P		sa_c1362s1136_a_at	4238.6	P			sa_i8658u_x_at	437.4	P	8.77281	sa_i8658u_x_at	669.6	P	9.38716	0.614346				AFFX-PheX-3_at	584	P	9.18982	AFFX-PheX-3_at	398	P	8.63662	0.5532
sa_c1368s1139_a_at	5242.1	P		sa_c1368s1139_a_at	5446.9	P			sa_c10017s10482cv_s_at	1963.1	P	10.9389	sa_c10017s10482cv_s_at	3004.2	P	11.5528	0.613847				sa_c8714s7658_a_at	4402.1	P	12.104	sa_c8714s7658_a_at	3004.1	P	11.5527	0.551259
sa_c1370s1143_a_at	5981.4	P		sa_c1370s1143_a_at	6371.1	P			sa_c8360s7335_a_at	785.8	P	9.61802	sa_c8360s7335_a_at	1200.3	P	10.2292	0.611161				AFFX-r2-Bs-phe-3_at	807	P	9.65642	AFFX-r2-Bs-phe-3_at	551	P	9.10591	0.550516
sa_c1376s1149_a_at	4706.3	P		sa_c1376s1149_a_at	5529.6	P			sa_c8432s7402_a_at	1396	P	10.4471	sa_c8432s7402_a_at	2131	P	11.0573	0.610232				sa_c7499s6519_a_at	11206.7	P	13.4521	sa_c7499s6519_a_at	7656.8	P	12.9025	0.549548
sa_c1378s1153_a_at	1640.7	P		sa_c1378s1153_a_at	1601.9	P			sa_c5439s4708_a_at	1939.9	P	10.9218	sa_c5439s4708_a_at	2961	P	11.5319	0.610102				sa_c1078s861_at	3719.3	P	11.8608	sa_c1078s861_at	2546.2	P	11.3141	0.546685
sa_c1384s1156_a_at	7978.7	P		sa_c1384s1156_a_at	6664.2	P			sa_i10482u_x_at	337.1	P	8.39703	sa_i10482u_x_at	514.4	P	9.00675	0.609714				sa_c1731s9098_a_at	1031.8	P	10.0109	sa_c1731s9098_a_at	707	P	9.46557	0.545381
sa_c1388s1161_a_at	83.6	P		sa_c1388s1161_a_at	117.3	P			sa_c8009s6995_a_at	3288.3	P	11.6831	sa_c8009s6995_a_at	5015.6	P	12.2922	0.60908				sa_c5584s4840_a_at	1617.7	P	10.6597	sa_c5584s4840_a_at	1108.5	P	10.1144	0.545335
sa_c1390s1164_a_at	4932.3	P		sa_c1390s1164_a_at	4682.4	P			sa_c5809s5052_a_at	753.1	P	9.5567	sa_c5809s5052_a_at	1148.4	P	10.1654	0.608712				sa_c6159s5341_a_at	1302	P	10.3465	sa_c6159s5341_a_at	892.3	P	9.80139	0.545129
sa_c1394s1169_a_at	9046.6	P		sa_c1394s1169_a_at	10783.2	P			sa_c10677s11128_at	2547.8	P	11.315	sa_c10677s11128_at	3883.4	P	11.9231	0.608068				sa_c6327s5497_a_at	2760.5	P	11.4307	sa_c6327s5497_a_at	1891.9	P	10.8856	0.545094
sa_c1398s1173_at	1243.2	P		sa_c1398s1173_at	1701.8	P			sa_c55s52_a_at	4088.8	P	11.9975	sa_c55s52_a_at	6221.5	P	12.603	0.605585				sa_c1948s1673_at	12458.1	P	13.6048	sa_c1948s1673_at	8554.7	P	13.0625	0.542295
sa_c1404s1177_a_at	1609.6	P		sa_c1404s1177_a_at	2273.3	P			sa_c61s58_a_at	2965.6	P	11.5341	sa_c61s58_a_at	4507.6	P	12.1381	0.604035				sa_c485s314_at	1991.4	P	10.9596	sa_c485s314_at	1372.9	P	10.423	0.536556
sa_c1406s1179_a_at	1287	P		sa_c1406s1179_a_at	2113.3	P			sa_c5274s4572_a_at	549.9	P	9.10303	sa_c5274s4572_a_at	834.1	P	9.70408	0.601051				AFFX-r2-Bs-thr-3_s_at	1490.4	P	10.5415	AFFX-r2-Bs-thr-3_s_at	1027.8	P	10.0053	0.53614
sa_c1410s1184_a_at	6838.7	P		sa_c1410s1184_a_at	10288.1	P			sa_c9585s8346_a_at	7255.5	P	12.8249	sa_c9585s8346_a_at	10998.4	P	13.425	0.600147				sa_c8264s7244_at	4106.1	P	12.0036	sa_c8264s7244_at	2831.8	P	11.4675	0.536049
sa_c1414s1188_a_at	4459.7	P		sa_c1414s1188_a_at	4096.9	P			sa_c5379s4651_a_at	540.8	P	9.07895	sa_c5379s4651_a_at	818.1	P	9.67613	0.597182				sa_c1934s1655_a_at	576.3	P	9.17068	sa_c1934s1655_a_at	397.9	P	8.63626	0.534414
sa_c1419s1193_a_at	124.8	P		sa_c1419s1193_a_at	216.2	P			sa_c3552s9819_at	369.3	P	8.52865	sa_c3552s9819_at	558.5	P	9.12541	0.596764				sa_c4761s9994_a_at	1606.5	P	10.6497	sa_c4761s9994_a_at	1109.3	P	10.1154	0.534271
sa_c1423s1196_a_at	1892.5	P		sa_c1423s1196_a_at	3104.7	P			sa_c2120s1823_a_at	961.2	P	9.90869	sa_c2120s1823_a_at	1453.6	P	10.5054	0.596722				sa_c4158s3509_a_at	1881.3	P	10.8775	sa_c4158s3509_a_at	1303.6	P	10.3483	0.529229
sa_c1425s1202_a_at	2358.9	P		sa_c1425s1202_a_at	826.2	P			sa_c8340s7313_at	1399.9	P	10.4511	sa_c8340s7313_at	2115.5	P	11.0468	0.595675				sa_c2421s2000_a_at	5783.5	P	12.4977	sa_c2421s2000_a_at	4010	P	11.9694	0.528341
sa_c1187s970_at	6863.6	P		sa_c1187s970_at	4776.1	P			sa_c2837s2403_a_at	6224.2	P	12.6037	sa_c2837s2403_a_at	9404.2	P	13.1991	0.595417				sa_c5976s5182_a_at	2001.1	P	10.9666	sa_c5976s5182_a_at	1387.6	P	10.4384	0.528202
sa_c1193s974_a_at	2771.6	P		sa_c1193s974_a_at	3221.8	P			sa_i3817u_x_at	369.5	P	8.52943	sa_i3817u_x_at	557.3	P	9.12231	0.59288				sa_c1187s970_at	6863.6	P	12.7447	sa_c1187s970_at	4776.1	P	12.2216	0.523132
sa_c1195s976_at	111	P		sa_c1195s976_at	145.5	P			sa_c3020s2577_a_at	3313.3	P	11.6941	sa_c3020s2577_a_at	4988.1	P	12.2843	0.590222				sa_c1478s1255_a_at	2214.9	P	11.113	sa_c1478s1255_a_at	1542.1	P	10.5907	0.522345
sa_c1201s981_a_at	1767.1	P		sa_c1201s981_a_at	965.8	P			sa_c1410s1184_a_at	6838.7	P	12.7395	sa_c1410s1184_a_at	10288.1	P	13.3287	0.589183				sa_c9s10_at	1372.6	P	10.4227	sa_c9s10_at	959.3	P	9.90584	0.516857
sa_c1203s985_a_at	1410.9	P		sa_c1203s985_a_at	1856.8	P			sa_c2647s2221_a_at	1702.1	P	10.7331	sa_c2647s2221_a_at	2560.3	P	11.3221	0.588997				sa_i3773u_x_at	2007.3	P	10.971	sa_i3773u_x_at	1403.5	P	10.4548	0.516227
sa_c1207s989_a_at	3892.7	P		sa_c1207s989_a_at	4433	P			sa_c2128s1834_a_at	392.2	P	8.61545	sa_c2128s1834_a_at	589.2	P	9.20261	0.587168				sa_c8734s7676_a_at	6275.7	P	12.6156	sa_c8734s7676_a_at	4388.8	P	12.0996	0.51595
sa_c1214s994_a_at	3611.3	P		sa_c1214s994_a_at	4546.7	P			sa_c9288s8130_a_at	4999.3	P	12.2875	sa_c9288s8130_a_at	7509	P	12.8744	0.586895				sa_c3774s3246_a_at	2032.1	P	10.9888	sa_c3774s3246_a_at	1421.5	P	10.4732	0.515557
sa_c1215s998_a_at	2826.8	P		sa_c1215s998_a_at	2883	P			sa_c8324s10230_a_at	1546.2	P	10.5945	sa_c8324s10230_a_at	2322	P	11.1812	0.586641				sa_c3316s2858_a_at	2581.1	P	11.3338	sa_c3316s2858_a_at	1808.3	P	10.8204	0.513352
sa_c1222s1000_a_at	737.8	P		sa_c1222s1000_a_at	646.3	P			sa_c1458s1237_a_at	1795.7	P	10.8103	sa_c1458s1237_a_at	2693.7	P	11.3954	0.585043				sa_c9795s8535_a_at	662.8	P	9.37243	sa_c9795s8535_a_at	464.5	P	8.85953	0.512895
sa_c1226s1006_a_at	528.1	P		sa_c1226s1006_a_at	585.5	P			sa_c4189s3541_a_at	1466.6	P	10.5183	sa_c4189s3541_a_at	2199.8	P	11.1032	0.584897				sa_c7547s6567_a_at	13326.9	P	13.7021	sa_c7547s6567_a_at	9345.5	P	13.1901	0.511997
sa_c1230s1008_at	213.9	P		sa_c1230s1008_at	189.4	P			sa_c1960s1685_a_at	342.9	P	8.42164	sa_c1960s1685_a_at	514.3	P	9.00647	0.584822				sa_c4257s3611_a_at	7880.7	P	12.9441	sa_c4257s3611_a_at	5532.8	P	12.4338	0.510314
sa_c1234s1012_at	10146.8	P		sa_c1234s1012_at	9732.2	P			sa_c7883s6875_a_at	1072.6	P	10.0669	sa_c7883s6875_a_at	1607.7	P	10.6508	0.583886				sa_c4418s3765_a_at	16091.5	P	13.974	sa_c4418s3765_a_at	11297.5	P	13.4637	0.510295
sa_c1238s1018_a_at	1249.6	P		sa_c1238s1018_a_at	2157.4	P			sa_i2428u_x_at	634.6	P	9.3097	sa_i2428u_x_at	950.4	P	9.89239	0.582687				sa_c3824s3292_a_at	4258	P	12.056	sa_c3824s3292_a_at	2991.4	P	11.5466	0.509355
sa_c1242s1022_a_at	7949	P		sa_c1242s1022_a_at	7662.5	P			sa_c7447s6470_a_at	371.8	P	8.53838	sa_c7447s6470_a_at	555.8	P	9.11842	0.580039				sa_i4767ur_x_at	2425.4	P	11.244	sa_i4767ur_x_at	1707.3	P	10.7375	0.506506
sa_c1246s1026_a_at	739.8	P		sa_c1246s1026_a_at	1195.3	P			sa_c2899s2464_a_at	3406.2	P	11.7339	sa_c2899s2464_a_at	5074.3	P	12.309	0.575046				sa_c10484s10930cv_s_at	1078.7	P	10.0751	sa_c10484s10930cv_s_at	759.7	P	9.56929	0.505792
sa_c1250s1027_at	2753.9	P		sa_c1250s1027_at	4271.5	P			sa_c8905s7823_a_at	2213.1	P	11.1119	sa_c8905s7823_a_at	3294.3	P	11.6858	0.573903				sa_c3349s2883_a_at	3641.3	P	11.8302	sa_c3349s2883_a_at	2565.7	P	11.3251	0.505101
sa_c1256s1031_a_at	4907.4	P		sa_c1256s1031_a_at	5387.5	P			sa_i9869d_x_at	1225.4	P	10.259	sa_i9869d_x_at	1820.9	P	10.8304	0.571399				sa_c9686s8445_at	755.4	P	9.5611	sa_c9686s8445_at	532.3	P	9.0561	0.505001
sa_c1260s1035_a_at	5909.5	P		sa_c1260s1035_a_at	5735.9	P			sa_c3336s9800cs_s_at	644.1	P	9.33114	sa_c3336s9800cs_s_at	956.6	P	9.90177	0.570631				sa_c4407s9274_a_at	4275.1	P	12.0617	sa_c4407s9274_a_at	3015	P	11.5579	0.5038
sa_c1264s1041_at	8581.8	P		sa_c1264s1041_at	7464.3	P			sa_c5598s4850_a_at	685.2	P	9.42038	sa_c5598s4850_a_at	1017.5	P	9.99081	0.570432				sa_c9418s8233_a_at	17197.9	P	14.0699	sa_c9418s8233_a_at	12142.4	P	13.5678	0.502179
sa_c1268s1046_a_at	999.6	P		sa_c1268s1046_a_at	2455.9	P			sa_c598s420_a_at	899.3	P	9.81266	sa_c598s420_a_at	1334	P	10.3815	0.568884				sa_c7069s6178_a_at	501.3	P	8.96953	sa_c7069s6178_a_at	354.3	P	8.46883	0.500703
sa_c1274s1050_a_at	2037.2	P		sa_c1274s1050_a_at	3726	P			sa_c929s726_at	1035.3	P	10.0158	sa_c929s726_at	1533.8	P	10.5829	0.567061				sa_c750s552_a_at	2768.5	P	11.4349	sa_c750s552_a_at	1960.9	P	10.9373	0.497589
sa_c1280s1054_a_at	6375.2	P		sa_c1280s1054_a_at	6294.3	P			sa_c8372s7348_a_at	575	P	9.16742	sa_c8372s7348_a_at	851.7	P	9.7342	0.566783				sa_c853s654_a_at	2399	P	11.2282	sa_c853s654_a_at	1703.4	P	10.7342	0.494016
sa_c1282s1055_a_at	2057.4	P		sa_c1282s1055_a_at	2269.7	P			sa_c3912s3381_at	821	P	9.68124	sa_c3912s3381_at	1215.8	P	10.2477	0.566452				sa_c8748s7692_a_at	2330.9	P	11.1867	sa_c8748s7692_a_at	1656.5	P	10.6939	0.492749
sa_c1288s1061_a_at	9663.7	P		sa_c1288s1061_a_at	10983.9	P			sa_i6763d_x_at	3356	P	11.7125	sa_i6763d_x_at	4964.4	P	12.2774	0.564877				sa_c9676s8432_a_at	5244.5	P	12.3566	sa_c9676s8432_a_at	3733.2	P	11.8662	0.490392
sa_c1290s1065_at	3552.8	P		sa_c1290s1065_at	8460.7	P			sa_c6151s5333_a_at	2967.7	P	11.5351	sa_c6151s5333_a_at	4388.9	P	12.0996	0.564514				sa_c2497s2076_a_at	5210.7	P	12.3473	sa_c2497s2076_a_at	3711.6	P	11.8578	0.489436
sa_c1294s1067_a_at	1450.1	P		sa_c1294s1067_a_at	3297.8	P			sa_c3936s3405_a_at	435.8	P	8.76752	sa_c3936s3405_a_at	643.5	P	9.3298	0.562274				sa_c10737s11185_a_at	800	P	9.64386	sa_c10737s11185_a_at	570.5	P	9.15608	0.487773
sa_c1300s1073_a_at	2390	P		sa_c1300s1073_a_at	5306.9	P			sa_c10477s10918_s_at	1143	P	10.1586	sa_c10477s10918_s_at	1687.2	P	10.7204	0.561806				sa_c7247s6307_a_at	3697.2	P	11.8522	sa_c7247s6307_a_at	2639.6	P	11.3661	0.486114
sa_c1302s1077_a_at	5269.3	P		sa_c1302s1077_a_at	11652.8	P			sa_c3576s3055_a_at	640.7	P	9.32351	sa_c3576s3055_a_at	945.1	P	9.88432	0.560818				sa_c1671s1408_a_at	862.3	P	9.75205	sa_c1671s1408_a_at	616	P	9.26679	0.48526
sa_c1308s1080_a_at	45.6	P		sa_c1308s1080_a_at	59.4	P			sa_c10578s11035_s_at	1420.3	P	10.472	sa_c10578s11035_s_at	2093.4	P	11.0316	0.559652				sa_c8171s9308_a_at	2403.4	P	11.2309	sa_c8171s9308_a_at	1717.7	P	10.7463	0.484599
sa_c1310s1083_a_at	447.3	P		sa_c1310s1083_a_at	497.8	P			sa_c9979s8675_a_at	1850.9	P	10.854	sa_c9979s8675_a_at	2722.9	P	11.4109	0.556917				sa_c2162s1863_a_at	1573	P	10.6193	sa_c2162s1863_a_at	1126.5	P	10.1376	0.481671
sa_c1431s1205_a_at	2680.7	P		sa_c1431s1205_a_at	1459.3	P			sa_c7236s6302_a_at	630.4	P	9.30012	sa_c7236s6302_a_at	927.2	P	9.85674	0.556613				sa_c3290s2834_a_at	1002.3	P	9.9691	sa_c3290s2834_a_at	719.1	P	9.49005	0.47905
sa_c1559s1325_a_at	89	P		sa_c1559s1325_a_at	42.8	P			sa_c7132s6241_a_at	660.6	P	9.36763	sa_c7132s6241_a_at	971.6	P	9.92422	0.556586				sa_c9652s8408_a_at	2901.5	P	11.5026	sa_c9652s8408_a_at	2083.4	P	11.0247	0.477859
sa_c1562s1328_a_at	82.5	P		sa_c1562s1328_a_at	409.8	P			sa_i6607u_x_at	1357.1	P	10.4063	sa_i6607u_x_at	1994.4	P	10.9617	0.555428				sa_c8978s7885_a_at	1785	P	10.8017	sa_c8978s7885_a_at	1281.8	P	10.324	0.477753
sa_c1575s1340_a_at	116	P		sa_c1575s1340_a_at	218.7	P			sa_c5588s4845_a_at	643.9	P	9.33069	sa_c5588s4845_a_at	943.2	P	9.88142	0.550727				AFFX-ThrX-3_at	1696	P	10.7279	AFFX-ThrX-3_at	1222	P	10.255	0.472892
sa_c1584s1350_at	34.9	P		sa_c1584s1350_at	65.3	P			sa_c10085s8807_at	983.4	P	9.94163	sa_c10085s8807_at	1440.1	P	10.492	0.550319				AFFX-r2-Bs-lys-M_at	668.5	P	9.38478	AFFX-r2-Bs-lys-M_at	481.8	P	8.91229	0.472493
sa_c1597s1351_a_at	70.7	P		sa_c1597s1351_a_at	91.7	P			sa_c8787s7728_a_at	578.7	P	9.17667	sa_c8787s7728_a_at	847.4	P	9.7269	0.550227				sa_c3098s2651_a_at	7729.7	P	12.9162	sa_c3098s2651_a_at	5573.4	P	12.4443	0.471855
sa_c1612s1357_a_at	50.7	P		sa_c1612s1357_a_at	55.2	P			sa_c10721s11169cv_s_at	1425.8	P	10.4776	sa_c10721s11169cv_s_at	2081.9	P	11.0237	0.546129				sa_c3282s2825_a_at	2039.9	P	10.9943	sa_c3282s2825_a_at	1472.1	P	10.5237	0.470623
sa_c1618s1361_a_at	45.6	P		sa_c1618s1361_a_at	99.3	P			sa_c4628s3951_a_at	606.3	P	9.24389	sa_c4628s3951_a_at	883.9	P	9.78774	0.543851				sa_c4452s3797_a_at	5619.5	P	12.4562	sa_c4452s3797_a_at	4055.8	P	11.9858	0.470455
sa_c1620s1365_a_at	76.1	P		sa_c1620s1365_a_at	50.9	P			sa_c7451s6475_at	1845.8	P	10.85	sa_c7451s6475_at	2690	P	11.3934	0.54336				sa_c3595s3075_a_at	760.8	P	9.57137	sa_c3595s3075_a_at	549.1	P	9.10093	0.470448
sa_c1633s1367_a_at	56	P		sa_c1633s1367_a_at	126.9	P			sa_c4482s3827_a_at	7404.2	P	12.8541	sa_c4482s3827_a_at	10783.7	P	13.3966	0.542436				sa_c10157s10583_at	874.9	P	9.77297	sa_c10157s10583_at	632	P	9.30378	0.469194
sa_c1635s1372_a_at	136.9	P		sa_c1635s1372_a_at	319.1	P			sa_c10719s11168_at	989.4	P	9.95041	sa_c10719s11168_at	1440	P	10.4919	0.541443				sa_c2210s1911_a_at	2757.1	P	11.4289	sa_c2210s1911_a_at	1992.5	P	10.9604	0.468572
sa_c1639s1378_a_at	114.1	P		sa_c1639s1378_a_at	257	P			sa_c3924s3392_a_at	425	P	8.73132	sa_c3924s3392_a_at	618	P	9.27146	0.540144				sa_c3134s2687_a_at	2643.9	P	11.3685	sa_c3134s2687_a_at	1910.7	P	10.8999	0.468566
sa_c1643s1381_at	291.7	P		sa_c1643s1381_at	891.1	P			sa_c7495s6515_a_at	4322.2	P	12.0776	sa_c7495s6515_a_at	6280.8	P	12.6167	0.539182				sa_c8386s7363_a_at	14773.1	P	13.8507	sa_c8386s7363_a_at	10677.5	P	13.3823	0.468399
sa_c1647s1385_a_at	432.8	P		sa_c1647s1385_a_at	361.1	P			sa_c2695s2269_a_at	1610.6	P	10.6534	sa_c2695s2269_a_at	2338.7	P	11.1915	0.538109				sa_c3042s9391_a_at	738.2	P	9.52787	sa_c3042s9391_a_at	534.7	P	9.06259	0.465282
sa_c1651s1389_a_at	23.1	A		sa_c1651s1389_a_at	53.5	P			sa_c8075s7059_a_at	1055.9	P	10.0443	sa_c8075s7059_a_at	1531.4	P	10.5806	0.536378				sa_c4426s3773_a_at	11569	P	13.498	sa_c4426s3773_a_at	8386.6	P	13.0339	0.464106
sa_c1655s1391_a_at	398.7	P		sa_c1655s1391_a_at	289	P			sa_i2435u_x_at	352.4	P	8.46107	sa_i2435u_x_at	509.8	P	8.99379	0.532717				sa_c446s279_a_at	727.6	P	9.507	sa_c446s279_a_at	527.7	P	9.04357	0.463428
sa_c1659s1395_a_at	339.9	P		sa_c1659s1395_a_at	333.4	P			sa_c1122s901_a_at	2863.1	P	11.4834	sa_c1122s901_a_at	4137.8	P	12.0146	0.531286				sa_c425s258_a_at	3729.4	P	11.8647	sa_c425s258_a_at	2705	P	11.4014	0.463315
sa_c1665s1401_a_at	205	P		sa_c1665s1401_a_at	219.7	P			sa_c10032s8739_a_at	8600	P	13.0701	sa_c10032s8739_a_at	12349.6	P	13.5922	0.522056				sa_c3160s2708_a_at	2035	P	10.9908	sa_c3160s2708_a_at	1477.6	P	10.529	0.461773
sa_c1669s1406_a_at	205.9	P		sa_c1669s1406_a_at	353.4	P			sa_c3028s2585_at	8759.9	P	13.0967	sa_c3028s2585_at	12557.6	P	13.6163	0.519574				sa_c9843s8585_at	8908.7	P	13.121	sa_c9843s8585_at	6469.7	P	12.6595	0.461516
sa_c1671s1408_a_at	862.3	P		sa_c1671s1408_a_at	616	P			sa_c5122s4419_at	1556.6	P	10.6042	sa_c5122s4419_at	2228	P	11.1215	0.517351				sa_c859s660_a_at	3088.5	P	11.5927	sa_c859s660_a_at	2244.8	P	11.1324	0.460319
sa_c1675s1413_a_at	1512.1	P		sa_c1675s1413_a_at	1648.6	P			sa_c1007s793_a_at	3166.5	P	11.6287	sa_c1007s793_a_at	4532.2	P	12.146	0.517322				sa_c3830s3301_a_at	1659.4	P	10.6964	sa_c3830s3301_a_at	1208.7	P	10.2392	0.457205
sa_c1679s1417_a_at	3697.6	P		sa_c1679s1417_a_at	1899	P			sa_c9634s8390_a_at	2646.7	P	11.37	sa_c9634s8390_a_at	3782.5	P	11.8851	0.515145				sa_i7326u_x_at	522.7	P	9.02984	sa_i7326u_x_at	380.8	P	8.57289	0.45695
sa_c1687s1419_at	1013.7	P		sa_c1687s1419_at	872.8	P			sa_c9985s8678_a_at	977.1	P	9.93236	sa_c9985s8678_a_at	1395.3	P	10.4464	0.513997				sa_c9145s8014_a_at	4557.3	P	12.154	sa_c9145s8014_a_at	3322.2	P	11.6979	0.45604
sa_c1687s1419_x_at	1473.9	P		sa_c1687s1419_x_at	1211.6	P			sa_c5721s4964_a_at	1545.9	P	10.5942	sa_c5721s4964_a_at	2206.7	P	11.1077	0.513444				sa_c22s9176_a_at	8383.2	P	13.0333	sa_c22s9176_a_at	6111.4	P	12.5773	0.455998
sa_c1691s1429_at	172.6	P		sa_c1691s1429_at	195.4	P			sa_c4365s3717_a_at	5654.1	P	12.4651	sa_c4365s3717_a_at	8070.4	P	12.9784	0.513343				AFFX-PheX-5_at	1141.4	P	10.1566	AFFX-PheX-5_at	833.5	P	9.70304	0.45355
sa_c1691s1429_x_at	216.5	P		sa_c1691s1429_x_at	259.9	P			sa_c3681s3162_a_at	1324.7	P	10.3714	sa_c3681s3162_a_at	1887.1	P	10.882	0.510505				sa_c8308s7288_a_at	1580.7	P	10.6263	sa_c8308s7288_a_at	1155.2	P	10.1739	0.452421
sa_c1697s1432_a_at	1273.5	P		sa_c1697s1432_a_at	2879.8	P			sa_c9067s7955_a_at	676.3	P	9.40152	sa_c9067s7955_a_at	962.9	P	9.91124	0.509723				sa_c8835s7770_a_at	28585.4	P	14.803	sa_c8835s7770_a_at	20928.5	P	14.3532	0.44981
sa_c1699s1436_a_at	718.4	P		sa_c1699s1436_a_at	1851.1	P			sa_c10364s9024_a_at	1909.2	P	10.8988	sa_c10364s9024_a_at	2714.8	P	11.4066	0.507878				sa_c3692s3173_at	1276.8	P	10.3183	sa_c3692s3173_at	935.3	P	9.86929	0.449031
sa_c1705s1441_a_at	134.7	P		sa_c1705s1441_a_at	406.7	P			sa_c9831s8573_a_at	1833.2	P	10.8401	sa_c9831s8573_a_at	2603.1	P	11.346	0.505867				sa_c2615s9349_a_at	1502.7	P	10.5533	sa_c2615s9349_a_at	1100.9	P	10.1045	0.448874
sa_c1707s1445_a_at	7582.2	P		sa_c1707s1445_a_at	2957.2	P			sa_c6585s5754_a_at	478.7	P	8.90298	sa_c6585s5754_a_at	679.4	P	9.40812	0.505139				sa_c8842s7778_a_at	575.5	P	9.16867	sa_c8842s7778_a_at	421.8	P	8.72042	0.448257
sa_c1435s1209_a_at	4115	P		sa_c1435s1209_a_at	1662.7	P			sa_c4269s3622_at	3463.3	P	11.7579	sa_c4269s3622_at	4912.2	P	12.2622	0.504222				sa_c9999s8695_a_at	15486.6	P	13.9187	sa_c9999s8695_a_at	11351.1	P	13.4705	0.448188
sa_c1437s1212_at	2634.6	P		sa_c1437s1212_at	1592.4	P			sa_c3732s3210_a_at	5913.3	P	12.5297	sa_c3732s3210_a_at	8371.7	P	13.0313	0.501557				sa_c7509s6527_a_at	9296.9	P	13.1825	sa_c7509s6527_a_at	6819.6	P	12.7355	0.447063
sa_c1441s1216_a_at	423.3	P		sa_c1441s1216_a_at	473.2	P			sa_c3262s2810_a_at	1193.6	P	10.2211	sa_c3262s2810_a_at	1686.6	P	10.7199	0.498798				sa_c8368s7341_a_at	3711.7	P	11.8579	sa_c8368s7341_a_at	2726.8	P	11.413	0.444871
sa_c1447s1221_a_at	121.2	P		sa_c1447s1221_a_at	179.3	P			sa_c1404s1177_a_at	1609.6	P	10.6525	sa_c1404s1177_a_at	2273.3	P	11.1506	0.498086				AFFX-DapX-5_at	4970.1	P	12.2791	AFFX-DapX-5_at	3658.9	P	11.8372	0.441865
sa_c1449s1223_a_at	183.3	P		sa_c1449s1223_a_at	124.5	P			sa_c3173s2721_a_at	1823.6	P	10.8326	sa_c3173s2721_a_at	2567.7	P	11.3263	0.493687				sa_c1104s883_a_at	10168.4	P	13.3118	sa_c1104s883_a_at	7500.1	P	12.8727	0.439111
sa_c1453s1230_a_at	1543.1	P		sa_c1453s1230_a_at	3470.1	P			sa_c10573s11032_s_at	931.3	P	9.8631	sa_c10573s11032_s_at	1310.4	P	10.3558	0.492689				sa_c3716s3194_a_at	2368.6	P	11.2098	sa_c3716s3194_a_at	1747.9	P	10.7714	0.438412
sa_c1457s1233_a_at	2344.8	P		sa_c1457s1233_a_at	3813.8	P			sa_c9407s9231_a_at	6862.9	P	12.7446	sa_c9407s9231_a_at	9655.7	P	13.2372	0.492563				sa_c9947s8643_a_at	21212.2	P	14.3726	sa_c9947s8643_a_at	15681.2	P	13.9367	0.435858
sa_c1458s1237_a_at	1795.7	P		sa_c1458s1237_a_at	2693.7	P			sa_c5098s4395_a_at	690.1	P	9.43066	sa_c5098s4395_a_at	970.3	P	9.92229	0.491625				sa_i7261u_x_at	664.3	P	9.37569	sa_i7261u_x_at	491.9	P	8.94222	0.43347
sa_c1462s1241_at	238.2	P		sa_c1462s1241_at	362.2	P			sa_c5616s4872_a_at	473.9	P	8.88844	sa_c5616s4872_a_at	664.7	P	9.37656	0.488121				sa_c4116s3470_a_at	4561.6	P	12.1553	sa_c4116s3470_a_at	3380.7	P	11.7231	0.432218
sa_c1466s1245_a_at	2357.4	P		sa_c1466s1245_a_at	2469.7	P			sa_c126s9463_a_at	1225.2	P	10.2588	sa_c126s9463_a_at	1713.6	P	10.7428	0.484013				sa_c3055s2610_a_at	2276.4	P	11.1525	sa_c3055s2610_a_at	1687.2	P	10.7204	0.432123
sa_c1470s1249_a_at	2115	P		sa_c1470s1249_a_at	3417.2	P			sa_c5529s4783_a_at	961.7	P	9.90944	sa_c5529s4783_a_at	1344.4	P	10.3927	0.483304				sa_c2551s9779cs_s_at	716.2	P	9.48422	sa_c2551s9779cs_s_at	531	P	9.05257	0.431651
sa_c1474s1254_a_at	648.8	P		sa_c1474s1254_a_at	1388.9	P			sa_i11152u_x_at	411.8	P	8.6858	sa_i11152u_x_at	575.1	P	9.16767	0.481869				sa_c3611s3091_at	2453.5	P	11.2606	sa_c3611s3091_at	1822	P	10.8313	0.429318
sa_c1478s1255_a_at	2214.9	P		sa_c1478s1255_a_at	1542.1	P			sa_c9390s8214_a_at	993.7	P	9.95667	sa_c9390s8214_a_at	1387.1	P	10.4379	0.48119				sa_c8838s7774_a_at	27281.8	P	14.7357	sa_c8838s7774_a_at	20292.1	P	14.3086	0.427021
sa_c1482s1261_a_at	248.5	P		sa_c1482s1261_a_at	362.5	P			sa_c7120s6232_a_at	501.8	P	8.97097	sa_c7120s6232_a_at	699.5	P	9.45018	0.479212				AFFX-r2-Bs-phe-M_at	513	P	9.00282	AFFX-r2-Bs-phe-M_at	382.1	P	8.57781	0.425009
sa_c1488s1263_a_at	2000	P		sa_c1488s1263_a_at	1565.1	P			sa_c867s667_a_at	849.4	P	9.7303	sa_c867s667_a_at	1181.7	P	10.2066	0.476348				sa_c3910s3377_a_at	610	P	9.25267	sa_c3910s3377_a_at	454.5	P	8.82814	0.424529
sa_c1490s1267_a_at	1462.2	P		sa_c1490s1267_a_at	1165.6	P			sa_c69s68_a_at	3052.2	P	11.5756	sa_c69s68_a_at	4233.3	P	12.0476	0.471933				sa_c2622s2196_a_at	2476.5	P	11.2741	sa_c2622s2196_a_at	1846.7	P	10.8507	0.423353
sa_c1494s1273_at	7964.1	P		sa_c1494s1273_at	3295.1	P			sa_c690s498_a_at	466	P	8.86419	sa_c690s498_a_at	645.9	P	9.33517	0.470981				sa_c9589s8350_at	2732.2	P	11.4158	sa_c9589s8350_at	2038.7	P	10.9934	0.422414
sa_c1500s1277_a_at	6238.4	P		sa_c1500s1277_a_at	4038.5	P			sa_c5088s4384_a_at	1409.2	P	10.4607	sa_c5088s4384_a_at	1952.1	P	10.9308	0.470151				sa_i2600u_x_at	906.4	P	9.824	sa_i2600u_x_at	676.5	P	9.40195	0.422058
sa_c1502s1282_a_at	11066.8	P		sa_c1502s1282_a_at	8386.2	P			sa_c8756s7700_at	4723.1	P	12.2055	sa_c8756s7700_at	6529.6	P	12.6728	0.467261				sa_c5632s4887_a_at	10095.9	P	13.3015	sa_c5632s4887_a_at	7540.3	P	12.8804	0.421076
sa_c1508s1286_a_at	828.3	P		sa_c1508s1286_a_at	918.7	P			sa_c7609s6622_a_at	1428.7	P	10.4805	sa_c7609s6622_a_at	1971.1	P	10.9448	0.464298				sa_c4341s3693_a_at	2351.7	P	11.1995	sa_c4341s3693_a_at	1758.6	P	10.7802	0.419277
sa_c1510s1288_a_at	1740.8	P		sa_c1510s1288_a_at	2025.3	P			sa_i2737u_x_at	1981.9	P	10.9527	sa_i2737u_x_at	2730.2	P	11.4148	0.462122				sa_c4925s4232_a_at	1198.4	P	10.2269	sa_c4925s4232_a_at	897	P	9.80896	0.41793
sa_c1514s1292_at	634.1	P		sa_c1514s1292_at	602.8	P			sa_c4460s3803_a_at	4178.1	P	12.0286	sa_c4460s3803_a_at	5753.6	P	12.4902	0.461618				sa_c1796s1526_a_at	8603	P	13.0706	sa_c1796s1526_a_at	6453.6	P	12.6559	0.414736
sa_c1514s1292_x_at	649.1	P		sa_c1514s1292_x_at	743.7	P			sa_c7511s6531_a_at	8125.3	P	12.9882	sa_c7511s6531_a_at	11172.5	P	13.4477	0.459459				sa_c8568s7527_a_at	1392.6	P	10.4436	sa_c8568s7527_a_at	1045.3	P	10.0297	0.413864
sa_c1518s1296_a_at	733.5	P		sa_c1518s1296_a_at	326.9	P			sa_c3047s2600_a_at	2684.6	P	11.3905	sa_c3047s2600_a_at	3688.1	P	11.8487	0.458171				sa_c8086s7067_a_at	1746.3	P	10.7701	sa_c8086s7067_a_at	1315.3	P	10.3612	0.40891
sa_c1522s1300_a_at	662.7	P		sa_c1522s1300_a_at	1445	P			sa_c7887s6878_a_at	1347.3	P	10.3959	sa_c7887s6878_a_at	1849.6	P	10.853	0.457142				sa_c5638s4893_a_at	6027.6	P	12.5574	sa_c5638s4893_a_at	4544.1	P	12.1498	0.407589
sa_c1526s1304_a_at	818.7	P		sa_c1526s1304_a_at	1357.8	P			sa_c4989s4292_a_at	373.8	P	8.54612	sa_c4989s4292_a_at	512.9	P	9.00253	0.456411				sa_c7222s6287_a_at	1010.5	P	9.98085	sa_c7222s6287_a_at	762.3	P	9.57422	0.406639
sa_c1530s1310_at	4366.1	P		sa_c1530s1310_at	4299.2	P			sa_c1398s1173_at	1243.2	P	10.2798	sa_c1398s1173_at	1701.8	P	10.7328	0.453003				sa_i7490dr_x_at	2774.5	P	11.438	sa_i7490dr_x_at	2096.2	P	11.0336	0.404451
sa_c1536s1314_a_at	7715.6	P		sa_c1536s1314_a_at	6533.6	P			sa_c9309s8152_at	2836.6	P	11.4699	sa_c9309s8152_at	3879.7	P	11.9217	0.451782				sa_c1092s873_a_at	2111.5	P	11.0441	sa_c1092s873_a_at	1595.6	P	10.6399	0.404169
sa_c1538s1315_a_at	125.8	P		sa_c1538s1315_a_at	195.9	P			sa_c4265s3618_a_at	1471.1	P	10.5227	sa_c4265s3618_a_at	2011.9	P	10.9743	0.451663				sa_c8799s7739_a_at	1118.3	P	10.1271	sa_c8799s7739_a_at	845.4	P	9.72349	0.403601
sa_c1546s1320_a_at	126.4	P		sa_c1546s1320_a_at	213.4	P			sa_c1974s1697_a_at	1203.9	P	10.2335	sa_c1974s1697_a_at	1645.6	P	10.6844	0.450898				sa_c8625s7576_a_at	6528.6	P	12.6726	sa_c8625s7576_a_at	4939.2	P	12.2701	0.402496
sa_c1844s1570_a_at	138.6	P		sa_c1844s1570_a_at	259.5	P			sa_c8934s7849_a_at	1605.7	P	10.649	sa_c8934s7849_a_at	2191.1	P	11.0974	0.448453				sa_c1940s1663_at	1046.8	P	10.0318	sa_c1940s1663_at	792	P	9.62936	0.402413
sa_c1848s1571_a_at	2055.6	P		sa_c1848s1571_a_at	865.5	P			sa_c5652s4904_a_at	8998.6	P	13.1355	sa_c5652s4904_a_at	12276.6	P	13.5836	0.448139				sa_c2879s2445_a_at	2852.2	P	11.4779	sa_c2879s2445_a_at	2158.7	P	11.0759	0.401912
sa_c1852s1575_a_at	744.3	P		sa_c1852s1575_a_at	887.4	P			sa_c1015s801_a_at	1038.3	P	10.02	sa_c1015s801_a_at	1415.8	P	10.4674	0.447394				sa_c1502s1282_a_at	11066.8	P	13.434	sa_c1502s1282_a_at	8386.2	P	13.0338	0.400149
sa_c1858s1579_a_at	578.2	P		sa_c1858s1579_a_at	540.7	P			sa_c7261s6323_a_at	2653.8	P	11.3738	sa_c7261s6323_a_at	3609.5	P	11.8176	0.443739				sa_c1976s1701_a_at	2232.8	P	11.1246	sa_c1976s1701_a_at	1692.9	P	10.7253	0.399357
sa_c1860s1583_a_at	937.4	P		sa_c1860s1583_a_at	1451	P			sa_c10707s11156_at	389.5	P	8.60548	sa_c10707s11156_at	529.4	P	9.04821	0.442735				sa_c7841s6831_a_at	1171.7	P	10.1944	sa_c7841s6831_a_at	888.6	P	9.79539	0.398997
sa_c1866s1587_a_at	455.6	P		sa_c1866s1587_a_at	922.8	P			sa_c6487s5657_a_at	1904.8	P	10.8954	sa_c6487s5657_a_at	2588.8	P	11.3381	0.442644				sa_c2683s2258_a_at	3141	P	11.617	sa_c2683s2258_a_at	2385	P	11.2198	0.397235
sa_c1870s1592_a_at	61.6	P		sa_c1870s1592_a_at	284.9	P			sa_i9171u_x_at	763.2	P	9.57592	sa_i9171u_x_at	1036.6	P	10.0176	0.441726				sa_c3850s3320_a_at	637	P	9.31515	sa_c3850s3320_a_at	483.7	P	8.91797	0.397181
sa_c1872s1598_a_at	73.3	P		sa_c1872s1598_a_at	200.4	P			sa_c459s9094_a_at	2056.5	P	11.006	sa_c459s9094_a_at	2791.7	P	11.4469	0.440953				sa_c7594s10197_at	2248.8	P	11.1349	sa_c7594s10197_at	1710	P	10.7398	0.395159
sa_c1876s1602_a_at	103.3	P		sa_c1876s1602_a_at	534	P			sa_c5369s4644_a_at	464.8	P	8.86047	sa_c5369s4644_a_at	630	P	9.29921	0.438742				sa_c2795s2364_a_at	758.6	P	9.5672	sa_c2795s2364_a_at	577.2	P	9.17293	0.394268
sa_c1880s1603_a_at	902.5	P		sa_c1880s1603_a_at	323.9	P			sa_c2658s2233_a_at	1070.1	P	10.0635	sa_c2658s2233_a_at	1448.6	P	10.5004	0.436914				sa_c4927s4235_a_at	1699.9	P	10.7312	sa_c4927s4235_a_at	1293.7	P	10.3373	0.393947
sa_c1884s1607_a_at	43.7	P		sa_c1884s1607_a_at	96.8	P			sa_c4951s4255_a_at	1057.5	P	10.0464	sa_c4951s4255_a_at	1428.4	P	10.4802	0.433742				sa_c3166s2711_a_at	1898.5	P	10.8906	sa_c3166s2711_a_at	1447.1	P	10.4989	0.391695
sa_c1888s1611_at	63.4	P		sa_c1888s1611_at	69	P			sa_c5393s4668_a_at	914.9	P	9.83747	sa_c5393s4668_a_at	1235.4	P	10.2708	0.433292				sa_c9854s8590_a_at	2560.4	P	11.3222	sa_c9854s8590_a_at	1957.3	P	10.9346	0.387504
sa_c1892s1615_a_at	92.3	P		sa_c1892s1615_a_at	61.9	P			sa_c49s48_a_at	2002.8	P	10.9678	sa_c49s48_a_at	2703.7	P	11.4007	0.432917				AFFX-Bsubtilis_dapB_at	6928.3	P	12.7583	AFFX-Bsubtilis_dapB_at	5303.7	P	12.3728	0.385502
sa_c1898s1619_a_at	2273.7	P		sa_c1898s1619_a_at	627.2	P			sa_c7257s6317_a_at	1333.3	P	10.3808	sa_c7257s6317_a_at	1799	P	10.813	0.432194				AFFX-ThrX-5_at	2223.8	P	11.1188	AFFX-ThrX-5_at	1704.1	P	10.7348	0.384017
sa_c1900s1624_a_at	40.5	P		sa_c1900s1624_a_at	45.4	P			sa_c477s305_a_at	1065.8	P	10.0577	sa_c477s305_a_at	1437.9	P	10.4897	0.432027				sa_c7487s9214_a_at	1717.3	P	10.7459	sa_c7487s9214_a_at	1317.3	P	10.3634	0.382558
sa_c1904s1628_a_at	2061.6	P		sa_c1904s1628_a_at	2228.5	P			sa_c6483s5653_a_at	690.1	P	9.43066	sa_c6483s5653_a_at	930.9	P	9.86248	0.431821				sa_c7249s6311_a_at	1764	P	10.7846	sa_c7249s6311_a_at	1353.4	P	10.4024	0.382262
sa_c1908s1632_a_at	3618.4	P		sa_c1908s1632_a_at	1933.2	P			sa_c1116s897_a_at	5391.8	P	12.3966	sa_c1116s897_a_at	7265.7	P	12.8269	0.430335				sa_c8665s7614_at	1612.5	P	10.6551	sa_c8665s7614_at	1237.6	P	10.2733	0.381754
sa_c1912s1635_a_at	173.3	P		sa_c1912s1635_a_at	72	P			sa_c3790s3262_a_at	1983.6	P	10.9539	sa_c3790s3262_a_at	2671.2	P	11.3833	0.429367				sa_c108s9445_at	12366.3	P	13.5941	sa_c108s9445_at	9497.7	P	13.2134	0.380764
sa_c1918s1640_a_at	202.9	P		sa_c1918s1640_a_at	71.1	P			sa_c8764s7707_a_at	2331.9	P	11.1873	sa_c8764s7707_a_at	3136.3	P	11.6148	0.427558				sa_c1948s1673_x_at	10818.6	P	13.4012	sa_c1948s1673_x_at	8325.4	P	13.0233	0.377922
sa_c1922s1644_a_at	181.5	P		sa_c1922s1644_a_at	105.5	P			sa_c4361s3711_a_at	715.2	P	9.4822	sa_c4361s3711_a_at	961.8	P	9.90959	0.42739				sa_i10930d_x_at	25259.4	P	14.6245	sa_i10930d_x_at	19444.3	P	14.2471	0.377473
sa_c1924s1648_a_at	156.7	P		sa_c1924s1648_a_at	87.3	P			sa_c3216s2764_a_at	779.2	P	9.60585	sa_c3216s2764_a_at	1047.4	P	10.0326	0.426747				sa_c10165s8862_x_at	1830	P	10.8376	sa_c10165s8862_x_at	1408.8	P	10.4603	0.377377
sa_c1928s1652_a_at	176.5	P		sa_c1928s1652_a_at	145.5	P			sa_c7714s6714_a_at	1758.7	P	10.7803	sa_c7714s6714_a_at	2361.1	P	11.2052	0.42495				sa_c9129s7998_a_at	4562.8	P	12.1557	sa_c9129s7998_a_at	3520.7	P	11.7816	0.374057
sa_c1934s1655_a_at	576.3	P		sa_c1934s1655_a_at	397.9	P			sa_c7173s10144_at	463.5	P	8.85643	sa_c7173s10144_at	621.8	P	9.28031	0.423881				sa_c5142s4440_at	593.2	P	9.21237	sa_c5142s4440_at	458	P	8.8392	0.373171
sa_c1936s1659_a_at	187.9	P		sa_c1936s1659_a_at	174.7	P			sa_c7182s10152cs_s_at	602.3	P	9.23434	sa_c7182s10152cs_s_at	806.4	P	9.65535	0.421013				sa_c10736s11184_at	564.1	P	9.13981	sa_c10736s11184_at	436	P	8.76818	0.371623
sa_c1940s1663_at	1046.8	P		sa_c1940s1663_at	792	P			sa_c8406s7383_a_at	7224.5	P	12.8187	sa_c8406s7383_a_at	9671.8	P	13.2396	0.420887				sa_c7597s6610_a_at	2279.3	P	11.1544	sa_c7597s6610_a_at	1762.1	P	10.7831	0.371295
sa_c1944s1667_a_at	28.2	P		sa_c1944s1667_a_at	55.2	P			sa_c3794s3265_a_at	1117.8	P	10.1264	sa_c3794s3265_a_at	1495	P	10.5459	0.419483				sa_c9506s8292_at	930	P	9.86109	sa_c9506s8292_at	719.7	P	9.49125	0.369835
sa_c1948s1673_at	12458.1	P		sa_c1948s1673_at	8554.7	P			sa_i10688ur_x_at	3277.7	P	11.6785	sa_i10688ur_x_at	4371.5	P	12.0939	0.415445				sa_c8607s7564_at	4904.7	P	12.2599	sa_c8607s7564_at	3796.1	P	11.8903	0.369647
sa_c1948s1673_x_at	10818.6	P		sa_c1948s1673_x_at	8325.4	P			sa_c6475s5646_a_at	531.7	P	9.05447	sa_c6475s5646_a_at	706.9	P	9.46536	0.410894				sa_c2220s1920_a_at	4234.9	P	12.0481	sa_c2220s1920_a_at	3279.5	P	11.6793	0.368852
sa_c1956s1681_a_at	1806.2	P		sa_c1956s1681_a_at	3237.5	P			sa_c1773s1505_a_at	3506.3	P	11.7757	sa_c1773s1505_a_at	4660.4	P	12.1862	0.410504				sa_i9609dr_x_at	1932.2	P	10.916	sa_i9609dr_x_at	1497.1	P	10.548	0.368074
sa_c1960s1685_a_at	342.9	P		sa_c1960s1685_a_at	514.3	P			sa_c863s665_at	1291.1	P	10.3344	sa_c863s665_at	1715.8	P	10.7447	0.410281				sa_c10165s8862_at	1802.7	P	10.8159	sa_c10165s8862_at	1397	P	10.4481	0.367827
sa_c1711s1447_a_at	6452	P		sa_c1711s1447_a_at	7836.5	P			sa_c5217s4516_a_at	847.3	P	9.72673	sa_c5217s4516_a_at	1125.9	P	10.1369	0.410134				sa_c9000s7907_a_at	1744.8	P	10.7688	sa_c9000s7907_a_at	1352.5	P	10.4014	0.367433
sa_c1716s1453_a_at	70	P		sa_c1716s1453_a_at	88.4	P			sa_c10717s11166_at	2289.7	P	11.1609	sa_c10717s11166_at	3038.8	P	11.5693	0.408343				sa_c4317s3671_at	4360.4	P	12.0902	sa_c4317s3671_at	3387.9	P	11.7262	0.364069
sa_c1719s1456_a_at	85.2	P		sa_c1719s1456_a_at	186.7	P			sa_c308s151_at	2094.6	P	11.0325	sa_c308s151_at	2773.2	P	11.4373	0.404877				sa_c7479s6503_a_at	2866.7	P	11.4852	sa_c7479s6503_a_at	2233.7	P	11.1252	0.359955
sa_c1723s1460_a_at	510	P		sa_c1723s1460_a_at	829.1	P			sa_c2745s2315_a_at	768.6	P	9.58609	sa_c2745s2315_a_at	1017	P	9.9901	0.404015				sa_c3597s3080_at	731.1	P	9.51392	sa_c3597s3080_at	569.7	P	9.15406	0.359866
sa_c1727s1464_a_at	403.3	P		sa_c1727s1464_a_at	317.8	P			sa_c2186s1887_a_at	1106.5	P	10.1118	sa_c2186s1887_a_at	1461.7	P	10.5134	0.401644				sa_c2214s1915_at	18408	P	14.168	sa_c2214s1915_at	14350.8	P	13.8088	0.359202
sa_c1737s1469_a_at	59.2	P		sa_c1737s1469_a_at	85.7	P			sa_c5278s9219_a_at	572.5	P	9.16113	sa_c5278s9219_a_at	756.1	P	9.56243	0.401301				sa_c8581s7540_a_at	673.3	P	9.39511	sa_c8581s7540_a_at	525.4	P	9.03727	0.357833
sa_c1739s1473_a_at	477.4	P		sa_c1739s1473_a_at	886.9	P			sa_c7720s6722_a_at	1830.5	P	10.838	sa_c7720s6722_a_at	2416.2	P	11.2385	0.400502				sa_c995s782_a_at	2681.5	P	11.3888	sa_c995s782_a_at	2093	P	11.0314	0.357468
sa_c1743s1477_a_at	1723.1	P		sa_c1743s1477_a_at	3157.5	P			sa_c9532s8312_a_at	2812.5	P	11.4576	sa_c9532s8312_a_at	3711.3	P	11.8577	0.400072				sa_i10917u_x_at	23754.6	P	14.5359	sa_i10917u_x_at	18548	P	14.179	0.356943
sa_c1746s1482_a_at	10186.5	P		sa_c1746s1482_a_at	4845.2	P			sa_c933s729_a_at	4227.1	P	12.0455	sa_c933s729_a_at	5568.7	P	12.4431	0.397672				sa_c6506s5675_a_at	12784.6	P	13.6421	sa_c6506s5675_a_at	9999.1	P	13.2876	0.354537
sa_c1750s1485_a_at	247	P		sa_c1750s1485_a_at	394.2	P			sa_c10626s11082_s_at	575.7	P	9.16917	sa_c10626s11082_s_at	758	P	9.56605	0.396881				sa_c1488s1263_a_at	2000	P	10.9658	sa_c1488s1263_a_at	1565.1	P	10.612	0.353745
sa_c1754s1488_at	1329.5	P		sa_c1754s1488_at	1290.2	P			sa_c5254s4551_a_at	1335.5	P	10.3832	sa_c5254s4551_a_at	1757.7	P	10.7795	0.396309				sa_c2015s1728_a_at	2825.1	P	11.4641	sa_c2015s1728_a_at	2211.6	P	11.1109	0.353211
sa_c1758s1494_a_at	323.9	P		sa_c1758s1494_a_at	658.3	P			sa_c1203s985_a_at	1410.9	P	10.4624	sa_c1203s985_a_at	1856.8	P	10.8586	0.396203				sa_i7731d2r_x_at	21313.1	P	14.3795	sa_i7731d2r_x_at	16755.2	P	14.0323	0.347132
sa_c1762s1498_a_at	1247.1	P		sa_c1762s1498_a_at	1363.5	P			sa_i10718u_x_at	1175.6	P	10.1992	sa_i10718u_x_at	1547.1	P	10.5954	0.396169				sa_c4474s3821_a_at	13566.4	P	13.7278	sa_c4474s3821_a_at	10688.1	P	13.3837	0.344033
sa_c1768s1502_a_at	2199.9	P		sa_c1768s1502_a_at	4300.3	P			sa_c3330s2873_at	517.8	P	9.01625	sa_c3330s2873_at	680.6	P	9.41066	0.394412				sa_c8742s7683_a_at	1838.1	P	10.844	sa_c8742s7683_a_at	1448.2	P	10.5	0.343954
sa_c1773s1505_a_at	3506.3	P		sa_c1773s1505_a_at	4660.4	P			sa_c2196s1895_a_at	1075.8	P	10.0712	sa_c2196s1895_a_at	1412.6	P	10.4641	0.392943				sa_c8595s7551_at	7754.4	P	12.9208	sa_c8595s7551_at	6119.2	P	12.5791	0.341672
sa_c1781s1514_at	262.3	P		sa_c1781s1514_at	463.2	P			sa_c7365s6401_a_at	401.1	P	8.64782	sa_c7365s6401_a_at	526.2	P	9.03947	0.391649				sa_c7603s6613_a_at	1174.3	P	10.1976	sa_c7603s6613_a_at	927.7	P	9.85751	0.340071
sa_c1785s1516_a_at	107.4	P		sa_c1785s1516_a_at	179.5	P			sa_c615s436_at	1333.1	P	10.3806	sa_c615s436_at	1748.2	P	10.7717	0.391085				sa_c744s9414_a_at	2143	P	11.0654	sa_c744s9414_a_at	1694.8	P	10.7269	0.338517
sa_c1792s1522_a_at	642.9	P		sa_c1792s1522_a_at	638.6	P			sa_c8196s7173_a_at	2364.1	P	11.2071	sa_c8196s7173_a_at	3100.2	P	11.5981	0.39107				sa_i6465u_x_at	23355.8	P	14.5115	sa_i6465u_x_at	18493.5	P	14.1747	0.336763
sa_c1796s1526_a_at	8603	P		sa_c1796s1526_a_at	6453.6	P			sa_c3228s2778_a_at	393.5	P	8.62022	sa_c3228s2778_a_at	515.4	P	9.00955	0.389329				sa_c7228s6293_at	10130.2	P	13.3064	sa_c7228s6293_at	8021.3	P	12.9696	0.336755
sa_c1800s1530_a_at	1013.9	P		sa_c1800s1530_a_at	1202.5	P			sa_c4959s4263_a_at	903.7	P	9.8197	sa_c4959s4263_a_at	1181	P	10.2058	0.386093				sa_c6688s5833_a_at	1031.3	P	10.0102	sa_c6688s5833_a_at	816.9	P	9.67402	0.336233
sa_c1804s1534_a_at	150.9	P		sa_c1804s1534_a_at	432.8	P			sa_c7625s6638_at	4875.9	P	12.2515	sa_c7625s6638_at	6362.1	P	12.6353	0.383835				sa_c7760s6763_at	12382.4	P	13.596	sa_c7760s6763_at	9809.4	P	13.2599	0.336054
sa_c1810s1538_a_at	328.3	P		sa_c1810s1538_a_at	153.9	P			sa_c7313s9398_a_at	416.5	P	8.70217	sa_c7313s9398_a_at	542.2	P	9.08268	0.380509				sa_c5458s4723_a_at	1619	P	10.6609	sa_c5458s4723_a_at	1282.9	P	10.3252	0.335694
sa_c1812s1540_a_at	499.5	P		sa_c1812s1540_a_at	543.4	P			sa_c453s285_a_at	1505.2	P	10.5557	sa_c453s285_a_at	1959.4	P	10.9362	0.380457				sa_i7731d3r_x_at	23919	P	14.5459	sa_i7731d3r_x_at	18961.9	P	14.2108	0.335054
sa_c1818s1543_a_at	74.9	P		sa_c1818s1543_a_at	87.5	P			sa_c8467s10245_s_at	544.6	P	9.08905	sa_c8467s10245_s_at	708.9	P	9.46944	0.380385				sa_i7929d2r_x_at	1134.9	P	10.1483	sa_i7929d2r_x_at	900.6	P	9.81474	0.333607
sa_c1820s1547_a_at	65	P		sa_c1820s1547_a_at	77.4	P			sa_c9241s8090_a_at	558.9	P	9.12645	sa_c9241s8090_a_at	726.9	P	9.50561	0.379167				sa_c10117s8839_a_at	760.4	P	9.57061	sa_c10117s8839_a_at	603.5	P	9.23721	0.333405
sa_c1828s1551_a_at	50.4	P		sa_c1828s1551_a_at	33.2	A			sa_c8705s9226_a_at	1362.7	P	10.4123	sa_c8705s9226_a_at	1770.9	P	10.7903	0.378015				sa_c4683s4003_a_at	715.3	P	9.4824	sa_c4683s4003_a_at	567.8	P	9.14924	0.333166
sa_c1832s1558_a_at	52.7	P		sa_c1832s1558_a_at	36.9	P			sa_c8244s7224_a_at	788.9	P	9.6237	sa_c8244s7224_a_at	1022.9	P	9.99845	0.374751				sa_c3278s2822_a_at	5779.3	P	12.4967	sa_c3278s2822_a_at	4595.2	P	12.1659	0.330767
sa_c1836s1562_at	67.9	P		sa_c1836s1562_at	63.4	P			sa_c7567s6587_a_at	4943.4	P	12.2713	sa_c7567s6587_a_at	6406.6	P	12.6453	0.374055				sa_c855s656_a_at	2115.4	P	11.0467	sa_c855s656_a_at	1682.4	P	10.7163	0.33041
sa_c1840s1566_a_at	103.8	P		sa_c1840s1566_a_at	65.1	P			sa_c611s432_a_at	919.6	P	9.84486	sa_c611s432_a_at	1190.3	P	10.2171	0.372247				sa_c1362s1136_a_at	5319.9	P	12.3772	sa_c1362s1136_a_at	4238.6	P	12.0494	0.327811
sa_c1964s1689_at	1762	P		sa_c1964s1689_at	1072.4	P			sa_c8909s7826_a_at	2555	P	11.3191	sa_c8909s7826_a_at	3307.1	P	11.6914	0.372243				sa_c1490s1267_a_at	1462.2	P	10.5139	sa_c1490s1267_a_at	1165.6	P	10.1869	0.327068
sa_c2109s1814_a_at	222.1	P		sa_c2109s1814_a_at	350.5	P			sa_c7523s6543_a_at	2498	P	11.2866	sa_c7523s6543_a_at	3232.8	P	11.6586	0.372011				sa_c7140s6251_at	23673.6	P	14.531	sa_c7140s6251_at	18911.7	P	14.207	0.324
sa_c2116s1822_a_at	61	P		sa_c2116s1822_a_at	75.5	P			sa_c7965s6952_a_at	946.6	P	9.88661	sa_c7965s6952_a_at	1224.8	P	10.2583	0.371719				sa_c9216s8076_a_at	6850.8	P	12.7421	sa_c9216s8076_a_at	5489.9	P	12.4226	0.319493
sa_c2120s1823_a_at	961.2	P		sa_c2120s1823_a_at	1453.6	P			sa_c6579s5745_a_at	727.5	P	9.5068	sa_c6579s5745_a_at	941.3	P	9.87851	0.371707				sa_c7520s6539_a_at	3460.5	P	11.7568	sa_c7520s6539_a_at	2774.2	P	11.4379	0.318909
sa_c2124s1827_at	17835.1	P		sa_c2124s1827_at	16346.1	P			sa_c9460s8268_at	1866.2	P	10.8659	sa_c9460s8268_at	2405.6	P	11.2322	0.366293				sa_c7969s6956_a_at	2068.6	P	11.0144	sa_c7969s6956_a_at	1660.4	P	10.6973	0.317124
sa_c2128s1834_a_at	392.2	P		sa_c2128s1834_a_at	589.2	P			sa_c5s6_a_at	2466.1	P	11.268	sa_c5s6_a_at	3178.6	P	11.6342	0.36616				sa_c2841s2407_a_at	2457	P	11.2627	sa_c2841s2407_a_at	1972.7	P	10.946	0.316726
sa_c2134s1838_at	4435.8	P		sa_c2134s1838_at	7412.7	P			sa_c6557s5724_a_at	694.3	P	9.43942	sa_c6557s5724_a_at	894.2	P	9.80445	0.365038				sa_i3932u2_x_at	24255.5	P	14.566	sa_i3932u2_x_at	19482.5	P	14.2499	0.316133
sa_c2140s1839_a_at	11747.6	P		sa_c2140s1839_a_at	13084.4	P			sa_c10308s8994_a_at	622.7	P	9.28239	sa_c10308s8994_a_at	801.9	P	9.64728	0.364885				sa_c3862s3332_at	1120.7	P	10.1302	sa_c3862s3332_at	900.3	P	9.81426	0.315922
sa_c2144s1843_a_at	1179.7	P		sa_c2144s1843_a_at	1205.1	P			sa_c8455s7417_a_at	605.6	P	9.24222	sa_c8455s7417_a_at	779	P	9.60548	0.363258				sa_c8973s7882_a_at	2435.4	P	11.2499	sa_c8973s7882_a_at	1956.5	P	10.9341	0.315884
sa_c2146s1847_at	2263.6	P		sa_c2146s1847_at	1958.2	P			sa_c2650s2225_a_at	3587.5	P	11.8088	sa_c2650s2225_a_at	4612.6	P	12.1714	0.362601				sa_c210s9540_a_at	616	P	9.26679	sa_c210s9540_a_at	495.1	P	8.95158	0.31521
sa_c2150s1851_a_at	29.6	P		sa_c2150s1851_a_at	37	P			sa_c10675s11126_at	3292.4	P	11.6849	sa_c10675s11126_at	4224.3	P	12.0445	0.359573				sa_c9023s7924_a_at	11853.5	P	13.533	sa_c9023s7924_a_at	9530.1	P	13.2183	0.31475
sa_c2154s1855_a_at	2221.3	P		sa_c2154s1855_a_at	2087.9	P			sa_c5530s4787_a_at	913.5	P	9.83526	sa_c5530s4787_a_at	1171.7	P	10.1944	0.359127				sa_i9259d_x_at	24274	P	14.5671	sa_i9259d_x_at	19518.3	P	14.2525	0.314584
sa_c2160s1859_a_at	5074.2	P		sa_c2160s1859_a_at	2664.3	P			sa_c3764s3235_a_at	3394.2	P	11.7289	sa_c3764s3235_a_at	4352.7	P	12.0877	0.358839				sa_c2670s2245_a_at	583.6	P	9.18884	sa_c2670s2245_a_at	470.6	P	8.87836	0.310479
sa_c2162s1863_a_at	1573	P		sa_c2162s1863_a_at	1126.5	P			sa_c10151s10571_a_at	694	P	9.43879	sa_c10151s10571_a_at	889.2	P	9.79636	0.357572				sa_c10272s10680_at	1083.5	P	10.0815	sa_c10272s10680_at	874.6	P	9.77248	0.309004
sa_c2166s1867_a_at	1148.4	P		sa_c2166s1867_a_at	1078.8	P			sa_c835s635_at	548.7	P	9.09987	sa_c835s635_at	703	P	9.45738	0.357507				sa_c4205s3557_a_at	930.7	P	9.86217	sa_c4205s3557_a_at	751.6	P	9.55382	0.308351
sa_c2170s1874_a_at	1127.4	P		sa_c2170s1874_a_at	1090.5	P			sa_i7770u_x_at	2418.2	P	11.2397	sa_i7770u_x_at	3094.9	P	11.5957	0.355959				sa_i7731d1r_x_at	21548.7	P	14.3953	sa_i7731d1r_x_at	17411.8	P	14.0878	0.307535
sa_c2175s1875_a_at	763.8	P		sa_c2175s1875_a_at	837.7	P			sa_c2887s2452_a_at	661.1	P	9.36872	sa_c2887s2452_a_at	845.5	P	9.72366	0.354936				sa_c9124s7996_at	2183.8	P	11.0926	sa_c9124s7996_at	1764.6	P	10.7851	0.3075
sa_c2178s1879_a_at	299.8	P		sa_c2178s1879_a_at	210.6	P			sa_c224s90_a_at	401.8	P	8.65033	sa_c224s90_a_at	513.3	P	9.00366	0.353325				sa_c4422s3769_a_at	8022.4	P	12.9698	sa_c4422s3769_a_at	6487.2	P	12.6634	0.306438
sa_c2182s1883_a_at	504.9	P		sa_c2182s1883_a_at	800.7	P			sa_c2883s2448_at	466.8	P	8.86666	sa_c2883s2448_at	596	P	9.21917	0.352508				sa_c10112s8835_a_at	818.5	P	9.67684	sa_c10112s8835_a_at	662.3	P	9.37134	0.305498
sa_c2186s1887_a_at	1106.5	P		sa_c2186s1887_a_at	1461.7	P			sa_c9851s9296_a_at	2137.9	P	11.062	sa_c9851s9296_a_at	2729.2	P	11.4143	0.352284				sa_c9167s8035_a_at	5623.2	P	12.4572	sa_c9167s8035_a_at	4555.1	P	12.1533	0.303909
sa_c2190s1891_a_at	2273.8	P		sa_c2190s1891_a_at	2302.1	P			sa_i7849u_x_at	422.3	P	8.72212	sa_i7849u_x_at	538.9	P	9.07387	0.351749				sa_c7360s6397_a_at	2270.7	P	11.1489	sa_c7360s6397_a_at	1841	P	10.8463	0.302647
sa_c2196s1895_a_at	1075.8	P		sa_c2196s1895_a_at	1412.6	P			sa_c8633s7584_a_at	720.6	P	9.49305	sa_c8633s7584_a_at	919	P	9.84392	0.350866				sa_c4462s3807_at	5461	P	12.4149	sa_c4462s3807_at	4429.8	P	12.113	0.301924
sa_c2199s1902_a_at	896.5	P		sa_c2199s1902_a_at	1118	P			sa_c10628s11084_s_at	1543.8	P	10.5923	sa_c10628s11084_s_at	1968.4	P	10.9428	0.350538				sa_c1320s1091_a_at	1172.2	P	10.195	sa_c1320s1091_a_at	952.1	P	9.89497	0.300034
sa_c2202s1906_a_at	709.6	P		sa_c2202s1906_a_at	826.5	P			sa_c422s9317_a_at	2790.8	P	11.4465	sa_c422s9317_a_at	3542.7	P	11.7906	0.344171				sa_c1128s910_a_at	2075.1	P	11.019	sa_c1128s910_a_at	1685.6	P	10.719	0.299919
sa_c2206s1907_a_at	3718.6	P		sa_c2206s1907_a_at	4063.3	P			sa_c10637s11092cv_s_at	1527.6	P	10.5771	sa_c10637s11092cv_s_at	1935.5	P	10.9185	0.341439				sa_c121s9459_a_at	16138.9	P	13.9783	sa_c121s9459_a_at	13114.3	P	13.6789	0.299401
sa_c2210s1911_a_at	2757.1	P		sa_c2210s1911_a_at	1992.5	P			sa_c813s612_a_at	512.4	P	9.00113	sa_c813s612_a_at	648.6	P	9.34119	0.340059				sa_i8859d_x_at	23722.4	P	14.534	sa_i8859d_x_at	19285.6	P	14.2352	0.298726
sa_c2214s1915_at	18408	P		sa_c2214s1915_at	14350.8	P			sa_c1948s1673cv_at	397.6	P	8.63517	sa_c1948s1673cv_at	502.1	P	8.97183	0.336657				sa_c871s671_a_at	1533.7	P	10.5828	sa_c871s671_a_at	1247.2	P	10.2845	0.298323
sa_c2220s1920_a_at	4234.9	P		sa_c2220s1920_a_at	3279.5	P			sa_c2234s1933_at	1723.9	P	10.7515	sa_c2234s1933_at	2174.1	P	11.0862	0.334742				sa_c9593s8355_a_at	1279.5	P	10.3214	sa_c9593s8355_a_at	1041	P	10.0238	0.29761
sa_c2222s1923_a_at	92.3	P		sa_c2222s1923_a_at	188.2	P			sa_c9297s8140_at	2987.8	P	11.5449	sa_c9297s8140_at	3766.1	P	11.8789	0.333988				sa_c8544s7501_a_at	7541.2	P	12.8806	sa_c8544s7501_a_at	6142.4	P	12.5846	0.295992
sa_c2228s1930_a_at	3634.9	P		sa_c2228s1930_a_at	1597.3	P			sa_c1214s994_a_at	3611.3	P	11.8183	sa_c1214s994_a_at	4546.7	P	12.1506	0.332302				sa_c6068s5263_a_at	1536.8	P	10.5857	sa_c6068s5263_a_at	1252.5	P	10.2906	0.295119
sa_c1968s1693_a_at	1495.1	P		sa_c1968s1693_a_at	577.9	P			sa_c2972s2529_a_at	6802.5	P	12.7318	sa_c2972s2529_a_at	8562.6	P	13.0638	0.331984				sa_c4546s3888_a_at	1391.7	P	10.4426	sa_c4546s3888_a_at	1134.5	P	10.1478	0.294792
sa_c1974s1697_a_at	1203.9	P		sa_c1974s1697_a_at	1645.6	P			sa_c704s512_a_at	1092.3	P	10.0932	sa_c704s512_a_at	1374.3	P	10.4245	0.331328				sa_c2545s2125_at	4269.1	P	12.0597	sa_c2545s2125_at	3480.4	P	11.765	0.294679
sa_c1976s1701_a_at	2232.8	P		sa_c1976s1701_a_at	1692.9	P			sa_c7945s6932_a_at	1080.6	P	10.0776	sa_c7945s6932_a_at	1358.8	P	10.4081	0.330501				sa_c5389s4662_a_at	6770.1	P	12.725	sa_c5389s4662_a_at	5521.6	P	12.4309	0.294091
sa_c1980s1705_a_at	2266.1	P		sa_c1980s1705_a_at	1984.5	P			sa_i2487u_x_at	3572.1	P	11.8026	sa_i2487u_x_at	4488.8	P	12.1321	0.329557				sa_c3326s2869_a_at	2111.1	P	11.0438	sa_c3326s2869_a_at	1723	P	10.7507	0.293072
sa_c1984s1710_a_at	2778.4	P		sa_c1984s1710_a_at	1529	P			sa_c6038s5239_a_at	602.5	P	9.23482	sa_c6038s5239_a_at	756.8	P	9.56377	0.328951				sa_c10551s9053_a_at	10070.6	P	13.2979	sa_c10551s9053_a_at	8220	P	13.0049	0.292939
sa_c1996s1713_a_at	1446.1	P		sa_c1996s1713_a_at	1419.2	P			sa_c8228s7205_a_at	1329.1	P	10.3762	sa_c8228s7205_a_at	1666.3	P	10.7024	0.326199				sa_c4181s3535_a_at	827.8	P	9.69314	sa_c4181s3535_a_at	675.8	P	9.40045	0.292686
sa_c2006s1720_a_at	4700.2	P		sa_c2006s1720_a_at	2009.2	P			sa_c5435s4704_a_at	1339.7	P	10.3877	sa_c5435s4704_a_at	1679.5	P	10.7138	0.326122				sa_c10615s11069cv_s_at	873.9	P	9.77132	sa_c10615s11069cv_s_at	714.2	P	9.48018	0.29114
sa_c2013s1725_a_at	1436.7	P		sa_c2013s1725_a_at	1727.6	P			sa_i8739u_x_at	1464.6	P	10.5163	sa_i8739u_x_at	1834.9	P	10.8415	0.325195				sa_c8649s7599_a_at	1437.7	P	10.4895	sa_c8649s7599_a_at	1175.5	P	10.1991	0.290488
sa_c2015s1728_a_at	2825.1	P		sa_c2015s1728_a_at	2211.6	P			sa_c2831s2399_a_at	4589	P	12.164	sa_c2831s2399_a_at	5739.9	P	12.4868	0.322846				sa_c7543s6563_at	3002.2	P	11.5518	sa_c7543s6563_at	2455.9	P	11.262	0.289768
sa_c2024s1734_a_at	899.5	P		sa_c2024s1734_a_at	587.8	P			sa_c4612s9984cs_s_at	511.9	P	8.99972	sa_c4612s9984cs_s_at	639.7	P	9.32125	0.321533				sa_c7483s6507_a_at	1450.9	P	10.5027	sa_c7483s6507_a_at	1187.1	P	10.2132	0.289507
sa_c2026s1737_a_at	937.1	P		sa_c2026s1737_a_at	858.9	P			sa_c410s247_a_at	2038.3	P	10.9932	sa_c410s247_a_at	2544.9	P	11.3134	0.320243				sa_c9369s8195_a_at	2078.7	P	11.0215	sa_c9369s8195_a_at	1703.7	P	10.7345	0.28701
sa_c2030s1741_a_at	3065.1	P		sa_c2030s1741_a_at	1829.9	P			sa_c5094s4391_a_at	2018.4	P	10.979	sa_c5094s4391_a_at	2518.2	P	11.2982	0.319181				sa_c592s9345_a_at	8410.1	P	13.0379	sa_c592s9345_a_at	6900.6	P	12.7525	0.285401
sa_c2036s1745_a_at	5905	P		sa_c2036s1745_a_at	3972.9	P			sa_c1181s961_a_at	970.8	P	9.92303	sa_c1181s961_a_at	1210.7	P	10.2416	0.318595				sa_c1687s1419_x_at	1473.9	P	10.5254	sa_c1687s1419_x_at	1211.6	P	10.2427	0.282725
sa_c2038s1749_a_at	4392.8	P		sa_c2038s1749_a_at	2151.5	P			sa_c2199s1902_a_at	896.5	P	9.80816	sa_c2199s1902_a_at	1118	P	10.1267	0.318545				sa_i4458u_x_at	505	P	8.98014	sa_i4458u_x_at	415.2	P	8.69766	0.282477
sa_c2044s1753_a_at	2278.2	P		sa_c2044s1753_a_at	1083.1	P			sa_c7491s6511_at	3862.2	P	11.9152	sa_c7491s6511_at	4813.7	P	12.2329	0.317723				sa_c4872s4181_at	20943.5	P	14.3542	sa_c4872s4181_at	17234.6	P	14.073	0.281195
sa_c2049s1756_a_at	1782.5	P		sa_c2049s1756_a_at	969.9	P			sa_c7575s6595_a_at	2072.2	P	11.0169	sa_c7575s6595_a_at	2578.9	P	11.3325	0.315593				sa_c4977s4280_a_at	1800.3	P	10.814	sa_c4977s4280_a_at	1482.5	P	10.5338	0.280205
sa_c2050s1762_a_at	963.9	P		sa_c2050s1762_a_at	1562.6	P			sa_i7749u_x_at	437.9	P	8.77446	sa_i7749u_x_at	543.5	P	9.08614	0.311679				AFFX-DapX-M_at	4061.7	P	11.9879	AFFX-DapX-M_at	3344.9	P	11.7077	0.280121
sa_c2054s1766_a_at	1158.1	P		sa_c2054s1766_a_at	1821.4	P			sa_c3369s2904_a_at	900.8	P	9.81506	sa_c3369s2904_a_at	1115.1	P	10.123	0.307894				sa_c110s9447_a_at	14534.4	P	13.8272	sa_c110s9447_a_at	11969.9	P	13.5471	0.28006
sa_c2058s1770_at	2065.5	P		sa_c2058s1770_at	1886.5	P			sa_c6461s5629_a_at	593	P	9.21189	sa_c6461s5629_a_at	733.2	P	9.51806	0.306175				sa_c3365s2900_a_at	1798.2	P	10.8123	sa_c3365s2900_a_at	1482	P	10.5333	0.279008
sa_c2063s1774_a_at	1195.9	P		sa_c2063s1774_a_at	1923.2	P			sa_c7491s6511_x_at	4161.3	P	12.0228	sa_c7491s6511_x_at	5142.2	P	12.3282	0.305351				sa_c8356s7330_a_at	1682.8	P	10.7166	sa_c8356s7330_a_at	1387.3	P	10.4381	0.278584
sa_c2066s1777_a_at	300.7	P		sa_c2066s1777_a_at	1087.9	P			sa_c463s294_a_at	884.8	P	9.78921	sa_c463s294_a_at	1092.6	P	10.0935	0.304342				sa_c18s19_a_at	6187.1	P	12.595	sa_c18s19_a_at	5104.5	P	12.3176	0.277494
sa_c2073s1780_a_at	2	A		sa_c2073s1780_a_at	19	A			sa_c2964s2521_a_at	4721	P	12.2049	sa_c2964s2521_a_at	5828.4	P	12.5089	0.304007				sa_c4981s4284_a_at	957.9	P	9.90373	sa_c4981s4284_a_at	790.9	P	9.62735	0.27638
sa_c2074s1784_at	190.9	P		sa_c2074s1784_at	149.1	P			sa_c9519s9353_a_at	1303.1	P	10.3477	sa_c9519s9353_a_at	1607.5	P	10.6506	0.302871				sa_i4535u_x_at	777.1	P	9.60196	sa_i4535u_x_at	641.7	P	9.32576	0.276201
sa_c2078s1788_a_at	48.6	P		sa_c2078s1788_a_at	91	P			sa_c847s650_a_at	2443.9	P	11.255	sa_c847s650_a_at	3003.3	P	11.5523	0.297363				sa_c5070s4366_a_at	2210.3	P	11.11	sa_c5070s4366_a_at	1825.2	P	10.8338	0.276188
sa_c2090s1793_a_at	147.1	P		sa_c2090s1793_a_at	248.5	P			sa_c8117s7099_a_at	1669.5	P	10.7052	sa_c8117s7099_a_at	2048.4	P	11.0003	0.295081				sa_c3102s2657_a_at	5155.4	P	12.3319	sa_c3102s2657_a_at	4259.7	P	12.0565	0.275333
sa_c2092s1796_a_at	215.3	P		sa_c2092s1796_a_at	195.4	P			sa_c6481s5649_a_at	819.1	P	9.6779	sa_c6481s5649_a_at	1003.7	P	9.97111	0.293217				sa_c9305s8148_a_at	947.1	P	9.88737	sa_c9305s8148_a_at	783.7	P	9.61416	0.273215
sa_c2099s1802_a_at	479.8	P		sa_c2099s1802_a_at	331.3	P			sa_c8215s7194_a_at	522.3	P	9.02873	sa_c8215s7194_a_at	640	P	9.32193	0.293193				sa_c9464s8272_a_at	1372.1	P	10.4222	sa_c9464s8272_a_at	1135.7	P	10.1494	0.272804
sa_c2100s1806_a_at	1372.7	P		sa_c2100s1806_a_at	1250.7	P			sa_c5885s5122_a_at	658.8	P	9.3637	sa_c5885s5122_a_at	806.1	P	9.65482	0.291118				sa_i6631u_x_at	2024	P	10.983	sa_i6631u_x_at	1675.6	P	10.7105	0.272532
sa_c2106s1810_a_at	1632.6	P		sa_c2106s1810_a_at	1674.9	P			sa_c403s242_a_at	1398.8	P	10.45	sa_c403s242_a_at	1711.2	P	10.7408	0.290819				sa_c104s9441_a_at	2639.1	P	11.3658	sa_c104s9441_a_at	2187	P	11.0947	0.271093
sa_c2479s2056_a_at	664.5	P		sa_c2479s2056_a_at	246.6	P			sa_c5544s4800_a_at	855.8	P	9.74113	sa_c5544s4800_a_at	1046.4	P	10.0312	0.290089				sa_c4513s3855_a_at	542.1	P	9.08242	sa_c4513s3855_a_at	449.3	P	8.81154	0.27088
sa_c2481s2059_at	495.1	P		sa_c2481s2059_at	509.2	P			sa_c4357s3707_at	962	P	9.90989	sa_c4357s3707_at	1176	P	10.1997	0.289779				sa_c7953s6938_a_at	778.5	P	9.60455	sa_c7953s6938_a_at	645.5	P	9.33427	0.27028
sa_c2487s2066_a_at	1078	P		sa_c2487s2066_a_at	895.7	P			sa_c4965s4269_a_at	839.5	P	9.71339	sa_c4965s4269_a_at	1026.2	P	10.0031	0.28971				sa_c3276s2817_a_at	4433.5	P	12.1142	sa_c3276s2817_a_at	3679.3	P	11.8452	0.269015
sa_c2489s2070_at	698.5	P		sa_c2489s2070_at	654.2	P			sa_c9569s8332_a_at	5565	P	12.4422	sa_c9569s8332_a_at	6799.7	P	12.7313	0.289089				sa_c2487s2066_a_at	1078	P	10.0741	sa_c2487s2066_a_at	895.7	P	9.80687	0.26727
sa_c2493s2074_a_at	4311.1	P		sa_c2493s2074_a_at	3740.3	P			sa_c8711s7654_a_at	2004.4	P	10.969	sa_c8711s7654_a_at	2444.5	P	11.2553	0.286369				AFFX-ThrX-M_at	1257.1	P	10.2959	AFFX-ThrX-M_at	1044.7	P	10.0289	0.267011
sa_c2497s2076_a_at	5210.7	P		sa_c2497s2076_a_at	3711.6	P			sa_c7441s6461_a_at	2712.8	P	11.4056	sa_c7441s6461_a_at	3307.9	P	11.6917	0.286133				sa_i7224u1_x_at	811.3	P	9.66409	sa_i7224u1_x_at	676.5	P	9.40195	0.262146
sa_c2501s2080_a_at	6444.2	P		sa_c2501s2080_a_at	4019.4	P			sa_c7527s6547_a_at	2718.6	P	11.4086	sa_c7527s6547_a_at	3314	P	11.6944	0.28571				sa_c8631s7580_a_at	695.3	P	9.44149	sa_c8631s7580_a_at	580.6	P	9.1814	0.260091
sa_c2505s2085_a_at	5314.5	P		sa_c2505s2085_a_at	3553.6	P			sa_i7224u2_x_at	641.8	P	9.32598	sa_i7224u2_x_at	781.6	P	9.61029	0.284307				sa_c7805s6807_a_at	3069.9	P	11.584	sa_c7805s6807_a_at	2564	P	11.3242	0.259795
sa_c2509s2087_a_at	3653.1	P		sa_c2509s2087_a_at	2268.1	P			sa_c10305s8989_a_at	1783.1	P	10.8002	sa_c10305s8989_a_at	2171.2	P	11.0843	0.284105				sa_c1384s1156_a_at	7978.7	P	12.9619	sa_c1384s1156_a_at	6664.2	P	12.7022	0.259722
sa_c2516s2092_a_at	481.2	P		sa_c2516s2092_a_at	154.4	P			sa_c1711s1447_a_at	6452	P	12.6555	sa_c1711s1447_a_at	7836.5	P	12.936	0.280463				sa_c4836s4142_at	14232.3	P	13.7969	sa_c4836s4142_at	11910.5	P	13.5399	0.256935
sa_c2517s2095_a_at	9137.1	P		sa_c2517s2095_a_at	7933.7	P			sa_c3122s2677_a_at	1294.8	P	10.3385	sa_c3122s2677_a_at	1572.5	P	10.6188	0.280331				sa_c973s9364_a_at	3262.2	P	11.6716	sa_c973s9364_a_at	2731.3	P	11.4154	0.256257
sa_c2521s2102_a_at	2686.1	P		sa_c2521s2102_a_at	2467.7	P			sa_c2875s2441_a_at	1036.6	P	10.0176	sa_c2875s2441_a_at	1258.9	P	10.2979	0.280304				sa_c10553s11013_s_at	1302.1	P	10.3466	sa_c10553s11013_s_at	1091.2	P	10.0917	0.254925
sa_c2525s2106_a_at	5673.7	P		sa_c2525s2106_a_at	5241.2	P			sa_c1185s965_a_at	3494.4	P	11.7708	sa_c1185s965_a_at	4237.1	P	12.0489	0.278032				sa_c2765s2337_a_at	1333.7	P	10.3812	sa_c2765s2337_a_at	1117.7	P	10.1263	0.254901
sa_c2529s2110_a_at	3844.4	P		sa_c2529s2110_a_at	3571	P			sa_c3286s2830_a_at	944.3	P	9.8831	sa_c3286s2830_a_at	1144.9	P	10.161	0.277904				sa_c9157s8026_a_at	9931.6	P	13.2778	sa_c9157s8026_a_at	8337.2	P	13.0253	0.252463
sa_c2533s2114_at	2869.9	P		sa_c2533s2114_at	3101.6	P			sa_c7571s6589_a_at	1025.7	P	10.0024	sa_c7571s6589_a_at	1243	P	10.2796	0.277217				sa_c10515s10962_s_at	798.3	P	9.64079	sa_c10515s10962_s_at	671	P	9.39017	0.250618
sa_c2537s2117_a_at	5982.4	P		sa_c2537s2117_a_at	5378.4	P			sa_c7368s9209_a_at	653.4	P	9.35182	sa_c7368s9209_a_at	790.9	P	9.62735	0.275529				sa_c9819s8559_at	8471.2	P	13.0484	sa_c9819s8559_at	7121.5	P	12.798	0.250385
sa_c2541s2121_a_at	3444	P		sa_c2541s2121_a_at	3011.7	P			sa_i2403u_x_at	687.2	P	9.42459	sa_i2403u_x_at	830.8	P	9.69836	0.273771				sa_c10548s11008cv_s_at	2315.5	P	11.1771	sa_c10548s11008cv_s_at	1950.4	P	10.9296	0.247554
sa_c2545s2125_at	4269.1	P		sa_c2545s2125_at	3480.4	P			sa_c10749s11200_at	2184.2	P	11.0929	sa_c10749s11200_at	2640.2	P	11.3664	0.273542				sa_c8653s7602_a_at	3846.5	P	11.9093	sa_c8653s7602_a_at	3240.5	P	11.662	0.24733
sa_c2552s2127_a_at	334.8	P		sa_c2552s2127_a_at	173	P			sa_c7613s6627_at	7416	P	12.8564	sa_c7613s6627_at	8958.1	P	13.129	0.272552				sa_c7641s6656_a_at	7346.1	P	12.8428	sa_c7641s6656_a_at	6189.9	P	12.5957	0.247062
sa_c2556s2131_at	1080.6	P		sa_c2556s2131_at	1128	P			sa_c10150s10567_a_at	775.2	P	9.59842	sa_c10150s10567_a_at	936.2	P	9.87067	0.272248				sa_c10108s10529_at	641.1	P	9.32441	sa_c10108s10529_at	540.2	P	9.07735	0.247056
sa_c2560s2136_at	2345.7	P		sa_c2560s2136_at	1355.1	P			sa_i2411u1_x_at	478.9	P	8.90358	sa_i2411u1_x_at	578	P	9.17493	0.271345				sa_c7637s6652_a_at	17255.8	P	14.0748	sa_c7637s6652_a_at	14609.3	P	13.8346	0.240194
sa_c2564s2141_a_at	3153.6	P		sa_c2564s2141_a_at	998.3	P			sa_c5472s9152_a_at	608.7	P	9.24959	sa_c5472s9152_a_at	733.8	P	9.51924	0.269656				sa_c9037s7935_a_at	3194.4	P	11.6413	sa_c9037s7935_a_at	2704.7	P	11.4013	0.240076
sa_c2570s2145_a_at	2073.6	P		sa_c2570s2145_a_at	701	P			sa_c37s34_a_at	641.7	P	9.32576	sa_c37s34_a_at	773.5	P	9.59526	0.269502				sa_c9732s8478_a_at	1053.8	P	10.0414	sa_c9732s8478_a_at	892.3	P	9.80139	0.24
sa_c2572s2149_a_at	2937.5	P		sa_c2572s2149_a_at	612	P			sa_c4615s3939_a_at	1119.5	P	10.1286	sa_c4615s3939_a_at	1346.8	P	10.3953	0.266681				sa_c1536s1314_a_at	7715.6	P	12.9136	sa_c1536s1314_a_at	6533.6	P	12.6737	0.2399
sa_c2576s2153_a_at	266.9	P		sa_c2576s2153_a_at	331.9	P			sa_c980s770_a_at	999.6	P	9.96521	sa_c980s770_a_at	1202.4	P	10.2317	0.266494				sa_c3712s3190_a_at	2469.7	P	11.2701	sa_c3712s3190_a_at	2091.5	P	11.0303	0.239798
sa_c2584s2159_a_at	23.4	M		sa_c2584s2159_a_at	36.8	P			sa_c2013s1725_a_at	1436.7	P	10.4885	sa_c2013s1725_a_at	1727.6	P	10.7546	0.26601				sa_c7458s6479_a_at	2087.2	P	11.0274	sa_c7458s6479_a_at	1772	P	10.7912	0.23619
sa_c2588s2163_a_at	24.6	A		sa_c2588s2163_a_at	47.2	P			sa_c2771s2343_a_at	994.6	P	9.95797	sa_c2771s2343_a_at	1188.5	P	10.2149	0.256954				sa_c10710s11159_at	709.1	P	9.46985	sa_c10710s11159_at	602.6	P	9.23506	0.234788
sa_c2592s2167_a_at	2	A		sa_c2592s2167_a_at	19.5	P			sa_i11088u_x_at	586.9	P	9.19697	sa_i11088u_x_at	700.7	P	9.45265	0.255682				sa_c9959s8654_a_at	19316.3	P	14.2375	sa_c9959s8654_a_at	16462.9	P	14.0069	0.2306
sa_c2596s2171_a_at	34.1	P		sa_c2596s2171_a_at	44.2	P			sa_c1852s1575_a_at	744.3	P	9.53974	sa_c1852s1575_a_at	887.4	P	9.79344	0.2537				sa_c7136s6248_at	14010.5	P	13.7742	sa_c7136s6248_at	11944	P	13.544	0.230222
sa_c2234s1933_at	1723.9	P		sa_c2234s1933_at	2174.1	P			sa_c1394s1169_a_at	9046.6	P	13.1432	sa_c1394s1169_a_at	10783.2	P	13.3965	0.253338				sa_c4876s4184_at	20208.4	P	14.3027	sa_c4876s4184_at	17236.9	P	14.0732	0.229455
sa_c2240s1935_a_at	818.5	P		sa_c2240s1935_a_at	446.3	P			sa_c4955s4259_a_at	697.1	P	9.44522	sa_c4955s4259_a_at	829.5	P	9.6961	0.250876				sa_c9787s8526_a_at	3244.1	P	11.6636	sa_c9787s8526_a_at	2767.3	P	11.4343	0.229339
sa_c2243s1939_a_at	783.4	P		sa_c2243s1939_a_at	684.4	P			sa_c2422s2004_a_at	994.3	P	9.95754	sa_c2422s2004_a_at	1183.1	P	10.2084	0.250819				sa_c2656s2229_a_at	4714.3	P	12.2028	sa_c2656s2229_a_at	4029.1	P	11.9762	0.226586
sa_c2246s1944_a_at	5194.7	P		sa_c2246s1944_a_at	1792.8	P			sa_c2996s2553_a_at	1052.1	P	10.0391	sa_c2996s2553_a_at	1248.6	P	10.2861	0.24704				sa_c6495s5664_a_at	6000.3	P	12.5508	sa_c6495s5664_a_at	5131.5	P	12.3252	0.225654
sa_c2250s1948_a_at	482.2	P		sa_c2250s1948_a_at	551.9	P			sa_c602s424_a_at	3655.9	P	11.836	sa_c602s424_a_at	4336.1	P	12.0822	0.246171				sa_c7587s6607_a_at	1662.4	P	10.6991	sa_c7587s6607_a_at	1422.5	P	10.4742	0.224839
sa_c2254s1952_a_at	369.4	P		sa_c2254s1952_a_at	400.9	P			sa_c1800s1530_a_at	1013.9	P	9.9857	sa_c1800s1530_a_at	1202.5	P	10.2318	0.246122				sa_c1316s1090_a_at	1554.5	P	10.6022	sa_c1316s1090_a_at	1331.6	P	10.3789	0.22329
sa_c2258s1957_a_at	276	P		sa_c2258s1957_a_at	503	P			sa_c7692s6698_at	1174	P	10.1972	sa_c7692s6698_at	1390.5	P	10.4414	0.244171				sa_c9613s8375_a_at	4876.2	P	12.2515	sa_c9613s8375_a_at	4195.2	P	12.0345	0.217018
sa_c2262s1962_at	920.8	P		sa_c2262s1962_at	3528.7	P			sa_c9173s10332_a_at	882.5	P	9.78545	sa_c9173s10332_a_at	1044.1	P	10.028	0.242592				sa_c4816s4124_at	16525.7	P	14.0124	sa_c4816s4124_at	14227.3	P	13.7964	0.216049
sa_c2266s1966_a_at	232.3	P		sa_c2266s1966_a_at	278.1	P			sa_c1112s893_a_at	2862.5	P	11.4831	sa_c1112s893_a_at	3386.5	P	11.7256	0.242519				sa_c1687s1419_at	1013.7	P	9.98542	sa_c1687s1419_at	872.8	P	9.76951	0.215908
sa_c2323s1970_a_at	358.5	P		sa_c2323s1970_a_at	335.3	P			sa_c9975s8671_a_at	4290.9	P	12.0671	sa_c9975s8671_a_at	5073.4	P	12.3087	0.241673				sa_c3433s2963_a_at	635.6	P	9.31198	sa_c3433s2963_a_at	548	P	9.09803	0.213943
sa_c2346s1974_a_at	668.6	P		sa_c2346s1974_a_at	271.8	P			sa_c1352s1125_a_at	3276.2	P	11.6778	sa_c1352s1125_a_at	3870.5	P	11.9183	0.240497				sa_c3079s2633_a_at	1544.9	P	10.5933	sa_c3079s2633_a_at	1332.2	P	10.3796	0.213703
sa_c2375s1984_a_at	67	A		sa_c2375s1984_a_at	64.9	P			sa_c7531s6551_at	912.6	P	9.83384	sa_c7531s6551_at	1077	P	10.0728	0.238964				sa_c9202s8059_a_at	615.5	P	9.26562	sa_c9202s8059_a_at	530.9	P	9.0523	0.213319
sa_c2385s1987_a_at	934.9	P		sa_c2385s1987_a_at	437.9	P			sa_c10332s10718_s_at	9951	P	13.2806	sa_c10332s10718_s_at	11743.5	P	13.5196	0.238949				sa_c7688s6694_a_at	1126.3	P	10.1374	sa_c7688s6694_a_at	972.2	P	9.92511	0.212266
sa_c2399s1991_a_at	752.7	P		sa_c2399s1991_a_at	351	P			sa_c5901s5137_a_at	688.4	P	9.4271	sa_c5901s5137_a_at	811.1	P	9.66374	0.236633				sa_c4470s3817_a_at	5461.5	P	12.4151	sa_c4470s3817_a_at	4720	P	12.2046	0.21051
sa_c2413s1997_a_at	706	P		sa_c2413s1997_a_at	345.5	P			sa_c2636s2209_a_at	3789.1	P	11.8876	sa_c2636s2209_a_at	4458.3	P	12.1223	0.234638				sa_c10653s11106_s_at	961.3	P	9.90884	sa_c10653s11106_s_at	830.9	P	9.69853	0.210312
sa_c2421s2000_a_at	5783.5	P		sa_c2421s2000_a_at	4010	P			sa_c10248s10663cs_s_at	606.8	P	9.24508	sa_c10248s10663cs_s_at	713.7	P	9.47917	0.234097				sa_c2146s1847_at	2263.6	P	11.1444	sa_c2146s1847_at	1958.2	P	10.9353	0.209091
sa_c2422s2004_a_at	994.3	P		sa_c2422s2004_a_at	1183.1	P			sa_c1376s1149_a_at	4706.3	P	12.2004	sa_c1376s1149_a_at	5529.6	P	12.433	0.232582				sa_c943s737_a_at	500.5	P	8.96723	sa_c943s737_a_at	433.2	P	8.75889	0.208337
sa_c2426s2008_a_at	1663.7	P		sa_c2426s2008_a_at	1744.4	P			sa_c4971s4276_a_at	666.6	P	9.38068	sa_c4971s4276_a_at	782.8	P	9.6125	0.231822				sa_c619s442_at	7348.7	P	12.8433	sa_c619s442_at	6369.7	P	12.637	0.206264
sa_c2429s2013_at	826.2	P		sa_c2429s2013_at	1383.3	P			sa_c2700s2272_a_at	3411.8	P	11.7363	sa_c2700s2272_a_at	4006.2	P	11.968	0.231701				sa_c2493s2074_a_at	4311.1	P	12.0738	sa_c2493s2074_a_at	3740.3	P	11.8689	0.204902
sa_c2432s2017_a_at	200.7	P		sa_c2432s2017_a_at	184.4	P			sa_c8190s7169_at	5374	P	12.3918	sa_c8190s7169_at	6299.2	P	12.621	0.229172				sa_c7687s9277_a_at	504.6	P	8.979	sa_c7687s9277_a_at	438	P	8.77479	0.204209
sa_c2436s2020_a_at	679.1	P		sa_c2436s2020_a_at	3143.9	P			sa_c9631s8387_a_at	2252.3	P	11.1372	sa_c9631s8387_a_at	2629	P	11.3603	0.223115				sa_c2517s2095_a_at	9137.1	P	13.1575	sa_c2517s2095_a_at	7933.7	P	12.9538	0.203742
sa_c2442s2024_a_at	234.4	P		sa_c2442s2024_a_at	308.5	P			sa_c9313s8155_a_at	2920.1	P	11.5118	sa_c9313s8155_a_at	3405.1	P	11.7335	0.221679				sa_c9220s8080_a_at	4690.3	P	12.1955	sa_c9220s8080_a_at	4072.6	P	11.9917	0.20373
sa_c2446s2028_a_at	856	P		sa_c2446s2028_a_at	467.2	P			sa_c4624s3947_a_at	1943.8	P	10.9247	sa_c4624s3947_a_at	2264.8	P	11.1452	0.220504				AFFX-Bsubtilis_thrC_at	1176.5	P	10.2003	AFFX-Bsubtilis_thrC_at	1021.6	P	9.99661	0.203671
sa_c2448s2032_a_at	307.5	P		sa_c2448s2032_a_at	542.4	P			sa_c9825s8564_a_at	5628.7	P	12.4586	sa_c9825s8564_a_at	6558.1	P	12.6791	0.220476				sa_c3767s3239_at	6397.9	P	12.6434	sa_c3767s3239_at	5560.6	P	12.441	0.202358
sa_c2454s2037_a_at	678.4	P		sa_c2454s2037_a_at	1204.8	P			sa_c2202s1906_a_at	709.6	P	9.47086	sa_c2202s1906_a_at	826.5	P	9.69087	0.220009				sa_c904s700_a_at	5271.1	P	12.3639	sa_c904s700_a_at	4583	P	12.1621	0.201812
sa_c2458s2040_a_at	1243.1	P		sa_c2458s2040_a_at	352.5	P			sa_c10676s11127_at	1246.2	P	10.2833	sa_c10676s11127_at	1450.5	P	10.5023	0.219015				sa_c1264s1041_at	8581.8	P	13.0671	sa_c1264s1041_at	7464.3	P	12.8658	0.201273
sa_c2460s2044_a_at	1036.8	P		sa_c2460s2044_a_at	273.3	P			sa_c1510s1288_a_at	1740.8	P	10.7655	sa_c1510s1288_a_at	2025.3	P	10.9839	0.218385				sa_c5717s4960_a_at	847.9	P	9.72775	sa_c5717s4960_a_at	738.4	P	9.52826	0.199492
sa_c2466s2048_a_at	157.5	P		sa_c2466s2048_a_at	246.5	P			sa_c3623s3103_a_at	1681.3	P	10.7154	sa_c3623s3103_a_at	1954.7	P	10.9327	0.21737				sa_i7982u_x_at	613.5	P	9.26092	sa_i7982u_x_at	534.6	P	9.06232	0.198604
sa_c2473s2053_a_at	591	P		sa_c2473s2053_a_at	674.9	P			sa_c1193s974_a_at	2771.6	P	11.4365	sa_c1193s974_a_at	3221.8	P	11.6537	0.217148				sa_c8564s7523_a_at	705.6	P	9.46271	sa_c8564s7523_a_at	615.7	P	9.26608	0.196623
sa_c2719s2293_at	12072.2	P		sa_c2719s2293_at	10980.3	P			sa_c2607s2185_at	1200	P	10.2288	sa_c2607s2185_at	1394.7	P	10.4457	0.21692				sa_c4153s3505_a_at	1026.2	P	10.0031	sa_c4153s3505_a_at	895.6	P	9.80671	0.196385
sa_c2726s2297_a_at	163.3	P		sa_c2726s2297_a_at	450.7	P			sa_c7865s6854_a_at	2874.7	P	11.4892	sa_c7865s6854_a_at	3340.8	P	11.706	0.216782				sa_c4494s3841_a_at	594.5	P	9.21553	sa_c4494s3841_a_at	518.9	P	9.01931	0.19622
sa_c2727s2300_a_at	808.6	P		sa_c2727s2300_a_at	494.9	P			sa_c2687s2261_x_at	7083.6	P	12.7903	sa_c2687s2261_x_at	8229.2	P	13.0065	0.216269				sa_c2019s9651cs_s_at	1317.2	P	10.3633	sa_c2019s9651cs_s_at	1150.7	P	10.1683	0.194963
sa_c2731s2305_a_at	137.7	P		sa_c2731s2305_a_at	278.7	P			sa_c8045s7032_at	4115.4	P	12.0068	sa_c8045s7032_at	4780.7	P	12.223	0.216189				sa_c2243s1939_a_at	783.4	P	9.61361	sa_c2243s1939_a_at	684.4	P	9.4187	0.194909
sa_c2735s2309_at	672.6	P		sa_c2735s2309_at	734.9	P			sa_c556s380_a_at	1524.3	P	10.5739	sa_c556s380_a_at	1769.4	P	10.789	0.215113				sa_c2541s2121_a_at	3444	P	11.7499	sa_c2541s2121_a_at	3011.7	P	11.5564	0.193507
sa_c2739s2311_a_at	131.9	P		sa_c2739s2311_a_at	313.8	P			sa_c8365s7337_a_at	2040.7	P	10.9948	sa_c8365s7337_a_at	2367.9	P	11.2094	0.214544				sa_c9169s8039_a_at	5578.1	P	12.4456	sa_c9169s8039_a_at	4882.9	P	12.2535	0.192036
sa_c2745s2315_a_at	768.6	P		sa_c2745s2315_a_at	1017	P			sa_c2871s2435_a_at	3381.1	P	11.7233	sa_c2871s2435_a_at	3923	P	11.9377	0.214465				sa_c1980s1705_a_at	2266.1	P	11.146	sa_c1980s1705_a_at	1984.5	P	10.9546	0.191436
sa_c2747s2320_a_at	2275.4	P		sa_c2747s2320_a_at	2190.3	P			sa_c4185s3537_a_at	707.2	P	9.46597	sa_c4185s3537_a_at	819.9	P	9.6793	0.21333				sa_c1222s1000_a_at	737.8	P	9.52709	sa_c1222s1000_a_at	646.3	P	9.33606	0.191026
sa_c2753s2324_a_at	2705.7	P		sa_c2753s2324_a_at	1721.8	P			sa_c4903s4207_a_at	1174.7	P	10.1981	sa_c4903s4207_a_at	1359.9	P	10.4093	0.211208				sa_i2524d1_x_at	1325.3	P	10.3721	sa_i2524d1_x_at	1162	P	10.1824	0.189709
sa_c2757s2330_a_at	556.7	P		sa_c2757s2330_a_at	897.9	P			sa_c1s2_a_at	2654	P	11.374	sa_c1s2_a_at	3064.2	P	11.5813	0.207342				sa_c4828s4134_at	18159.5	P	14.1484	sa_c4828s4134_at	15947.3	P	13.961	0.187412
sa_c2759s2334_a_at	1637.5	P		sa_c2759s2334_a_at	1791.5	P			sa_c106s9443_a_at	5531.3	P	12.4334	sa_c106s9443_a_at	6375.4	P	12.6383	0.204897				sa_c3585s3067_a_at	3483.7	P	11.7664	sa_c3585s3067_a_at	3059.7	P	11.5792	0.18723
sa_c2765s2337_a_at	1333.7	P		sa_c2765s2337_a_at	1117.7	P			sa_c986s774_a_at	581.7	P	9.18413	sa_c986s774_a_at	670.3	P	9.38866	0.204532				sa_c3016s2573_a_at	9804.1	P	13.2592	sa_c3016s2573_a_at	8617.4	P	13.073	0.186133
sa_c2767s2340_a_at	626	P		sa_c2767s2340_a_at	342.7	P			sa_c7621s6634_a_at	11685.4	P	13.5124	sa_c7621s6634_a_at	13451.3	P	13.7155	0.203038				sa_c825s623_a_at	1449.5	P	10.5013	sa_c825s623_a_at	1274.2	P	10.3154	0.185964
sa_c2771s2343_a_at	994.6	P		sa_c2771s2343_a_at	1188.5	P			sa_c10341s9014_at	1712.3	P	10.7417	sa_c10341s9014_at	1970.3	P	10.9442	0.20248				sa_c6583s5750_a_at	1060.6	P	10.0507	sa_c6583s5750_a_at	933.7	P	9.86682	0.18385
sa_c2779s2349_a_at	228.6	P		sa_c2779s2349_a_at	214.6	P			sa_c9149s8019_a_at	2981.7	P	11.5419	sa_c9149s8019_a_at	3423.8	P	11.7414	0.199463				sa_c9301s8143_a_at	4089.3	P	11.9976	sa_c9301s8143_a_at	3606.7	P	11.8165	0.181174
sa_c2783s2353_a_at	433.1	P		sa_c2783s2353_a_at	442.9	P			sa_c953s746_a_at	1247.2	P	10.2845	sa_c953s746_a_at	1429.9	P	10.4817	0.197221				sa_c8234s7212_a_at	1909.8	P	10.8992	sa_c8234s7212_a_at	1684.7	P	10.7183	0.18093
sa_c2789s2357_a_at	1128.1	P		sa_c2789s2357_a_at	1036.4	P			sa_c10723s11171cv_s_at	7867.1	P	12.9416	sa_c10723s11171cv_s_at	9018.1	P	13.1386	0.196992				AFFX-DapX-3_at	3488.2	P	11.7683	AFFX-DapX-3_at	3081.7	P	11.5895	0.178756
sa_c2791s2362_a_at	1085.9	P		sa_c2791s2362_a_at	986.9	P			sa_c1514s1292_x_at	649.1	P	9.3423	sa_c1514s1292_x_at	743.7	P	9.53858	0.19628				sa_c546s374_a_at	2211.1	P	11.1105	sa_c546s374_a_at	1954.2	P	10.9324	0.178186
sa_c2795s2364_a_at	758.6	P		sa_c2795s2364_a_at	577.2	P			sa_c5889s10029_x_at	828.3	P	9.69401	sa_c5889s10029_x_at	949	P	9.89026	0.196255				sa_c3445s9086_a_at	2131.7	P	11.0578	sa_c3445s9086_a_at	1884.2	P	10.8797	0.178052
sa_c2799s2367_a_at	537.8	P		sa_c2799s2367_a_at	611.8	P			sa_c3759s3231_a_at	1637.1	P	10.6769	sa_c3759s3231_a_at	1875.2	P	10.8728	0.195902				sa_c2008s9411_a_at	1088.6	P	10.0883	sa_c2008s9411_a_at	962.4	P	9.91049	0.177765
sa_c2805s2371_a_at	790.6	P		sa_c2805s2371_a_at	813.9	P			sa_c7847s6839_a_at	1412.7	P	10.4642	sa_c7847s6839_a_at	1617.5	P	10.6595	0.195311				sa_c429s262_a_at	1868	P	10.8673	sa_c429s262_a_at	1653.8	P	10.6916	0.17571
sa_c2807s2375_a_at	924.8	P		sa_c2807s2375_a_at	957.8	P			sa_c10333s9011_a_at	2696.4	P	11.3968	sa_c10333s9011_a_at	3086.7	P	11.5918	0.195031				sa_c4840s4147_a_at	11968.8	P	13.547	sa_c4840s4147_a_at	10598.2	P	13.3715	0.175459
sa_c2811s2379_at	1058.9	P		sa_c2811s2379_at	1684.2	P			sa_i6622u_x_at	1432.1	P	10.4839	sa_i6622u_x_at	1639.3	P	10.6789	0.194948				sa_c7459s6483_at	2027.1	P	10.9852	sa_c7459s6483_at	1796	P	10.8106	0.17463
sa_c2817s2385_a_at	1329.3	P		sa_c2817s2385_a_at	2692.1	P			sa_c2250s1948_a_at	482.2	P	8.91349	sa_c2250s1948_a_at	551.9	P	9.10826	0.194775				sa_c10065s10499_s_at	889.6	P	9.79701	sa_c10065s10499_s_at	790.3	P	9.62626	0.170756
sa_c2819s2389_at	930.4	P		sa_c2819s2389_at	1941.3	P			sa_c7716s6718_a_at	1944.7	P	10.9253	sa_c7716s6718_a_at	2223.5	P	11.1186	0.193285				sa_c3053s2604_a_at	3573.2	P	11.803	sa_c3053s2604_a_at	3175.7	P	11.6329	0.170142
sa_c2824s2392_a_at	889.7	P		sa_c2824s2392_a_at	941.7	P			sa_c8958s7869_a_at	448.4	P	8.80864	sa_c8958s7869_a_at	512.1	P	9.00028	0.191639				sa_c5921s10041_a_at	743.1	P	9.53741	sa_c5921s10041_a_at	661.5	P	9.3696	0.167815
sa_c2827s2395_at	3482.7	P		sa_c2827s2395_at	6021	P			sa_c2473s2053_a_at	591	P	9.20701	sa_c2473s2053_a_at	674.9	P	9.39853	0.191516				sa_c10679s11130cv_s_at	3554.9	P	11.7956	sa_c10679s11130cv_s_at	3167.9	P	11.6293	0.166282
sa_c2831s2399_a_at	4589	P		sa_c2831s2399_a_at	5739.9	P			sa_c4808s4116_x_at	10206.1	P	13.3171	sa_c4808s4116_x_at	11652.1	P	13.5083	0.191158				sa_c558s387_a_at	2180	P	11.0901	sa_c558s387_a_at	1943	P	10.9241	0.166042
sa_c2837s2403_a_at	6224.2	P		sa_c2837s2403_a_at	9404.2	P			sa_c1207s989_a_at	3892.7	P	11.9266	sa_c1207s989_a_at	4433	P	12.1141	0.187512				sa_c9438s8253_a_at	10765	P	13.3941	sa_c9438s8253_a_at	9594.7	P	13.228	0.166039
sa_c2841s2407_a_at	2457	P		sa_c2841s2407_a_at	1972.7	P			sa_c8463s7426_a_at	593.7	P	9.21359	sa_c8463s7426_a_at	675.8	P	9.40045	0.186862				sa_c10069s8774_at	4566	P	12.1567	sa_c10069s8774_at	4070.7	P	11.9911	0.165654
sa_c2600s2176_a_at	27	P		sa_c2600s2176_a_at	55.1	P			sa_c2799s2367_a_at	537.8	P	9.07093	sa_c2799s2367_a_at	611.8	P	9.25692	0.18599				sa_c3000s2558_a_at	8532.8	P	13.0588	sa_c3000s2558_a_at	7607.4	P	12.8932	0.165616
sa_c2603s2181_a_at	1152.9	P		sa_c2603s2181_a_at	1280.2	P			sa_c9204s8062_a_at	3104.4	P	11.6001	sa_c9204s8062_a_at	3530.6	P	11.7857	0.185599				sa_c9971s8667_a_at	2189.5	P	11.0964	sa_c9971s8667_a_at	1953.4	P	10.9318	0.164614
sa_c2607s2185_at	1200	P		sa_c2607s2185_at	1394.7	P			sa_i7929d1r_x_at	504	P	8.97728	sa_i7929d1r_x_at	572.9	P	9.16214	0.18486				sa_c380s220_at	9047.6	P	13.1433	sa_c380s220_at	8074.1	P	12.9791	0.164234
sa_c2611s2187_a_at	656.2	P		sa_c2611s2187_a_at	408.8	P			sa_c1288s1061_a_at	9663.7	P	13.2384	sa_c1288s1061_a_at	10983.9	P	13.4231	0.184743				sa_c4203s3553_a_at	1489.1	P	10.5402	sa_c4203s3553_a_at	1330.3	P	10.3775	0.162689
sa_c2618s2192_a_at	1097.6	P		sa_c2618s2192_a_at	1217.1	P			sa_c3941s3408_at	782	P	9.61102	sa_c3941s3408_at	888.1	P	9.79458	0.183554				sa_c3441s2971_a_at	1737.6	P	10.7629	sa_c3441s2971_a_at	1552.7	P	10.6006	0.162317
sa_c2622s2196_a_at	2476.5	P		sa_c2622s2196_a_at	1846.7	P			sa_c2305s9695_a_at	677.9	P	9.40493	sa_c2305s9695_a_at	768.8	P	9.58646	0.181536				sa_c8830s7766_a_at	20268.7	P	14.307	sa_c8830s7766_a_at	18121.7	P	14.1454	0.161535
sa_c2626s2200_a_at	867.2	P		sa_c2626s2200_a_at	1406.5	P			sa_c5252s4546_a_at	2366	P	11.2082	sa_c5252s4546_a_at	2681.2	P	11.3887	0.180429				sa_c7555s6575_a_at	599.7	P	9.2281	sa_c7555s6575_a_at	536.8	P	9.06824	0.159856
sa_c2630s2204_a_at	922.2	P		sa_c2630s2204_a_at	1682	P			sa_c9847s8586_a_at	1061.3	P	10.0516	sa_c9847s8586_a_at	1202.6	P	10.2319	0.180324				sa_c5126s4423_a_at	1917.4	P	10.9049	sa_c5126s4423_a_at	1717.3	P	10.7459	0.159009
sa_c2636s2209_a_at	3789.1	P		sa_c2636s2209_a_at	4458.3	P			sa_c2687s2261_at	6447.6	P	12.6545	sa_c2687s2261_at	7302.9	P	12.8343	0.179707				sa_c3114s2669_a_at	2367.5	P	11.2091	sa_c3114s2669_a_at	2127.8	P	11.0551	0.154002
sa_c2640s2213_a_at	4496.6	P		sa_c2640s2213_a_at	4623.3	P			sa_c807s608_a_at	6252.6	P	12.6102	sa_c807s608_a_at	7080.1	P	12.7896	0.179314				sa_c2537s2117_a_at	5982.4	P	12.5465	sa_c2537s2117_a_at	5378.4	P	12.393	0.153547
sa_c2644s2217_a_at	1669.3	P		sa_c2644s2217_a_at	2847.9	P			sa_c10218s8900_a_at	650.1	P	9.34452	sa_c10218s8900_a_at	733.1	P	9.51787	0.173348				sa_c6102s5291_a_at	543.2	P	9.08534	sa_c6102s5291_a_at	488.4	P	8.93192	0.15342
sa_c2647s2221_a_at	1702.1	P		sa_c2647s2221_a_at	2560.3	P			sa_c3036s2591_a_at	14277	P	13.8014	sa_c3036s2591_a_at	16094.4	P	13.9743	0.172866				sa_c9132s8002_a_at	1524.7	P	10.5743	sa_c9132s8002_a_at	1371.5	P	10.4215	0.152771
sa_c2650s2225_a_at	3587.5	P		sa_c2650s2225_a_at	4612.6	P			sa_c10611s9075_a_at	1844.1	P	10.8487	sa_c10611s9075_a_at	2077.6	P	11.0207	0.172001				sa_c9575s8335_a_at	2429.1	P	11.2462	sa_c9575s8335_a_at	2186	P	11.0941	0.152128
sa_c2656s2229_a_at	4714.3	P		sa_c2656s2229_a_at	4029.1	P			sa_c525s350_at	939.4	P	9.8756	sa_c525s350_at	1057.4	P	10.0463	0.17071				sa_c4828s4134_x_at	17119.2	P	14.0633	sa_c4828s4134_x_at	15406.1	P	13.9112	0.152114
sa_c2658s2233_a_at	1070.1	P		sa_c2658s2233_a_at	1448.6	P			sa_c629s448_s_at	5897.8	P	12.526	sa_c629s448_s_at	6632.3	P	12.6953	0.169332				sa_c3866s3337_a_at	535.6	P	9.06501	sa_c3866s3337_a_at	482.4	P	8.91409	0.150926
sa_c2662s2236_a_at	379.7	P		sa_c2662s2236_a_at	207	P			sa_c594s417_at	595.2	P	9.21723	sa_c594s417_at	669.1	P	9.38608	0.168847				sa_i11094u_x_at	546.4	P	9.09381	sa_i11094u_x_at	492.2	P	8.9431	0.150713
sa_c2666s2241_a_at	1741	P		sa_c2666s2241_a_at	1149.4	P			sa_c712s522_a_at	4669.5	P	12.1891	sa_c712s522_a_at	5246.7	P	12.3572	0.168142				sa_c9661s8419_a_at	1387.7	P	10.4385	sa_c9661s8419_a_at	1250.2	P	10.2879	0.150537
sa_c2670s2245_a_at	583.6	P		sa_c2670s2245_a_at	470.6	P			sa_c8186s7165_a_at	6661.6	P	12.7017	sa_c8186s7165_a_at	7482.9	P	12.8694	0.167729				sa_c3066s2615_a_at	1034.1	P	10.0142	sa_c3066s2615_a_at	933.3	P	9.8662	0.147963
sa_c2674s2249_a_at	1213	P		sa_c2674s2249_a_at	600.2	P			sa_c8854s7791_a_at	4749.5	P	12.2136	sa_c8854s7791_a_at	5333.8	P	12.3809	0.167388				sa_c4860s4166_at	12115.4	P	13.5646	sa_c4860s4166_at	10940.2	P	13.4174	0.147203
sa_c2678s2252_a_at	1708.2	P		sa_c2678s2252_a_at	944.9	P			sa_c10110s8831_at	1129	P	10.1408	sa_c10110s8831_at	1267.6	P	10.3079	0.167054				sa_c10639s11094_s_at	7818.7	P	12.9327	sa_c10639s11094_s_at	7061.7	P	12.7858	0.146913
sa_c2683s2258_a_at	3141	P		sa_c2683s2258_a_at	2385	P			sa_c5788s5026_a_at	613.4	P	9.26068	sa_c5788s5026_a_at	687.4	P	9.42501	0.164322				sa_c4313s3667_a_at	4413.3	P	12.1076	sa_c4313s3667_a_at	3986.9	P	11.9611	0.14659
sa_c2687s2261_at	6447.6	P		sa_c2687s2261_at	7302.9	P			sa_c9637s8397_a_at	7664.5	P	12.904	sa_c9637s8397_a_at	8576	P	13.0661	0.162113				sa_c3347s2879_a_at	1717.5	P	10.7461	sa_c3347s2879_a_at	1553.2	P	10.601	0.145066
sa_c2687s2261_x_at	7083.6	P		sa_c2687s2261_x_at	8229.2	P			sa_c5910s10037cs_s_at	675.2	P	9.39917	sa_c5910s10037cs_s_at	753.8	P	9.55804	0.158867				sa_i9445u_x_at	1193	P	10.2204	sa_i9445u_x_at	1080.1	P	10.0769	0.143429
sa_c2693s2265_a_at	4385.4	P		sa_c2693s2265_a_at	3986.2	P			sa_c9995s8691_a_at	6846.9	P	12.7412	sa_c9995s8691_a_at	7640.3	P	12.8994	0.158178				sa_c4804s4110_at	16169.2	P	13.981	sa_c4804s4110_at	14644.7	P	13.8381	0.14287
sa_c2695s2269_a_at	1610.6	P		sa_c2695s2269_a_at	2338.7	P			sa_c8071s7056_a_at	1447.1	P	10.4989	sa_c8071s7056_a_at	1613.2	P	10.6557	0.156761				sa_c7724s6726_a_at	561.3	P	9.13263	sa_c7724s6726_a_at	508.6	P	8.99039	0.142241
sa_c2700s2272_a_at	3411.8	P		sa_c2700s2272_a_at	4006.2	P			sa_c8736s7680_a_at	3385.3	P	11.7251	sa_c8736s7680_a_at	3773.3	P	11.8816	0.156543				sa_c6877s10101_s_at	585	P	9.19229	sa_c6877s10101_s_at	530.2	P	9.05039	0.1419
sa_c2703s2276_a_at	7430.4	P		sa_c2703s2276_a_at	6743.4	P			sa_c716s526_a_at	1452.5	P	10.5043	sa_c716s526_a_at	1617.9	P	10.6599	0.155584				sa_c2984s2541_a_at	3927.2	P	11.9393	sa_c2984s2541_a_at	3562.9	P	11.7988	0.140449
sa_c2707s2281_a_at	2165.7	P		sa_c2707s2281_a_at	3581.1	P			sa_c2140s1839_a_at	11747.6	P	13.5201	sa_c2140s1839_a_at	13084.4	P	13.6756	0.155482				sa_c9284s8126_a_at	577.5	P	9.17368	sa_c9284s8126_a_at	524.1	P	9.0337	0.139979
sa_c2711s2285_a_at	1382.2	P		sa_c2711s2285_a_at	2501.3	P			sa_c5480s4745_at	529.4	P	9.04821	sa_c5480s4745_at	589.4	P	9.2031	0.154889				sa_c2703s2276_a_at	7430.4	P	12.8592	sa_c2703s2276_a_at	6743.4	P	12.7193	0.139964
sa_c2715s2289_a_at	3537.7	P		sa_c2715s2289_a_at	3890.8	P			sa_i1153u_x_at	1037.7	P	10.0192	sa_i1153u_x_at	1155.1	P	10.1738	0.154628				sa_c9963s8658_a_at	17485.3	P	14.0939	sa_c9963s8658_a_at	15879.8	P	13.9549	0.13895
sa_c2977s2534_a_at	291.5	P		sa_c2977s2534_a_at	257.6	P			sa_c9565s8328_a_at	6646	P	12.6983	sa_c9565s8328_a_at	7388.2	P	12.851	0.152737				sa_c5991s5193_at	2448.4	P	11.2576	sa_c5991s5193_at	2224.1	P	11.119	0.138618
sa_c2982s2536_a_at	906.4	P		sa_c2982s2536_a_at	1708.3	P			sa_c5913s5142_a_at	647	P	9.33762	sa_c5913s5142_a_at	719.1	P	9.49005	0.152427				sa_c8560s7519_a_at	1026.2	P	10.0031	sa_c8560s7519_a_at	932.6	P	9.86511	0.137982
sa_c2984s2541_a_at	3927.2	P		sa_c2984s2541_a_at	3562.9	P			sa_c2603s2181_a_at	1152.9	P	10.1711	sa_c2603s2181_a_at	1280.2	P	10.3222	0.151102				sa_c2791s2362_a_at	1085.9	P	10.0847	sa_c2791s2362_a_at	986.9	P	9.94676	0.137915
sa_c2990s2545_a_at	2759.4	P		sa_c2990s2545_a_at	2648	P			sa_c1508s1286_a_at	828.3	P	9.69401	sa_c1508s1286_a_at	918.7	P	9.84345	0.14944				sa_c2693s2265_a_at	4385.4	P	12.0985	sa_c2693s2265_a_at	3986.2	P	11.9608	0.137694
sa_c2992s2549_a_at	4036	P		sa_c2992s2549_a_at	4404.2	P			sa_c2618s2192_a_at	1097.6	P	10.1001	sa_c2618s2192_a_at	1217.1	P	10.2492	0.149095				sa_c2719s2293_at	12072.2	P	13.5594	sa_c2719s2293_at	10980.3	P	13.4226	0.136771
sa_c2996s2553_a_at	1052.1	P		sa_c2996s2553_a_at	1248.6	P			sa_c4808s4116_at	10231	P	13.3207	sa_c4808s4116_at	11343.9	P	13.4696	0.14897				sa_c8595s7551_x_at	7440.4	P	12.8612	sa_c8595s7551_x_at	6768.8	P	12.7247	0.13648
sa_c3000s2558_a_at	8532.8	P		sa_c3000s2558_a_at	7607.4	P			sa_c1226s1006_a_at	528.1	P	9.04467	sa_c1226s1006_a_at	585.5	P	9.19353	0.148858				sa_c2100s1806_a_at	1372.7	P	10.4228	sa_c2100s1806_a_at	1250.7	P	10.2885	0.134281
sa_c3004s2562_a_at	1281	P		sa_c3004s2562_a_at	1186.9	P			sa_c8288s7265_a_at	1744.4	P	10.7685	sa_c8288s7265_a_at	1931.5	P	10.9155	0.146991				sa_c3130s2683_a_at	998.4	P	9.96347	sa_c3130s2683_a_at	911.4	P	9.83194	0.131534
sa_c3008s2564_a_at	512.8	P		sa_c3008s2564_a_at	553.7	P			sa_c9702s8459_a_at	629.4	P	9.29783	sa_c9702s8459_a_at	696.7	P	9.44439	0.14656				sa_c2058s1770_at	2065.5	P	11.0123	sa_c2058s1770_at	1886.5	P	10.8815	0.130779
sa_c3012s2568_a_at	8258.1	P		sa_c3012s2568_a_at	8733	P			sa_c8572s7532_a_at	3266.9	P	11.6737	sa_c8572s7532_a_at	3612.6	P	11.8188	0.145115				sa_c6259s5439_a_at	15417.6	P	13.9123	sa_c6259s5439_a_at	14102.4	P	13.7837	0.128637
sa_c3016s2573_a_at	9804.1	P		sa_c3016s2573_a_at	8617.4	P			sa_c4519s3864_a_at	1948.9	P	10.9284	sa_c4519s3864_a_at	2151.2	P	11.0709	0.142482				sa_c3459s2987_a_at	532.1	P	9.05555	sa_c3459s2987_a_at	486.8	P	8.92719	0.128368
sa_c3020s2577_a_at	3313.3	P		sa_c3020s2577_a_at	4988.1	P			sa_c1282s1055_a_at	2057.4	P	11.0066	sa_c1282s1055_a_at	2269.7	P	11.1483	0.141679				sa_c10366s10758cv_s_at	3553.3	P	11.7949	sa_c10366s10758cv_s_at	3251.7	P	11.667	0.127965
sa_c3024s2581_a_at	4311.8	P		sa_c3024s2581_a_at	4713	P			sa_c6371s5542_a_at	628	P	9.29462	sa_c6371s5542_a_at	692.7	P	9.43609	0.141466				sa_c4597s3929_a_at	1622.9	P	10.6644	sa_c4597s3929_a_at	1485.9	P	10.5371	0.127237
sa_c3028s2585_at	8759.9	P		sa_c3028s2585_at	12557.6	P			sa_c1124s904_a_at	5599.9	P	12.4512	sa_c1124s904_a_at	6175.6	P	12.5924	0.141178				sa_c2124s1827_at	17835.1	P	14.1224	sa_c2124s1827_at	16346.1	P	13.9967	0.125773
sa_c3032s2589_at	12165.9	P		sa_c3032s2589_at	12525.8	P			sa_c4655s3976_a_at	506.6	P	8.9847	sa_c4655s3976_a_at	558.4	P	9.12516	0.140452				sa_c2026s1737_a_at	937.1	P	9.87206	sa_c2026s1737_a_at	858.9	P	9.74635	0.125713
sa_c3032s2589_x_at	13641.9	P		sa_c3032s2589_x_at	14323.4	P			sa_c5899s5133_a_at	1082.9	P	10.0807	sa_c5899s5133_a_at	1193.5	P	10.221	0.140299				sa_c7959s6944_a_at	2930.3	P	11.5168	sa_c7959s6944_a_at	2689.2	P	11.393	0.123871
sa_c3036s2591_a_at	14277	P		sa_c3036s2591_a_at	16094.4	P			sa_c10253s8932_a_at	13167.3	P	13.6847	sa_c10253s8932_a_at	14498.6	P	13.8236	0.138954				sa_c256s9573_s_at	1334.8	P	10.3824	sa_c256s9573_s_at	1225.9	P	10.2596	0.122782
sa_c3043s2596_a_at	129.9	P		sa_c3043s2596_a_at	61.3	P			sa_c10217s8896_a_at	1231.9	P	10.2667	sa_c10217s8896_a_at	1355.1	P	10.4042	0.137514				sa_i755u_x_at	1380.2	P	10.4307	sa_i755u_x_at	1267.9	P	10.3082	0.122436
sa_c3047s2600_a_at	2684.6	P		sa_c3047s2600_a_at	3688.1	P			sa_c2715s2289_a_at	3537.7	P	11.7886	sa_c2715s2289_a_at	3890.8	P	11.9259	0.137255				sa_c1414s1188_a_at	4459.7	P	12.1227	sa_c1414s1188_a_at	4096.9	P	12.0003	0.122414
sa_c3053s2604_a_at	3573.2	P		sa_c3053s2604_a_at	3175.7	P			sa_c1256s1031_a_at	4907.4	P	12.2607	sa_c1256s1031_a_at	5387.5	P	12.3954	0.134657				sa_c2521s2102_a_at	2686.1	P	11.3913	sa_c2521s2102_a_at	2467.7	P	11.269	0.122346
sa_c3055s2610_a_at	2276.4	P		sa_c3055s2610_a_at	1687.2	P			sa_c2175s1875_a_at	763.8	P	9.57705	sa_c2175s1875_a_at	837.7	P	9.71029	0.133239				sa_c2789s2357_a_at	1128.1	P	10.1397	sa_c2789s2357_a_at	1036.4	P	10.0174	0.122314
sa_c3059s2614_a_at	543.3	P		sa_c3059s2614_a_at	356.5	P			sa_c3916s3383_a_at	461.8	P	8.85112	sa_c3916s3383_a_at	506.2	P	8.98356	0.132439				sa_c4848s4156_at	17859.1	P	14.1244	sa_c4848s4156_at	16416	P	14.0028	0.121557
sa_c3066s2615_a_at	1034.1	P		sa_c3066s2615_a_at	933.3	P			sa_c3621s3099_a_at	866.5	P	9.75906	sa_c3621s3099_a_at	948.9	P	9.89011	0.131056				sa_c5156s4454_a_at	1688.2	P	10.7213	sa_c5156s4454_a_at	1553.3	P	10.6011	0.120149
sa_c3067s2621_a_at	1483.5	P		sa_c3067s2621_a_at	952.7	P			sa_c2759s2334_a_at	1637.5	P	10.6773	sa_c2759s2334_a_at	1791.5	P	10.807	0.129673				sa_i3145d_x_at	16533.3	P	14.0131	sa_i3145d_x_at	15225.2	P	13.8942	0.118914
sa_c3073s2625_a_at	205.1	P		sa_c3073s2625_a_at	443	P			sa_c1762s1498_a_at	1247.1	P	10.2844	sa_c1762s1498_a_at	1363.5	P	10.4131	0.128738				sa_c2867s2431_a_at	3240.8	P	11.6621	sa_c2867s2431_a_at	2985	P	11.5435	0.118619
sa_c3077s2628_a_at	121.6	P		sa_c3077s2628_a_at	130.5	P			sa_i7755u_x_at	11483.2	P	13.4872	sa_i7755u_x_at	12553.8	P	13.6158	0.128599				sa_c10546s11006_s_at	987.2	P	9.9472	sa_c10546s11006_s_at	909.7	P	9.82925	0.117952
sa_c3079s2633_a_at	1544.9	P		sa_c3079s2633_a_at	1332.2	P			sa_c3024s2581_a_at	4311.8	P	12.0741	sa_c3024s2581_a_at	4713	P	12.2024	0.128355				sa_c3452s2979_a_at	578.7	P	9.17667	sa_c3452s2979_a_at	533.8	P	9.06016	0.116516
sa_c3083s2636_a_at	1544.6	P		sa_c3083s2636_a_at	796.7	P			sa_c2206s1907_a_at	3718.6	P	11.8605	sa_c2206s1907_a_at	4063.3	P	11.9884	0.127892				sa_c2525s2106_a_at	5673.7	P	12.4701	sa_c2525s2106_a_at	5241.2	P	12.3557	0.114393
sa_c3087s2640_a_at	3616.3	P		sa_c3087s2640_a_at	1841	P			sa_c2735s2309_at	672.6	P	9.3936	sa_c2735s2309_at	734.9	P	9.5214	0.127799				sa_c6214s5392_at	634.3	P	9.30902	sa_c6214s5392_at	587	P	9.19722	0.111805
sa_c3091s2644_a_at	1590.9	P		sa_c3091s2644_a_at	1483.9	P			sa_c10197s8880_a_at	1274.4	P	10.3156	sa_c10197s8880_a_at	1390.8	P	10.4417	0.126097				sa_c4812s4120_at	14090.3	P	13.7824	sa_c4812s4120_at	13044.4	P	13.6711	0.111272
sa_c2843s2411_a_at	855.2	P		sa_c2843s2411_a_at	833.4	P			sa_c2992s2549_a_at	4036	P	11.9787	sa_c2992s2549_a_at	4404.2	P	12.1047	0.125954				sa_c3004s2562_a_at	1281	P	10.3231	sa_c3004s2562_a_at	1186.9	P	10.213	0.110072
sa_c2851s2417_at	6149.3	P		sa_c2851s2417_at	1691.8	P			sa_c4515s3860_a_at	781	P	9.60918	sa_c4515s3860_a_at	851.6	P	9.73403	0.124853				sa_c9916s10459_a_at	626.2	P	9.29048	sa_c9916s10459_a_at	581.3	P	9.18314	0.107341
sa_c2851s2417_x_at	5501.1	P		sa_c2851s2417_x_at	1671.4	P			sa_c1675s1413_a_at	1512.1	P	10.5623	sa_c1675s1413_a_at	1648.6	P	10.687	0.124688				sa_c2529s2110_a_at	3844.4	P	11.9085	sa_c2529s2110_a_at	3571	P	11.8021	0.10643
sa_c2855s2422_a_at	83.9	P		sa_c2855s2422_a_at	123.7	P			sa_c5958s5166_a_at	961.3	P	9.90884	sa_c5958s5166_a_at	1047.7	P	10.033	0.124167				sa_c447s281_a_at	2533.8	P	11.3071	sa_c447s281_a_at	2355.3	P	11.2017	0.105392
sa_c2861s2424_a_at	724.7	P		sa_c2861s2424_a_at	774.5	P			sa_c10716s11165_a_at	478.4	P	8.90207	sa_c10716s11165_a_at	520.5	P	9.02375	0.121681				sa_c5203s4505_a_at	564.3	P	9.14032	sa_c5203s4505_a_at	524.9	P	9.0359	0.10442
sa_c2863s2428_a_at	2048.1	P		sa_c2863s2428_a_at	3449.8	P			sa_c1812s1540_a_at	499.5	P	8.96434	sa_c1812s1540_a_at	543.4	P	9.08587	0.12153				sa_c5160s4458_a_at	1414.1	P	10.4657	sa_c5160s4458_a_at	1315.6	P	10.3615	0.104163
sa_c2867s2431_a_at	3240.8	P		sa_c2867s2431_a_at	2985	P			sa_c8129s7112_a_at	1363.1	P	10.4127	sa_c8129s7112_a_at	1478.6	P	10.53	0.11734				sa_c7424s6449_a_at	2085.5	P	11.0262	sa_c7424s6449_a_at	1943.1	P	10.9241	0.102033
sa_c2871s2435_a_at	3381.1	P		sa_c2871s2435_a_at	3923	P			sa_c6565s5735_a_at	4410.2	P	12.1066	sa_c6565s5735_a_at	4782.2	P	12.2235	0.11683				sa_c7633s6648_a_at	16320.3	P	13.9944	sa_c7633s6648_a_at	15218.2	P	13.8935	0.10087
sa_c2875s2441_a_at	1036.6	P		sa_c2875s2441_a_at	1258.9	P			sa_c7186s10157_at	3149.3	P	11.6208	sa_c7186s10157_at	3414.3	P	11.7374	0.116559				sa_c3091s2644_a_at	1590.9	P	10.6356	sa_c3091s2644_a_at	1483.9	P	10.5352	0.100449
sa_c2879s2445_a_at	2852.2	P		sa_c2879s2445_a_at	2158.7	P			sa_c10576s9058_a_at	1207.9	P	10.2383	sa_c10576s9058_a_at	1309.1	P	10.3544	0.116074				sa_c9623s9171_a_at	14761.2	P	13.8495	sa_c9623s9171_a_at	13783.6	P	13.7507	0.0988573
sa_c2883s2448_at	466.8	P		sa_c2883s2448_at	596	P			sa_c7710s6710_a_at	787.8	P	9.62169	sa_c7710s6710_a_at	853.5	P	9.73725	0.115562				sa_c9736s8482_a_at	7523.2	P	12.8771	sa_c9736s8482_a_at	7026.6	P	12.7786	0.0985197
sa_c2887s2452_a_at	661.1	P		sa_c2887s2452_a_at	845.5	P			sa_c124s9461_s_at	4408.6	P	12.1061	sa_c124s9461_s_at	4769	P	12.2195	0.113366				sa_c4864s4170_at	16770.3	P	14.0336	sa_c4864s4170_at	15667.3	P	13.9355	0.0981519
sa_c2891s2455_a_at	133	P		sa_c2891s2455_a_at	310.4	P			sa_c1904s1628_a_at	2061.6	P	11.0095	sa_c1904s1628_a_at	2228.5	P	11.1219	0.112309				sa_c8140s7122_a_at	920.7	P	9.84659	sa_c8140s7122_a_at	860.5	P	9.74903	0.097556
sa_c2895s2460_x_at	13.2	A		sa_c2895s2460_x_at	12.6	P			sa_c3778s3248_a_at	550.4	P	9.10434	sa_c3778s3248_a_at	594.9	P	9.2165	0.112167				sa_c8240s7220_a_at	538.9	P	9.07387	sa_c8240s7220_a_at	503.8	P	8.97671	0.0971665
sa_c2899s2464_a_at	3406.2	P		sa_c2899s2464_a_at	5074.3	P			sa_c2533s2114_at	2869.9	P	11.4868	sa_c2533s2114_at	3101.6	P	11.5988	0.112012				sa_c1858s1579_a_at	578.2	P	9.17542	sa_c1858s1579_a_at	540.7	P	9.07868	0.0967403
sa_c2908s2469_a_at	3855.5	P		sa_c2908s2469_a_at	7908.1	P			sa_c4605s9259_a_at	1309.2	P	10.3545	sa_c4605s9259_a_at	1414.2	P	10.4658	0.111301				sa_c2489s2070_at	698.5	P	9.44812	sa_c2489s2070_at	654.2	P	9.35359	0.0945284
sa_c2910s2472_a_at	2787.2	P		sa_c2910s2472_a_at	6149.1	P			sa_c3008s2564_a_at	512.8	P	9.00225	sa_c3008s2564_a_at	553.7	P	9.11296	0.110708				sa_c10510s10955cv_s_at	1679	P	10.7134	sa_c10510s10955cv_s_at	1574.3	P	10.6205	0.0928917
sa_c2914s2476_a_at	4462.6	P		sa_c2914s2476_a_at	9975.1	P			sa_c9238s8088_a_at	564.4	P	9.14057	sa_c9238s8088_a_at	606.1	P	9.24341	0.102838				sa_c4880s4187_at	19054.4	P	14.2178	sa_c4880s4187_at	17882.7	P	14.1263	0.0915596
sa_c2918s2481_a_at	339.3	P		sa_c2918s2481_a_at	123.2	P			sa_c8293s7271_a_at	1011.4	P	9.98214	sa_c8293s7271_a_at	1085	P	10.0835	0.101341				sa_c2166s1867_a_at	1148.4	P	10.1654	sa_c2166s1867_a_at	1078.8	P	10.0752	0.0901978
sa_c2922s2484_a_at	16147.6	P		sa_c2922s2484_a_at	15809.9	P			sa_c7435s6457_a_at	3084.7	P	11.5909	sa_c7435s6457_a_at	3307.2	P	11.6914	0.10048				sa_c2154s1855_a_at	2221.3	P	11.1172	sa_c2154s1855_a_at	2087.9	P	11.0278	0.0893516
sa_c2926s2487_at	10048.7	P		sa_c2926s2487_at	10534.5	P			sa_c9325s8164_a_at	1194.7	P	10.2224	sa_c9325s8164_a_at	1278.8	P	10.3206	0.0981423				sa_c4253s3605_a_at	5204.6	P	12.3456	sa_c4253s3605_a_at	4896.3	P	12.2575	0.0880953
sa_c2930s2494_a_at	721.4	P		sa_c2930s2494_a_at	1403.6	P			sa_c9033s7929_a_at	3319.9	P	11.6969	sa_c9033s7929_a_at	3553.2	P	11.7949	0.0979791				sa_c5889s10029_at	887.5	P	9.7936	sa_c5889s10029_at	835.1	P	9.70581	0.0877982
sa_c2934s2498_a_at	1123.3	P		sa_c2934s2498_a_at	2288.6	P			sa_c2861s2424_a_at	724.7	P	9.50124	sa_c2861s2424_a_at	774.5	P	9.59712	0.0958813				sa_c9627s8384_a_at	1102.5	P	10.1066	sa_c9627s8384_a_at	1037.8	P	10.0193	0.0872502
sa_c2938s2500_at	3534.8	P		sa_c2938s2500_at	8953.9	P			sa_c9805s8544_a_at	1328.9	P	10.376	sa_c9805s8544_a_at	1420.1	P	10.4718	0.09576				sa_c7607s6618_a_at	1752.5	P	10.7752	sa_c7607s6618_a_at	1650.7	P	10.6889	0.0863365
sa_c2942s2505_a_at	2144.6	P		sa_c2942s2505_a_at	4178.4	P			sa_c10579s11036cv_s_at	920.9	P	9.8469	sa_c10579s11036cv_s_at	981.4	P	9.9387	0.0917968				sa_c574s400_a_at	793.9	P	9.63281	sa_c574s400_a_at	748.1	P	9.54709	0.0857262
sa_c2946s2510_a_at	169.7	P		sa_c2946s2510_a_at	137.3	P			sa_c578s404_a_at	499.9	P	8.9655	sa_c578s404_a_at	532.6	P	9.05691	0.0914129				sa_c6341s5509_a_at	729.1	P	9.50997	sa_c6341s5509_a_at	687.2	P	9.42459	0.0853867
sa_c2956s2512_a_at	233.5	P		sa_c2956s2512_a_at	194.4	P			sa_c7809s6812_a_at	1777.5	P	10.7956	sa_c7809s6812_a_at	1893.7	P	10.887	0.0913582				sa_c8601s7554_a_at	8130.2	P	12.9891	sa_c8601s7554_a_at	7671.1	P	12.9052	0.0838574
sa_c2960s2517_a_at	28.6	P		sa_c2960s2517_a_at	45.3	P			sa_c98s9435_a_at	5565.2	P	12.4422	sa_c98s9435_a_at	5928.7	P	12.5335	0.0912823				sa_c7645s6658_a_at	17727.8	P	14.1137	sa_c7645s6658_a_at	16762.5	P	14.0329	0.0807762
sa_c2964s2521_a_at	4721	P		sa_c2964s2521_a_at	5828.4	P			sa_c1370s1143_a_at	5981.4	P	12.5463	sa_c1370s1143_a_at	6371.1	P	12.6373	0.0910593				sa_c1219s9606cs_s_at	4696	P	12.1972	sa_c1219s9606cs_s_at	4451.8	P	12.1202	0.0770436
sa_c2968s2524_a_at	64.1	P		sa_c2968s2524_a_at	57.1	P			sa_c8226s7201_a_at	1554.3	P	10.602	sa_c8226s7201_a_at	1652.2	P	10.6902	0.0881233				sa_c470s302_at	2705.2	P	11.4015	sa_c470s302_at	2565.3	P	11.3249	0.0766077
sa_c2972s2529_a_at	6802.5	P		sa_c2972s2529_a_at	8562.6	P			sa_i7774u_x_at	4654.2	P	12.1843	sa_i7774u_x_at	4941.3	P	12.2707	0.0863574				sa_c6812s5946_a_at	3999.5	P	11.9656	sa_c6812s5946_a_at	3796.8	P	11.8906	0.0750356
sa_c3094s2647_a_at	4830.6	P		sa_c3094s2647_a_at	2611.6	P			sa_c8901s7819_a_at	692.5	P	9.43567	sa_c8901s7819_a_at	734.8	P	9.52121	0.0855376				sa_c1390s1164_a_at	4932.3	P	12.268	sa_c1390s1164_a_at	4682.4	P	12.193	0.0750124
sa_c3220s2767_at	4580.4	P		sa_c3220s2767_at	1479.7	P			sa_c8354s7326_a_at	3044.7	P	11.5721	sa_c8354s7326_a_at	3229.1	P	11.6569	0.084832				sa_c8946s7864_a_at	1480.4	P	10.5318	sa_c8946s7864_a_at	1405.4	P	10.4568	0.0750062
sa_c3224s2774_a_at	265.2	P		sa_c3224s2774_a_at	778.5	P			sa_c8043s7027_a_at	4024.6	P	11.9746	sa_c8043s7027_a_at	4265.1	P	12.0584	0.0837342				sa_c4792s4098_at	14029.6	P	13.7762	sa_c4792s4098_at	13329	P	13.7023	0.0739053
sa_c3228s2778_a_at	393.5	P		sa_c3228s2778_a_at	515.4	P			sa_c2824s2392_a_at	889.7	P	9.79718	sa_c2824s2392_a_at	941.7	P	9.87912	0.0819486				sa_c1514s1292_at	634.1	P	9.30857	sa_c1514s1292_at	602.8	P	9.23554	0.073031
sa_c3233s2782_a_at	73.6	P		sa_c3233s2782_a_at	131.1	P			sa_c8893s7810_at	998	P	9.9629	sa_c8893s7810_at	1055.8	P	10.0441	0.0812249				sa_c3181s2729_a_at	2627.1	P	11.3593	sa_c3181s2729_a_at	2502.7	P	11.2893	0.0699858
sa_c3237s2785_a_at	1459.2	P		sa_c3237s2785_a_at	630.4	P			sa_c3012s2568_a_at	8258.1	P	13.0116	sa_c3012s2568_a_at	8733	P	13.0923	0.0806675				sa_c965s755_at	2853.9	P	11.4787	sa_c965s755_at	2718.9	P	11.4088	0.0699117
sa_c3241s2789_a_at	270.7	P		sa_c3241s2789_a_at	214.3	P			sa_c57s54_a_at	2142	P	11.0647	sa_c57s54_a_at	2264.6	P	11.145	0.0802978				sa_c10555s11016cv_s_at	4608.3	P	12.17	sa_c10555s11016cv_s_at	4391	P	12.1003	0.0696851
sa_c3244s2793_a_at	69	P		sa_c3244s2793_a_at	40.5	P			sa_c4492s3837_a_at	904.4	P	9.82082	sa_c4492s3837_a_at	955.8	P	9.90056	0.0797478				sa_c13s15_a_at	4265.9	P	12.0586	sa_c13s15_a_at	4075.1	P	11.9926	0.0660147
sa_c3250s2795_a_at	98.7	P		sa_c3250s2795_a_at	75.8	P			sa_c6424s5594_a_at	1195.4	P	10.2233	sa_c6424s5594_a_at	1262.1	P	10.3016	0.0783328				sa_c7620s6631_a_at	11821.1	P	13.5291	sa_c7620s6631_a_at	11294.7	P	13.4634	0.0657183
sa_c3252s2802_a_at	2133.4	P		sa_c3252s2802_a_at	2199.2	P			sa_c102s9439_at	2736.6	P	11.4182	sa_c102s9439_at	2877.9	P	11.4908	0.0726319				sa_c9955s8651_a_at	16872.7	P	14.0424	sa_c9955s8651_a_at	16130.8	P	13.9775	0.0648729
sa_c3262s2810_a_at	1193.6	P		sa_c3262s2810_a_at	1686.6	P			sa_c3704s3184_a_at	1553.8	P	10.6016	sa_c3704s3184_a_at	1631.7	P	10.6722	0.070575				sa_c5757s4999_a_at	968.5	P	9.91961	sa_c5757s4999_a_at	926.1	P	9.85502	0.0645841
sa_c3270s2813_at	6672.8	P		sa_c3270s2813_at	3325.1	P			sa_c3032s2589_x_at	13641.9	P	13.7358	sa_c3032s2589_x_at	14323.4	P	13.8061	0.0703294				sa_c1234s1012_at	10146.8	P	13.3087	sa_c1234s1012_at	9732.2	P	13.2486	0.0601869
sa_c3276s2817_a_at	4433.5	P		sa_c3276s2817_a_at	3679.3	P			sa_i4454u_x_at	651	P	9.34651	sa_i4454u_x_at	683.1	P	9.41595	0.0694392				sa_c4947s4252_a_at	1313.6	P	10.3593	sa_c4947s4252_a_at	1260.4	P	10.2997	0.0596444
sa_c3278s2822_a_at	5779.3	P		sa_c3278s2822_a_at	4595.2	P			sa_c2426s2008_a_at	1663.7	P	10.7002	sa_c2426s2008_a_at	1744.4	P	10.7685	0.0683356				sa_c5013s4315_a_at	2190.1	P	11.0968	sa_c5013s4315_a_at	2101.5	P	11.0372	0.0595773
sa_c3282s2825_a_at	2039.9	P		sa_c3282s2825_a_at	1472.1	P			sa_c2926s2487_at	10048.7	P	13.2947	sa_c2926s2487_at	10534.5	P	13.3628	0.068113				sa_c2990s2545_a_at	2759.4	P	11.4301	sa_c2990s2545_a_at	2648	P	11.3707	0.0594515
sa_c3286s2830_a_at	944.3	P		sa_c3286s2830_a_at	1144.9	P			sa_c4832s4138_at	14169.6	P	13.7905	sa_c4832s4138_at	14852.1	P	13.8584	0.0678679				sa_c4824s4130_a_at	15865.1	P	13.9536	sa_c4824s4130_a_at	15229.9	P	13.8946	0.0589501
sa_c3290s2834_a_at	1002.3	P		sa_c3290s2834_a_at	719.1	P			sa_c1466s1245_a_at	2357.4	P	11.203	sa_c1466s1245_a_at	2469.7	P	11.2701	0.0671392				sa_c10191s8871_a_at	9091.3	P	13.1503	sa_c10191s8871_a_at	8734.6	P	13.0925	0.057745
sa_c3294s2837_at	8.8	A		sa_c3294s2837_at	14.2	A			sa_c4635s3957_a_at	487.1	P	8.92807	sa_c4635s3957_a_at	510.1	P	8.99464	0.0665621				sa_c10069s8774_x_at	3787.3	P	11.887	sa_c10069s8774_x_at	3644.8	P	11.8316	0.0553301
sa_c3294s2837_x_at	10.6	A		sa_c3294s2837_x_at	29.1	P			sa_c469s298_a_at	2458.1	P	11.2633	sa_c469s298_a_at	2574.1	P	11.3299	0.0665245				sa_c2747s2320_a_at	2275.4	P	11.1519	sa_c2747s2320_a_at	2190.3	P	11.0969	0.0549917
sa_c3298s2841_at	318.9	P		sa_c3298s2841_at	280.7	P			sa_c10314s9002_a_at	536.1	P	9.06636	sa_c10314s9002_a_at	560.2	P	9.1298	0.0634398				sa_c5556s4813_a_at	992.5	P	9.95492	sa_c5556s4813_a_at	955.5	P	9.90011	0.0548112
sa_c3298s2841_x_at	449.9	P		sa_c3298s2841_x_at	366.7	P			sa_c8818s7755_a_at	17011.8	P	14.0542	sa_c8818s7755_a_at	17765.2	P	14.1168	0.0625181				sa_c959s748_a_at	3397.9	P	11.7304	sa_c959s748_a_at	3272.8	P	11.6763	0.054118
sa_c3302s2845_a_at	424.7	P		sa_c3302s2845_a_at	759.7	P			sa_c2556s2131_at	1080.6	P	10.0776	sa_c2556s2131_at	1128	P	10.1396	0.0619345				sa_c1242s1022_a_at	7949	P	12.9566	sa_c1242s1022_a_at	7662.5	P	12.9036	0.0529582
sa_c3306s2847_a_at	1570	P		sa_c3306s2847_a_at	2549.5	P			sa_c6021s5217_a_at	2472.5	P	11.2718	sa_c6021s5217_a_at	2580.9	P	11.3337	0.0619037				sa_c891s9388_a_at	17756	P	14.116	sa_c891s9388_a_at	17146.7	P	14.0656	0.0503757
sa_c3310s2853_a_at	329.8	P		sa_c3310s2853_a_at	645.7	P			sa_c10301s8984_a_at	1489.9	P	10.541	sa_c10301s8984_a_at	1554.4	P	10.6021	0.0611423				sa_c4800s4106_at	16937.1	P	14.0479	sa_c4800s4106_at	16358.2	P	13.9977	0.0501729
sa_c3316s2858_a_at	2581.1	P		sa_c3316s2858_a_at	1808.3	P			sa_c9104s7978_a_at	3800.4	P	11.8919	sa_c9104s7978_a_at	3955.8	P	11.9498	0.0578182				sa_c3577s3059_a_at	2140.8	P	11.0639	sa_c3577s3059_a_at	2068.8	P	11.0146	0.0493558
sa_c3318s2862_at	2209.5	P		sa_c3318s2862_at	1456.3	P			sa_c4844s4152_at	15842.9	P	13.9515	sa_c4844s4152_at	16462.6	P	14.0069	0.0553558				sa_c2170s1874_a_at	1127.4	P	10.1388	sa_c2170s1874_a_at	1090.5	P	10.0908	0.0480097
sa_c3322s2866_a_at	5125.9	P		sa_c3322s2866_a_at	2350.6	P			sa_c1368s1139_a_at	5242.1	P	12.3559	sa_c1368s1139_a_at	5446.9	P	12.4112	0.0552905				sa_c8169s7149_a_at	1622.3	P	10.6638	sa_c8169s7149_a_at	1569.3	P	10.6159	0.0479195
sa_c3326s2869_a_at	2111.1	P		sa_c3326s2869_a_at	1723	P			sa_c7515s6535_a_at	1260	P	10.2992	sa_c7515s6535_a_at	1308	P	10.3531	0.0539388				sa_c3110s2665_a_at	2098.8	P	11.0353	sa_c3110s2665_a_at	2031.5	P	10.9883	0.0470193
sa_c3330s2873_at	517.8	P		sa_c3330s2873_at	680.6	P			sa_c831s632_a_at	5966.2	P	12.5426	sa_c831s632_a_at	6186.6	P	12.5949	0.0523344				sa_c3870s3341_a_at	536.5	P	9.06743	sa_c3870s3341_a_at	519.4	P	9.0207	0.0467322
sa_c3341s2876_a_at	561.1	P		sa_c3341s2876_a_at	1388.7	P			sa_c6925s6048_a_at	722	P	9.49586	sa_c6925s6048_a_at	748.1	P	9.54709	0.0512323				sa_c4593s3925_a_at	1337.9	P	10.3858	sa_c4593s3925_a_at	1295.3	P	10.3391	0.046684
sa_c3347s2879_a_at	1717.5	P		sa_c3347s2879_a_at	1553.2	P			sa_c2807s2375_a_at	924.8	P	9.853	sa_c2807s2375_a_at	957.8	P	9.90358	0.050583				sa_c1754s1488_at	1329.5	P	10.3767	sa_c1754s1488_at	1290.2	P	10.3334	0.0432891
sa_c3349s2883_a_at	3641.3	P		sa_c3349s2883_a_at	2565.7	P			sa_c8069s7049_a_at	720.5	P	9.49285	sa_c8069s7049_a_at	745.9	P	9.54284	0.0499838				sa_c5381s4656_a_at	1877.2	P	10.8744	sa_c5381s4656_a_at	1821.8	P	10.8311	0.0432178
sa_c3098s2651_a_at	7729.7	P		sa_c3098s2651_a_at	5573.4	P			sa_c9694s8452_a_at	1141.1	P	10.1562	sa_c9694s8452_a_at	1180.3	P	10.2049	0.0487284				sa_c1260s1035_a_at	5909.5	P	12.5288	sa_c1260s1035_a_at	5735.9	P	12.4858	0.0430162
sa_c3102s2657_a_at	5155.4	P		sa_c3102s2657_a_at	4259.7	P			sa_c9579s8339_a_at	838.7	P	9.71201	sa_c9579s8339_a_at	866.9	P	9.75972	0.0477107				sa_c10080s8800_at	4104	P	12.0028	sa_c10080s8800_at	3984.5	P	11.9602	0.042632
sa_c3108s2661_a_at	2620.5	P		sa_c3108s2661_a_at	2619.9	P			AFFX-r2-Bs-phe-5_at	1018.4	P	9.99209	AFFX-r2-Bs-phe-5_at	1050.5	P	10.0369	0.0447718				sa_c4309s3661_a_at	11323	P	13.467	sa_c4309s3661_a_at	10997.2	P	13.4248	0.04212
sa_c3110s2665_a_at	2098.8	P		sa_c3110s2665_a_at	2031.5	P			sa_c9619s8379_a_at	8644	P	13.0775	sa_c9619s8379_a_at	8915.1	P	13.122	0.0445519				sa_c2843s2411_a_at	855.2	P	9.74012	sa_c2843s2411_a_at	833.4	P	9.70287	0.0372528
sa_c3114s2669_a_at	2367.5	P		sa_c3114s2669_a_at	2127.8	P			sa_c3878s3347_a_at	2103.1	P	11.0383	sa_c3878s3347_a_at	2168.7	P	11.0826	0.044313				sa_c7503s6523_at	3900.1	P	11.9293	sa_c7503s6523_at	3804.8	P	11.8936	0.0356905
sa_c3118s2672_a_at	91.8	P		sa_c3118s2672_a_at	96.6	P			sa_c10748s11199_a_at	5599.6	P	12.4511	sa_c10748s11199_a_at	5772.9	P	12.4951	0.0439725				sa_c7372s10188cs_s_at	607.9	P	9.24769	sa_c7372s10188cs_s_at	593.4	P	9.21286	0.0348291
sa_c3122s2677_a_at	1294.8	P		sa_c3122s2677_a_at	1572.5	P			sa_c3252s2802_a_at	2133.4	P	11.0589	sa_c3252s2802_a_at	2199.2	P	11.1028	0.0438243				sa_c1378s1153_a_at	1640.7	P	10.6801	sa_c1378s1153_a_at	1601.9	P	10.6456	0.0345274
sa_c3126s2680_a_at	1215.2	P		sa_c3126s2680_a_at	1197.1	P			sa_c787s588_a_at	895.5	P	9.80655	sa_c787s588_a_at	922.6	P	9.84956	0.0430119				sa_c1948s1673cv_x_at	1026.4	P	10.0034	sa_c1948s1673cv_x_at	1003	P	9.97011	0.0332715
sa_c3130s2683_a_at	998.4	P		sa_c3130s2683_a_at	911.4	P			sa_c3032s2589_at	12165.9	P	13.5706	sa_c3032s2589_at	12525.8	P	13.6126	0.0420597				sa_c4868s4175_a_at	16950.1	P	14.049	sa_c4868s4175_a_at	16592.8	P	14.0183	0.0307364
sa_c3134s2687_a_at	2643.9	P		sa_c3134s2687_a_at	1910.7	P			sa_c2805s2371_a_at	790.6	P	9.6268	sa_c2805s2371_a_at	813.9	P	9.66871	0.0419036				sa_c2922s2484_a_at	16147.6	P	13.979	sa_c2922s2484_a_at	15809.9	P	13.9485	0.0304915
sa_c3144s2693_a_at	870.1	P		sa_c3144s2693_a_at	488.7	P			sa_c2481s2059_at	495.1	P	8.95158	sa_c2481s2059_at	509.2	P	8.99209	0.0405125				sa_i6531u_x_at	10371.8	P	13.3404	sa_i6531u_x_at	10160.1	P	13.3106	0.0297517
sa_c3150s2697_a_at	1035.9	P		sa_c3150s2697_a_at	410.6	P			sa_c2640s2213_a_at	4496.6	P	12.1346	sa_c2640s2213_a_at	4623.3	P	12.1747	0.0400884				sa_c1326s1101_a_at	4113.4	P	12.0061	sa_c1326s1101_a_at	4030	P	11.9766	0.0295515
sa_c3153s2701_a_at	3592.8	P		sa_c3153s2701_a_at	2327.4	P			sa_c7899s6890_at	1742.7	P	10.7671	sa_c7899s6890_at	1790.9	P	10.8065	0.0393605				sa_c552s378_a_at	1999.9	P	10.9657	sa_c552s378_a_at	1960.9	P	10.9373	0.0284119
sa_c3158s2704_a_at	211	P		sa_c3158s2704_a_at	182	P			sa_c3584s3063_a_at	1865.3	P	10.8652	sa_c3584s3063_a_at	1914.4	P	10.9027	0.0374846				sa_c1996s1713_a_at	1446.1	P	10.498	sa_c1996s1713_a_at	1419.2	P	10.4709	0.0270894
sa_c3160s2708_a_at	2035	P		sa_c3160s2708_a_at	1477.6	P			sa_c5504s9245_a_at	1109.9	P	10.1162	sa_c5504s9245_a_at	1138.8	P	10.1533	0.0370847				sa_c7801s6804_a_at	2467.7	P	11.269	sa_c7801s6804_a_at	2422.2	P	11.2421	0.026849
sa_c3166s2711_a_at	1898.5	P		sa_c3166s2711_a_at	1447.1	P			sa_c2106s1810_a_at	1632.6	P	10.673	sa_c2106s1810_a_at	1674.9	P	10.7099	0.0369036				sa_c9086s7967cs_a_at	609.9	P	9.25243	sa_c9086s7967cs_a_at	598.9	P	9.22617	0.0262576
sa_c3170s2715_a_at	846.3	P		sa_c3170s2715_a_at	1525.7	P			sa_c9318s8160_a_at	1387.8	P	10.4386	sa_c9318s8160_a_at	1421.5	P	10.4732	0.0346144				sa_c3677s3158_a_at	1013.5	P	9.98513	sa_c3677s3158_a_at	996.7	P	9.96102	0.0241149
sa_c3173s2721_a_at	1823.6	P		sa_c3173s2721_a_at	2567.7	P			sa_c4967s4271_a_at	1277.9	P	10.3196	sa_c4967s4271_a_at	1306.1	P	10.351	0.0314904				sa_c145s9481_a_at	1697.5	P	10.7292	sa_c145s9481_a_at	1669.7	P	10.7054	0.0238227
sa_c3178s2725_a_at	806.1	P		sa_c3178s2725_a_at	1458	P			sa_c3412s2940_a_at	520.8	P	9.02459	sa_c3412s2940_a_at	532.1	P	9.05555	0.030968				sa_c1530s1310_at	4366.1	P	12.0921	sa_c1530s1310_at	4299.2	P	12.0699	0.0222769
sa_c3181s2729_a_at	2627.1	P		sa_c3181s2729_a_at	2502.7	P			sa_c2144s1843_a_at	1179.7	P	10.2042	sa_c2144s1843_a_at	1205.1	P	10.2349	0.0307328				sa_c8807s7748_a_at	836.7	P	9.70857	sa_c8807s7748_a_at	824.1	P	9.68668	0.021891
sa_c3186s2733_a_at	858	P		sa_c3186s2733_a_at	440.6	P			sa_c10192s8875_a_at	9971.1	P	13.2835	sa_c10192s8875_a_at	10171.7	P	13.3123	0.0287362				sa_c9943s8640_a_at	13590.6	P	13.7303	sa_c9943s8640_a_at	13386.5	P	13.7085	0.0218303
sa_c3188s2737_a_at	5448.3	P		sa_c3188s2737_a_at	10385.1	P			sa_c457s291_a_at	1532.8	P	10.582	sa_c457s291_a_at	1563.3	P	10.6104	0.0284252				sa_c3126s2680_a_at	1215.2	P	10.247	sa_c3126s2680_a_at	1197.1	P	10.2253	0.0216501
sa_c3194s2739_a_at	94.4	P		sa_c3194s2739_a_at	290.4	P			sa_c1215s998_a_at	2826.8	P	11.465	sa_c1215s998_a_at	2883	P	11.4934	0.028401				sa_c3720s3198_a_at	501.3	P	8.96953	sa_c3720s3198_a_at	493.9	P	8.94808	0.0214553
sa_c3196s2743_a_at	599.9	P		sa_c3196s2743_a_at	331.2	P			sa_c41s39_a_at	544.5	P	9.08879	sa_c41s39_a_at	555.2	P	9.11686	0.0280755				sa_c9510s8295_a_at	619.8	P	9.27566	sa_c9510s8295_a_at	611.6	P	9.25644	0.0192143
sa_c3202s2750_a_at	199.2	P		sa_c3202s2750_a_at	123.2	P			sa_c8760s7704_at	1912.9	P	10.9015	sa_c8760s7704_at	1949.6	P	10.929	0.0274167				sa_c1280s1054_a_at	6375.2	P	12.6383	sa_c1280s1054_a_at	6294.3	P	12.6198	0.0184247
sa_c3204s2753_a_at	367.7	P		sa_c3204s2753_a_at	211.3	P			sa_c9967s8662_at	5763.7	P	12.4928	sa_c9967s8662_at	5869.2	P	12.5189	0.0261686				sa_c7475s6499_a_at	853.3	P	9.73691	sa_c7475s6499_a_at	843	P	9.71939	0.0175204
sa_c3210s2757_a_at	399.9	P		sa_c3210s2757_a_at	498	P			sa_c124s9461_at	3165.3	P	11.6281	sa_c124s9461_at	3219.8	P	11.6528	0.0246288				sa_c3603s3083_a_at	7507.6	P	12.8741	sa_c3603s3083_a_at	7430	P	12.8591	0.0149896
sa_c3212s2761_a_at	586.3	P		sa_c3212s2761_a_at	1009.2	P			sa_c6086s5272_a_at	5218.2	P	12.3493	sa_c6086s5272_a_at	5303.8	P	12.3728	0.0234741				sa_c10667s11118cv_s_at	1507.5	P	10.5579	sa_c10667s11118cv_s_at	1493.3	P	10.5443	0.013654
sa_c3216s2764_a_at	779.2	P		sa_c3216s2764_a_at	1047.4	P			sa_i2125u_x_at	561.8	P	9.13391	sa_i2125u_x_at	570.9	P	9.15709	0.0231814				sa_c9161s8031_at	5177.4	P	12.338	sa_c9161s8031_at	5133.4	P	12.3257	0.0123131
sa_c3481s3008_a_at	404.4	P		sa_c3481s3008_a_at	165.9	P			sa_c8813s7749_a_at	2052.9	P	11.0034	sa_c8813s7749_a_at	2085.8	P	11.0264	0.0229375				sa_c4651s3971cs_s_at	560.9	P	9.1316	sa_c4651s3971cs_s_at	556.4	P	9.11998	0.0116212
sa_c3485s3012_a_at	161.5	P		sa_c3485s3012_a_at	54.5	P			sa_c4796s4102_at	14356.7	P	13.8094	sa_c4796s4102_at	14583.9	P	13.8321	0.0226524				sa_i4120u_x_at	4182	P	12.03	sa_i4120u_x_at	4151.4	P	12.0194	0.0105951
sa_c3500s3018_a_at	88.8	P		sa_c3500s3018_a_at	184.1	P			sa_c4991s4295_a_at	587.1	P	9.19746	sa_c4991s4295_a_at	594.9	P	9.2165	0.0190409				sa_c8061s7047_a_at	849.7	P	9.73081	sa_c8061s7047_a_at	843.7	P	9.72059	0.0102235
sa_c3504s3021_a_at	33.7	A		sa_c3504s3021_a_at	42.2	P			sa_c2190s1891_a_at	2273.8	P	11.1509	sa_c2190s1891_a_at	2302.1	P	11.1687	0.0178451				sa_c10267s9119_a_at	1996.2	P	10.963	sa_c10267s9119_a_at	1982.2	P	10.9529	0.0101537
sa_c3507s3024_a_at	346.2	P		sa_c3507s3024_a_at	234.3	P			sa_c7224s6289_a_at	5171.7	P	12.3364	sa_c7224s6289_a_at	5235.4	P	12.3541	0.0176612				sa_c1792s1522_a_at	642.9	P	9.32845	sa_c1792s1522_a_at	638.6	P	9.31877	0.0096818
sa_c3519s3032_a_at	23.7	P		sa_c3519s3032_a_at	12	A			sa_c9829s8568_a_at	3533.9	P	11.787	sa_c9829s8568_a_at	3577	P	11.8045	0.0174889				sa_c9253s8099_a_at	3676	P	11.8439	sa_c9253s8099_a_at	3652.6	P	11.8347	0.009213
sa_c3529s3038_a_at	90.2	P		sa_c3529s3038_a_at	166.3	P			sa_c346s186_a_at	1380	P	10.4305	sa_c346s186_a_at	1395	P	10.446	0.0155969				sa_c7583s6603_a_at	6157.5	P	12.5881	sa_c7583s6603_a_at	6122	P	12.5798	0.00834168
sa_c3535s3042_a_at	43	M		sa_c3535s3042_a_at	70.2	P			AFFX-r2-Bs-thr-5_s_at	1407.2	P	10.4586	AFFX-r2-Bs-thr-5_s_at	1421.6	P	10.4733	0.0146882				sa_c4197s3549_at	1032.8	P	10.0123	sa_c4197s3549_at	1027.6	P	10.0051	0.00728211
sa_c3539s3046_a_at	29.5	P		sa_c3539s3046_a_at	28.6	P			sa_c9153s8021_a_at	2785.1	P	11.4435	sa_c9153s8021_a_at	2813.5	P	11.4582	0.0146368				sa_c4852s4158_at	9188.2	P	13.1656	sa_c4852s4158_at	9153.5	P	13.1601	0.00545877
sa_c3541s3049_a_at	37.6	P		sa_c3541s3049_a_at	53.3	P			sa_c10718s11167_a_at	2101.9	P	11.0375	sa_c10718s11167_a_at	2121.1	P	11.0506	0.0131186				sa_c3465s2991cs_s_at	637.6	P	9.31651	sa_c3465s2991cs_s_at	635.2	P	9.31107	0.00544072
sa_c3548s3054_a_at	62.9	P		sa_c3548s3054_a_at	125	P			sa_c8335s7309_a_at	4144.6	P	12.017	sa_c8335s7309_a_at	4173.1	P	12.0269	0.00988662				sa_c9728s8474_a_at	787.9	P	9.62187	sa_c9728s8474_a_at	786.1	P	9.61857	0.00329969
sa_c3576s3055_a_at	640.7	P		sa_c3576s3055_a_at	945.1	P			sa_c9951s8647_at	10710.9	P	13.3868	sa_c9951s8647_at	10776.3	P	13.3956	0.00878221				sa_c4601s3932_a_at	577.5	P	9.17368	sa_c4601s3932_a_at	576.9	P	9.17218	0.00149968
sa_c3577s3059_a_at	2140.8	P		sa_c3577s3059_a_at	2068.8	P			sa_c3814s3284_a_at	545.9	P	9.09249	sa_c3814s3284_a_at	549.2	P	9.10119	0.00869493				sa_c517s346_a_at	1086.3	P	10.0852	sa_c517s346_a_at	1085.5	P	10.0841	0.00106286
sa_c3584s3063_a_at	1865.3	P		sa_c3584s3063_a_at	1914.4	P			sa_c4888s4195_a_at	17112.6	P	14.0628	sa_c4888s4195_a_at	17190	P	14.0693	0.00651057				sa_c10280s8964_a_at	3854.7	P	11.9124	sa_c10280s8964_a_at	3852.2	P	11.9115	0.000935976
sa_c3585s3067_a_at	3483.7	P		sa_c3585s3067_a_at	3059.7	P			sa_c8784s10260cs_s_at	662.6	P	9.37199	sa_c8784s10260cs_s_at	664	P	9.37504	0.00304504				sa_c3108s2661_a_at	2620.5	P	11.3556	sa_c3108s2661_a_at	2619.9	P	11.3553	0.000330363
sa_c3589s3071_a_at	2266.5	P		sa_c3589s3071_a_at	1050.7	P			sa_c3108s2661_a_at	2620.5	P	11.3556	sa_c3108s2661_a_at	2619.9	P	11.3553	-0.000330363				sa_c8784s10260cs_s_at	662.6	P	9.37199	sa_c8784s10260cs_s_at	664	P	9.37504	-0.00304504
sa_c3595s3075_a_at	760.8	P		sa_c3595s3075_a_at	549.1	P			sa_c10280s8964_a_at	3854.7	P	11.9124	sa_c10280s8964_a_at	3852.2	P	11.9115	-0.000935976				sa_c4888s4195_a_at	17112.6	P	14.0628	sa_c4888s4195_a_at	17190	P	14.0693	-0.00651057
sa_c3597s3080_at	731.1	P		sa_c3597s3080_at	569.7	P			sa_c517s346_a_at	1086.3	P	10.0852	sa_c517s346_a_at	1085.5	P	10.0841	-0.00106286				sa_c3814s3284_a_at	545.9	P	9.09249	sa_c3814s3284_a_at	549.2	P	9.10119	-0.00869493
sa_c3603s3083_a_at	7507.6	P		sa_c3603s3083_a_at	7430	P			sa_c4601s3932_a_at	577.5	P	9.17368	sa_c4601s3932_a_at	576.9	P	9.17218	-0.00149968				sa_c9951s8647_at	10710.9	P	13.3868	sa_c9951s8647_at	10776.3	P	13.3956	-0.00878221
sa_c3607s3087_a_at	5212	P		sa_c3607s3087_a_at	3296.6	P			sa_c9728s8474_a_at	787.9	P	9.62187	sa_c9728s8474_a_at	786.1	P	9.61857	-0.00329969				sa_c8335s7309_a_at	4144.6	P	12.017	sa_c8335s7309_a_at	4173.1	P	12.0269	-0.00988662
sa_c3611s3091_at	2453.5	P		sa_c3611s3091_at	1822	P			sa_c3465s2991cs_s_at	637.6	P	9.31651	sa_c3465s2991cs_s_at	635.2	P	9.31107	-0.00544072				sa_c10718s11167_a_at	2101.9	P	11.0375	sa_c10718s11167_a_at	2121.1	P	11.0506	-0.0131186
sa_c3615s3095_a_at	2806.3	P		sa_c3615s3095_a_at	1907.6	P			sa_c4852s4158_at	9188.2	P	13.1656	sa_c4852s4158_at	9153.5	P	13.1601	-0.00545877				sa_c9153s8021_a_at	2785.1	P	11.4435	sa_c9153s8021_a_at	2813.5	P	11.4582	-0.0146368
sa_c3621s3099_a_at	866.5	P		sa_c3621s3099_a_at	948.9	P			sa_c4197s3549_at	1032.8	P	10.0123	sa_c4197s3549_at	1027.6	P	10.0051	-0.00728211				AFFX-r2-Bs-thr-5_s_at	1407.2	P	10.4586	AFFX-r2-Bs-thr-5_s_at	1421.6	P	10.4733	-0.0146882
sa_c3623s3103_a_at	1681.3	P		sa_c3623s3103_a_at	1954.7	P			sa_c7583s6603_a_at	6157.5	P	12.5881	sa_c7583s6603_a_at	6122	P	12.5798	-0.00834168				sa_c346s186_a_at	1380	P	10.4305	sa_c346s186_a_at	1395	P	10.446	-0.0155969
sa_c3627s3109_a_at	832	P		sa_c3627s3109_a_at	495	P			sa_c9253s8099_a_at	3676	P	11.8439	sa_c9253s8099_a_at	3652.6	P	11.8347	-0.009213				sa_c9829s8568_a_at	3533.9	P	11.787	sa_c9829s8568_a_at	3577	P	11.8045	-0.0174889
sa_c3631s3112_a_at	1144.6	P		sa_c3631s3112_a_at	1834	P			sa_c1792s1522_a_at	642.9	P	9.32845	sa_c1792s1522_a_at	638.6	P	9.31877	-0.0096818				sa_c7224s6289_a_at	5171.7	P	12.3364	sa_c7224s6289_a_at	5235.4	P	12.3541	-0.0176612
sa_c3637s3116_a_at	1701.8	P		sa_c3637s3116_a_at	821.8	P			sa_c10267s9119_a_at	1996.2	P	10.963	sa_c10267s9119_a_at	1982.2	P	10.9529	-0.0101537				sa_c2190s1891_a_at	2273.8	P	11.1509	sa_c2190s1891_a_at	2302.1	P	11.1687	-0.0178451
sa_c3639s3120_a_at	78.8	P		sa_c3639s3120_a_at	153.2	P			sa_c8061s7047_a_at	849.7	P	9.73081	sa_c8061s7047_a_at	843.7	P	9.72059	-0.0102235				sa_c4991s4295_a_at	587.1	P	9.19746	sa_c4991s4295_a_at	594.9	P	9.2165	-0.0190409
sa_c3643s3123_a_at	3936.7	P		sa_c3643s3123_a_at	1724.9	P			sa_i4120u_x_at	4182	P	12.03	sa_i4120u_x_at	4151.4	P	12.0194	-0.0105951				sa_c4796s4102_at	14356.7	P	13.8094	sa_c4796s4102_at	14583.9	P	13.8321	-0.0226524
sa_c3355s2890_a_at	810.6	P		sa_c3355s2890_a_at	1553.1	P			sa_c4651s3971cs_s_at	560.9	P	9.1316	sa_c4651s3971cs_s_at	556.4	P	9.11998	-0.0116212				sa_c8813s7749_a_at	2052.9	P	11.0034	sa_c8813s7749_a_at	2085.8	P	11.0264	-0.0229375
sa_c3357s2894_a_at	790.5	P		sa_c3357s2894_a_at	1331.2	P			sa_c9161s8031_at	5177.4	P	12.338	sa_c9161s8031_at	5133.4	P	12.3257	-0.0123131				sa_i2125u_x_at	561.8	P	9.13391	sa_i2125u_x_at	570.9	P	9.15709	-0.0231814
sa_c3361s2898_a_at	498.5	P		sa_c3361s2898_a_at	974.8	P			sa_c10667s11118cv_s_at	1507.5	P	10.5579	sa_c10667s11118cv_s_at	1493.3	P	10.5443	-0.013654				sa_c6086s5272_a_at	5218.2	P	12.3493	sa_c6086s5272_a_at	5303.8	P	12.3728	-0.0234741
sa_c3365s2900_a_at	1798.2	P		sa_c3365s2900_a_at	1482	P			sa_c3603s3083_a_at	7507.6	P	12.8741	sa_c3603s3083_a_at	7430	P	12.8591	-0.0149896				sa_c124s9461_at	3165.3	P	11.6281	sa_c124s9461_at	3219.8	P	11.6528	-0.0246288
sa_c3369s2904_a_at	900.8	P		sa_c3369s2904_a_at	1115.1	P			sa_c7475s6499_a_at	853.3	P	9.73691	sa_c7475s6499_a_at	843	P	9.71939	-0.0175204				sa_c9967s8662_at	5763.7	P	12.4928	sa_c9967s8662_at	5869.2	P	12.5189	-0.0261686
sa_c3376s2908_a_at	2490.3	P		sa_c3376s2908_a_at	920.6	P			sa_c1280s1054_a_at	6375.2	P	12.6383	sa_c1280s1054_a_at	6294.3	P	12.6198	-0.0184247				sa_c8760s7704_at	1912.9	P	10.9015	sa_c8760s7704_at	1949.6	P	10.929	-0.0274167
sa_c3383s2912_a_at	269.4	P		sa_c3383s2912_a_at	495.5	P			sa_c9510s8295_a_at	619.8	P	9.27566	sa_c9510s8295_a_at	611.6	P	9.25644	-0.0192143				sa_c41s39_a_at	544.5	P	9.08879	sa_c41s39_a_at	555.2	P	9.11686	-0.0280755
sa_c3387s2918_a_at	998.6	P		sa_c3387s2918_a_at	1706.2	P			sa_c3126s2680_a_at	1215.2	P	10.247	sa_c3126s2680_a_at	1197.1	P	10.2253	-0.0216501				sa_c1215s998_a_at	2826.8	P	11.465	sa_c1215s998_a_at	2883	P	11.4934	-0.028401
sa_c3391s2919_a_at	501.1	P		sa_c3391s2919_a_at	916.9	P			sa_c9943s8640_a_at	13590.6	P	13.7303	sa_c9943s8640_a_at	13386.5	P	13.7085	-0.0218303				sa_c457s291_a_at	1532.8	P	10.582	sa_c457s291_a_at	1563.3	P	10.6104	-0.0284252
sa_c3395s2925_a_at	1259	P		sa_c3395s2925_a_at	2172.5	P			sa_c8807s7748_a_at	836.7	P	9.70857	sa_c8807s7748_a_at	824.1	P	9.68668	-0.021891				sa_c10192s8875_a_at	9971.1	P	13.2835	sa_c10192s8875_a_at	10171.7	P	13.3123	-0.0287362
sa_c3399s2929_a_at	191.4	P		sa_c3399s2929_a_at	253.1	P			sa_c1530s1310_at	4366.1	P	12.0921	sa_c1530s1310_at	4299.2	P	12.0699	-0.0222769				sa_c2144s1843_a_at	1179.7	P	10.2042	sa_c2144s1843_a_at	1205.1	P	10.2349	-0.0307328
sa_c3405s2932_a_at	438.3	P		sa_c3405s2932_a_at	1914.5	P			sa_c145s9481_a_at	1697.5	P	10.7292	sa_c145s9481_a_at	1669.7	P	10.7054	-0.0238227				sa_c3412s2940_a_at	520.8	P	9.02459	sa_c3412s2940_a_at	532.1	P	9.05555	-0.030968
sa_c3406s2935_a_at	59.8	P		sa_c3406s2935_a_at	226.6	P			sa_c3677s3158_a_at	1013.5	P	9.98513	sa_c3677s3158_a_at	996.7	P	9.96102	-0.0241149				sa_c4967s4271_a_at	1277.9	P	10.3196	sa_c4967s4271_a_at	1306.1	P	10.351	-0.0314904
sa_c3412s2940_a_at	520.8	P		sa_c3412s2940_a_at	532.1	P			sa_c9086s7967cs_a_at	609.9	P	9.25243	sa_c9086s7967cs_a_at	598.9	P	9.22617	-0.0262576				sa_c9318s8160_a_at	1387.8	P	10.4386	sa_c9318s8160_a_at	1421.5	P	10.4732	-0.0346144
sa_c3414s2943_at	39.9	P		sa_c3414s2943_at	277.6	P			sa_c7801s6804_a_at	2467.7	P	11.269	sa_c7801s6804_a_at	2422.2	P	11.2421	-0.026849				sa_c2106s1810_a_at	1632.6	P	10.673	sa_c2106s1810_a_at	1674.9	P	10.7099	-0.0369036
sa_c3418s2947_a_at	173.4	P		sa_c3418s2947_a_at	277	P			sa_c1996s1713_a_at	1446.1	P	10.498	sa_c1996s1713_a_at	1419.2	P	10.4709	-0.0270894				sa_c5504s9245_a_at	1109.9	P	10.1162	sa_c5504s9245_a_at	1138.8	P	10.1533	-0.0370847
sa_c3422s2952_a_at	37.5	P		sa_c3422s2952_a_at	217.6	P			sa_c552s378_a_at	1999.9	P	10.9657	sa_c552s378_a_at	1960.9	P	10.9373	-0.0284119				sa_c3584s3063_a_at	1865.3	P	10.8652	sa_c3584s3063_a_at	1914.4	P	10.9027	-0.0374846
sa_c3428s2956_a_at	121.3	P		sa_c3428s2956_a_at	212.7	P			sa_c1326s1101_a_at	4113.4	P	12.0061	sa_c1326s1101_a_at	4030	P	11.9766	-0.0295515				sa_c7899s6890_at	1742.7	P	10.7671	sa_c7899s6890_at	1790.9	P	10.8065	-0.0393605
sa_c3431s2959_a_at	84.5	P		sa_c3431s2959_a_at	129.9	P			sa_i6531u_x_at	10371.8	P	13.3404	sa_i6531u_x_at	10160.1	P	13.3106	-0.0297517				sa_c2640s2213_a_at	4496.6	P	12.1346	sa_c2640s2213_a_at	4623.3	P	12.1747	-0.0400884
sa_c3433s2963_a_at	635.6	P		sa_c3433s2963_a_at	548	P			sa_c2922s2484_a_at	16147.6	P	13.979	sa_c2922s2484_a_at	15809.9	P	13.9485	-0.0304915				sa_c2805s2371_a_at	790.6	P	9.6268	sa_c2805s2371_a_at	813.9	P	9.66871	-0.0419036
sa_c3437s2970_at	83.8	P		sa_c3437s2970_at	260.8	P			sa_c4868s4175_a_at	16950.1	P	14.049	sa_c4868s4175_a_at	16592.8	P	14.0183	-0.0307364				sa_c3032s2589_at	12165.9	P	13.5706	sa_c3032s2589_at	12525.8	P	13.6126	-0.0420597
sa_c3441s2971_a_at	1737.6	P		sa_c3441s2971_a_at	1552.7	P			sa_c1948s1673cv_x_at	1026.4	P	10.0034	sa_c1948s1673cv_x_at	1003	P	9.97011	-0.0332715				sa_c787s588_a_at	895.5	P	9.80655	sa_c787s588_a_at	922.6	P	9.84956	-0.0430119
sa_c3448s2976_a_at	1035.3	P		sa_c3448s2976_a_at	440.1	P			sa_c1378s1153_a_at	1640.7	P	10.6801	sa_c1378s1153_a_at	1601.9	P	10.6456	-0.0345274				sa_c3252s2802_a_at	2133.4	P	11.0589	sa_c3252s2802_a_at	2199.2	P	11.1028	-0.0438243
sa_c3452s2979_a_at	578.7	P		sa_c3452s2979_a_at	533.8	P			sa_c7372s10188cs_s_at	607.9	P	9.24769	sa_c7372s10188cs_s_at	593.4	P	9.21286	-0.0348291				sa_c10748s11199_a_at	5599.6	P	12.4511	sa_c10748s11199_a_at	5772.9	P	12.4951	-0.0439725
sa_c3455s2983_a_at	419.2	P		sa_c3455s2983_a_at	370.3	P			sa_c7503s6523_at	3900.1	P	11.9293	sa_c7503s6523_at	3804.8	P	11.8936	-0.0356905				sa_c3878s3347_a_at	2103.1	P	11.0383	sa_c3878s3347_a_at	2168.7	P	11.0826	-0.044313
sa_c3459s2987_a_at	532.1	P		sa_c3459s2987_a_at	486.8	P			sa_c2843s2411_a_at	855.2	P	9.74012	sa_c2843s2411_a_at	833.4	P	9.70287	-0.0372528				sa_c9619s8379_a_at	8644	P	13.0775	sa_c9619s8379_a_at	8915.1	P	13.122	-0.0445519
sa_c3467s2997_a_at	749.9	P		sa_c3467s2997_a_at	438.1	P			sa_c4309s3661_a_at	11323	P	13.467	sa_c4309s3661_a_at	10997.2	P	13.4248	-0.04212				AFFX-r2-Bs-phe-5_at	1018.4	P	9.99209	AFFX-r2-Bs-phe-5_at	1050.5	P	10.0369	-0.0447718
sa_c3471s3000_a_at	82	P		sa_c3471s3000_a_at	233.7	P			sa_c10080s8800_at	4104	P	12.0028	sa_c10080s8800_at	3984.5	P	11.9602	-0.042632				sa_c9579s8339_a_at	838.7	P	9.71201	sa_c9579s8339_a_at	866.9	P	9.75972	-0.0477107
sa_c3477s3004_a_at	993.2	P		sa_c3477s3004_a_at	380.8	P			sa_c1260s1035_a_at	5909.5	P	12.5288	sa_c1260s1035_a_at	5735.9	P	12.4858	-0.0430162				sa_c9694s8452_a_at	1141.1	P	10.1562	sa_c9694s8452_a_at	1180.3	P	10.2049	-0.0487284
sa_c3647s3130_a_at	468.8	P		sa_c3647s3130_a_at	916.2	P			sa_c5381s4656_a_at	1877.2	P	10.8744	sa_c5381s4656_a_at	1821.8	P	10.8311	-0.0432178				sa_c8069s7049_a_at	720.5	P	9.49285	sa_c8069s7049_a_at	745.9	P	9.54284	-0.0499838
sa_c3778s3248_a_at	550.4	P		sa_c3778s3248_a_at	594.9	P			sa_c1754s1488_at	1329.5	P	10.3767	sa_c1754s1488_at	1290.2	P	10.3334	-0.0432891				sa_c2807s2375_a_at	924.8	P	9.853	sa_c2807s2375_a_at	957.8	P	9.90358	-0.050583
sa_c3784s3254_a_at	810.3	P		sa_c3784s3254_a_at	3467.6	P			sa_c4593s3925_a_at	1337.9	P	10.3858	sa_c4593s3925_a_at	1295.3	P	10.3391	-0.046684				sa_c6925s6048_a_at	722	P	9.49586	sa_c6925s6048_a_at	748.1	P	9.54709	-0.0512323
sa_c3786s3258_a_at	1480.9	P		sa_c3786s3258_a_at	3864.4	P			sa_c3870s3341_a_at	536.5	P	9.06743	sa_c3870s3341_a_at	519.4	P	9.0207	-0.0467322				sa_c831s632_a_at	5966.2	P	12.5426	sa_c831s632_a_at	6186.6	P	12.5949	-0.0523344
sa_c3790s3262_a_at	1983.6	P		sa_c3790s3262_a_at	2671.2	P			sa_c3110s2665_a_at	2098.8	P	11.0353	sa_c3110s2665_a_at	2031.5	P	10.9883	-0.0470193				sa_c7515s6535_a_at	1260	P	10.2992	sa_c7515s6535_a_at	1308	P	10.3531	-0.0539388
sa_c3794s3265_a_at	1117.8	P		sa_c3794s3265_a_at	1495	P			sa_c8169s7149_a_at	1622.3	P	10.6638	sa_c8169s7149_a_at	1569.3	P	10.6159	-0.0479195				sa_c1368s1139_a_at	5242.1	P	12.3559	sa_c1368s1139_a_at	5446.9	P	12.4112	-0.0552905
sa_c3802s3271_a_at	9776.4	P		sa_c3802s3271_a_at	6023.4	P			sa_c2170s1874_a_at	1127.4	P	10.1388	sa_c2170s1874_a_at	1090.5	P	10.0908	-0.0480097				sa_c4844s4152_at	15842.9	P	13.9515	sa_c4844s4152_at	16462.6	P	14.0069	-0.0553558
sa_c3808s3275_a_at	6256.9	P		sa_c3808s3275_a_at	3395	P			sa_c3577s3059_a_at	2140.8	P	11.0639	sa_c3577s3059_a_at	2068.8	P	11.0146	-0.0493558				sa_c9104s7978_a_at	3800.4	P	11.8919	sa_c9104s7978_a_at	3955.8	P	11.9498	-0.0578182
sa_c3810s3279_a_at	597.3	P		sa_c3810s3279_a_at	366.6	P			sa_c4800s4106_at	16937.1	P	14.0479	sa_c4800s4106_at	16358.2	P	13.9977	-0.0501729				sa_c10301s8984_a_at	1489.9	P	10.541	sa_c10301s8984_a_at	1554.4	P	10.6021	-0.0611423
sa_c3814s3284_a_at	545.9	P		sa_c3814s3284_a_at	549.2	P			sa_c891s9388_a_at	17756	P	14.116	sa_c891s9388_a_at	17146.7	P	14.0656	-0.0503757				sa_c6021s5217_a_at	2472.5	P	11.2718	sa_c6021s5217_a_at	2580.9	P	11.3337	-0.0619037
sa_c3818s3290_a_at	5544.5	P		sa_c3818s3290_a_at	3684.9	P			sa_c1242s1022_a_at	7949	P	12.9566	sa_c1242s1022_a_at	7662.5	P	12.9036	-0.0529582				sa_c2556s2131_at	1080.6	P	10.0776	sa_c2556s2131_at	1128	P	10.1396	-0.0619345
sa_c3824s3292_a_at	4258	P		sa_c3824s3292_a_at	2991.4	P			sa_c959s748_a_at	3397.9	P	11.7304	sa_c959s748_a_at	3272.8	P	11.6763	-0.054118				sa_c8818s7755_a_at	17011.8	P	14.0542	sa_c8818s7755_a_at	17765.2	P	14.1168	-0.0625181
sa_c3826s3296_a_at	2939.6	P		sa_c3826s3296_a_at	1578.2	P			sa_c5556s4813_a_at	992.5	P	9.95492	sa_c5556s4813_a_at	955.5	P	9.90011	-0.0548112				sa_c10314s9002_a_at	536.1	P	9.06636	sa_c10314s9002_a_at	560.2	P	9.1298	-0.0634398
sa_c3830s3301_a_at	1659.4	P		sa_c3830s3301_a_at	1208.7	P			sa_c2747s2320_a_at	2275.4	P	11.1519	sa_c2747s2320_a_at	2190.3	P	11.0969	-0.0549917				sa_c469s298_a_at	2458.1	P	11.2633	sa_c469s298_a_at	2574.1	P	11.3299	-0.0665245
sa_c3834s3303_a_at	130.8	P		sa_c3834s3303_a_at	104.8	P			sa_c10069s8774_x_at	3787.3	P	11.887	sa_c10069s8774_x_at	3644.8	P	11.8316	-0.0553301				sa_c1466s1245_a_at	2357.4	P	11.203	sa_c1466s1245_a_at	2469.7	P	11.2701	-0.0671392
sa_c3838s3307_a_at	61.3	P		sa_c3838s3307_a_at	82.4	P			sa_c10191s8871_a_at	9091.3	P	13.1503	sa_c10191s8871_a_at	8734.6	P	13.0925	-0.057745				sa_c4832s4138_at	14169.6	P	13.7905	sa_c4832s4138_at	14852.1	P	13.8584	-0.0678679
sa_c3842s3311_at	596.4	P		sa_c3842s3311_at	1079	P			sa_c4824s4130_a_at	15865.1	P	13.9536	sa_c4824s4130_a_at	15229.9	P	13.8946	-0.0589501				sa_c2926s2487_at	10048.7	P	13.2947	sa_c2926s2487_at	10534.5	P	13.3628	-0.068113
sa_c3846s3316_at	511.6	P		sa_c3846s3316_at	997.7	P			sa_c2990s2545_a_at	2759.4	P	11.4301	sa_c2990s2545_a_at	2648	P	11.3707	-0.0594515				sa_c2426s2008_a_at	1663.7	P	10.7002	sa_c2426s2008_a_at	1744.4	P	10.7685	-0.0683356
sa_c3850s3320_a_at	637	P		sa_c3850s3320_a_at	483.7	P			sa_c5013s4315_a_at	2190.1	P	11.0968	sa_c5013s4315_a_at	2101.5	P	11.0372	-0.0595773				sa_i4454u_x_at	651	P	9.34651	sa_i4454u_x_at	683.1	P	9.41595	-0.0694392
sa_c3856s3324_a_at	2176.3	P		sa_c3856s3324_a_at	1212.9	P			sa_c4947s4252_a_at	1313.6	P	10.3593	sa_c4947s4252_a_at	1260.4	P	10.2997	-0.0596444				sa_c3032s2589_x_at	13641.9	P	13.7358	sa_c3032s2589_x_at	14323.4	P	13.8061	-0.0703294
sa_c3858s3328_a_at	1695.7	P		sa_c3858s3328_a_at	689.5	P			sa_c1234s1012_at	10146.8	P	13.3087	sa_c1234s1012_at	9732.2	P	13.2486	-0.0601869				sa_c3704s3184_a_at	1553.8	P	10.6016	sa_c3704s3184_a_at	1631.7	P	10.6722	-0.070575
sa_c3862s3332_at	1120.7	P		sa_c3862s3332_at	900.3	P			sa_c5757s4999_a_at	968.5	P	9.91961	sa_c5757s4999_a_at	926.1	P	9.85502	-0.0645841				sa_c102s9439_at	2736.6	P	11.4182	sa_c102s9439_at	2877.9	P	11.4908	-0.0726319
sa_c3866s3337_a_at	535.6	P		sa_c3866s3337_a_at	482.4	P			sa_c9955s8651_a_at	16872.7	P	14.0424	sa_c9955s8651_a_at	16130.8	P	13.9775	-0.0648729				sa_c6424s5594_a_at	1195.4	P	10.2233	sa_c6424s5594_a_at	1262.1	P	10.3016	-0.0783328
sa_c3870s3341_a_at	536.5	P		sa_c3870s3341_a_at	519.4	P			sa_c7620s6631_a_at	11821.1	P	13.5291	sa_c7620s6631_a_at	11294.7	P	13.4634	-0.0657183				sa_c4492s3837_a_at	904.4	P	9.82082	sa_c4492s3837_a_at	955.8	P	9.90056	-0.0797478
sa_c3874s3343_a_at	348.5	P		sa_c3874s3343_a_at	275.4	P			sa_c13s15_a_at	4265.9	P	12.0586	sa_c13s15_a_at	4075.1	P	11.9926	-0.0660147				sa_c57s54_a_at	2142	P	11.0647	sa_c57s54_a_at	2264.6	P	11.145	-0.0802978
sa_c3878s3347_a_at	2103.1	P		sa_c3878s3347_a_at	2168.7	P			sa_c10555s11016cv_s_at	4608.3	P	12.17	sa_c10555s11016cv_s_at	4391	P	12.1003	-0.0696851				sa_c3012s2568_a_at	8258.1	P	13.0116	sa_c3012s2568_a_at	8733	P	13.0923	-0.0806675
sa_c3882s3351_a_at	4148.4	P		sa_c3882s3351_a_at	2681.6	P			sa_c965s755_at	2853.9	P	11.4787	sa_c965s755_at	2718.9	P	11.4088	-0.0699117				sa_c8893s7810_at	998	P	9.9629	sa_c8893s7810_at	1055.8	P	10.0441	-0.0812249
sa_c3886s3356_a_at	3.1	A		sa_c3886s3356_a_at	52.8	P			sa_c3181s2729_a_at	2627.1	P	11.3593	sa_c3181s2729_a_at	2502.7	P	11.2893	-0.0699858				sa_c2824s2392_a_at	889.7	P	9.79718	sa_c2824s2392_a_at	941.7	P	9.87912	-0.0819486
sa_c3890s3360_a_at	985.3	P		sa_c3890s3360_a_at	465.2	P			sa_c1514s1292_at	634.1	P	9.30857	sa_c1514s1292_at	602.8	P	9.23554	-0.073031				sa_c8043s7027_a_at	4024.6	P	11.9746	sa_c8043s7027_a_at	4265.1	P	12.0584	-0.0837342
sa_c3896s3364_a_at	1623.7	P		sa_c3896s3364_a_at	2663.6	P			sa_c4792s4098_at	14029.6	P	13.7762	sa_c4792s4098_at	13329	P	13.7023	-0.0739053				sa_c8354s7326_a_at	3044.7	P	11.5721	sa_c8354s7326_a_at	3229.1	P	11.6569	-0.084832
sa_c3651s3133_a_at	909.2	P		sa_c3651s3133_a_at	376.9	P			sa_c8946s7864_a_at	1480.4	P	10.5318	sa_c8946s7864_a_at	1405.4	P	10.4568	-0.0750062				sa_c8901s7819_a_at	692.5	P	9.43567	sa_c8901s7819_a_at	734.8	P	9.52121	-0.0855376
sa_c3655s3137_a_at	209.6	P		sa_c3655s3137_a_at	338.1	P			sa_c1390s1164_a_at	4932.3	P	12.268	sa_c1390s1164_a_at	4682.4	P	12.193	-0.0750124				sa_i7774u_x_at	4654.2	P	12.1843	sa_i7774u_x_at	4941.3	P	12.2707	-0.0863574
sa_c3661s3140_a_at	385	P		sa_c3661s3140_a_at	747.1	P			sa_c6812s5946_a_at	3999.5	P	11.9656	sa_c6812s5946_a_at	3796.8	P	11.8906	-0.0750356				sa_c8226s7201_a_at	1554.3	P	10.602	sa_c8226s7201_a_at	1652.2	P	10.6902	-0.0881233
sa_c3663s3145_a_at	1567.5	P		sa_c3663s3145_a_at	4221.9	P			sa_c470s302_at	2705.2	P	11.4015	sa_c470s302_at	2565.3	P	11.3249	-0.0766077				sa_c1370s1143_a_at	5981.4	P	12.5463	sa_c1370s1143_a_at	6371.1	P	12.6373	-0.0910593
sa_c3669s3147_a_at	1067.9	P		sa_c3669s3147_a_at	633.2	P			sa_c1219s9606cs_s_at	4696	P	12.1972	sa_c1219s9606cs_s_at	4451.8	P	12.1202	-0.0770436				sa_c98s9435_a_at	5565.2	P	12.4422	sa_c98s9435_a_at	5928.7	P	12.5335	-0.0912823
sa_c3671s3151_a_at	343.2	P		sa_c3671s3151_a_at	156.3	P			sa_c7645s6658_a_at	17727.8	P	14.1137	sa_c7645s6658_a_at	16762.5	P	14.0329	-0.0807762				sa_c7809s6812_a_at	1777.5	P	10.7956	sa_c7809s6812_a_at	1893.7	P	10.887	-0.0913582
sa_c3677s3158_a_at	1013.5	P		sa_c3677s3158_a_at	996.7	P			sa_c8601s7554_a_at	8130.2	P	12.9891	sa_c8601s7554_a_at	7671.1	P	12.9052	-0.0838574				sa_c10579s11036cv_s_at	920.9	P	9.8469	sa_c10579s11036cv_s_at	981.4	P	9.9387	-0.0917968
sa_c3681s3162_a_at	1324.7	P		sa_c3681s3162_a_at	1887.1	P			sa_c6341s5509_a_at	729.1	P	9.50997	sa_c6341s5509_a_at	687.2	P	9.42459	-0.0853867				sa_c9805s8544_a_at	1328.9	P	10.376	sa_c9805s8544_a_at	1420.1	P	10.4718	-0.09576
sa_c3683s3164_a_at	916	P		sa_c3683s3164_a_at	1433.5	P			sa_c574s400_a_at	793.9	P	9.63281	sa_c574s400_a_at	748.1	P	9.54709	-0.0857262				sa_c2861s2424_a_at	724.7	P	9.50124	sa_c2861s2424_a_at	774.5	P	9.59712	-0.0958813
sa_c3689s3168_a_at	205	P		sa_c3689s3168_a_at	444	P			sa_c7607s6618_a_at	1752.5	P	10.7752	sa_c7607s6618_a_at	1650.7	P	10.6889	-0.0863365				sa_c9033s7929_a_at	3319.9	P	11.6969	sa_c9033s7929_a_at	3553.2	P	11.7949	-0.0979791
sa_c3692s3173_at	1276.8	P		sa_c3692s3173_at	935.3	P			sa_c9627s8384_a_at	1102.5	P	10.1066	sa_c9627s8384_a_at	1037.8	P	10.0193	-0.0872502				sa_c9325s8164_a_at	1194.7	P	10.2224	sa_c9325s8164_a_at	1278.8	P	10.3206	-0.0981423
sa_c3696s3175_a_at	414.9	P		sa_c3696s3175_a_at	977.5	P			sa_c5889s10029_at	887.5	P	9.7936	sa_c5889s10029_at	835.1	P	9.70581	-0.0877982				sa_c7435s6457_a_at	3084.7	P	11.5909	sa_c7435s6457_a_at	3307.2	P	11.6914	-0.10048
sa_c3700s3179_a_at	624	P		sa_c3700s3179_a_at	1135.1	P			sa_c4253s3605_a_at	5204.6	P	12.3456	sa_c4253s3605_a_at	4896.3	P	12.2575	-0.0880953				sa_c8293s7271_a_at	1011.4	P	9.98214	sa_c8293s7271_a_at	1085	P	10.0835	-0.101341
sa_c3704s3184_a_at	1553.8	P		sa_c3704s3184_a_at	1631.7	P			sa_c2154s1855_a_at	2221.3	P	11.1172	sa_c2154s1855_a_at	2087.9	P	11.0278	-0.0893516				sa_c9238s8088_a_at	564.4	P	9.14057	sa_c9238s8088_a_at	606.1	P	9.24341	-0.102838
sa_c3712s3190_a_at	2469.7	P		sa_c3712s3190_a_at	2091.5	P			sa_c2166s1867_a_at	1148.4	P	10.1654	sa_c2166s1867_a_at	1078.8	P	10.0752	-0.0901978				sa_c3008s2564_a_at	512.8	P	9.00225	sa_c3008s2564_a_at	553.7	P	9.11296	-0.110708
sa_c3716s3194_a_at	2368.6	P		sa_c3716s3194_a_at	1747.9	P			sa_c4880s4187_at	19054.4	P	14.2178	sa_c4880s4187_at	17882.7	P	14.1263	-0.0915596				sa_c4605s9259_a_at	1309.2	P	10.3545	sa_c4605s9259_a_at	1414.2	P	10.4658	-0.111301
sa_c3720s3198_a_at	501.3	P		sa_c3720s3198_a_at	493.9	P			sa_c10510s10955cv_s_at	1679	P	10.7134	sa_c10510s10955cv_s_at	1574.3	P	10.6205	-0.0928917				sa_c2533s2114_at	2869.9	P	11.4868	sa_c2533s2114_at	3101.6	P	11.5988	-0.112012
sa_c3724s3202_a_at	3434.8	P		sa_c3724s3202_a_at	1300.1	P			sa_c2489s2070_at	698.5	P	9.44812	sa_c2489s2070_at	654.2	P	9.35359	-0.0945284				sa_c3778s3248_a_at	550.4	P	9.10434	sa_c3778s3248_a_at	594.9	P	9.2165	-0.112167
sa_c3728s3205_a_at	3069.6	P		sa_c3728s3205_a_at	695.2	P			sa_c1858s1579_a_at	578.2	P	9.17542	sa_c1858s1579_a_at	540.7	P	9.07868	-0.0967403				sa_c1904s1628_a_at	2061.6	P	11.0095	sa_c1904s1628_a_at	2228.5	P	11.1219	-0.112309
sa_c3732s3210_a_at	5913.3	P		sa_c3732s3210_a_at	8371.7	P			sa_c8240s7220_a_at	538.9	P	9.07387	sa_c8240s7220_a_at	503.8	P	8.97671	-0.0971665				sa_c124s9461_s_at	4408.6	P	12.1061	sa_c124s9461_s_at	4769	P	12.2195	-0.113366
sa_c3736s3214_at	2497.9	P		sa_c3736s3214_at	3871	P			sa_c8140s7122_a_at	920.7	P	9.84659	sa_c8140s7122_a_at	860.5	P	9.74903	-0.097556				sa_c7710s6710_a_at	787.8	P	9.62169	sa_c7710s6710_a_at	853.5	P	9.73725	-0.115562
sa_c3742s3217_a_at	12020.2	P		sa_c3742s3217_a_at	5062.8	P			sa_c4864s4170_at	16770.3	P	14.0336	sa_c4864s4170_at	15667.3	P	13.9355	-0.0981519				sa_c10576s9058_a_at	1207.9	P	10.2383	sa_c10576s9058_a_at	1309.1	P	10.3544	-0.116074
sa_c3744s3222_a_at	2063.4	P		sa_c3744s3222_a_at	1069.3	P			sa_c9736s8482_a_at	7523.2	P	12.8771	sa_c9736s8482_a_at	7026.6	P	12.7786	-0.0985197				sa_c7186s10157_at	3149.3	P	11.6208	sa_c7186s10157_at	3414.3	P	11.7374	-0.116559
sa_c3750s3226_a_at	203	P		sa_c3750s3226_a_at	141.4	P			sa_c9623s9171_a_at	14761.2	P	13.8495	sa_c9623s9171_a_at	13783.6	P	13.7507	-0.0988573				sa_c6565s5735_a_at	4410.2	P	12.1066	sa_c6565s5735_a_at	4782.2	P	12.2235	-0.11683
sa_c3755s3229_a_at	24.5	M		sa_c3755s3229_a_at	23.5	P			sa_c3091s2644_a_at	1590.9	P	10.6356	sa_c3091s2644_a_at	1483.9	P	10.5352	-0.100449				sa_c8129s7112_a_at	1363.1	P	10.4127	sa_c8129s7112_a_at	1478.6	P	10.53	-0.11734
sa_c3759s3231_a_at	1637.1	P		sa_c3759s3231_a_at	1875.2	P			sa_c7633s6648_a_at	16320.3	P	13.9944	sa_c7633s6648_a_at	15218.2	P	13.8935	-0.10087				sa_c5958s5166_a_at	961.3	P	9.90884	sa_c5958s5166_a_at	1047.7	P	10.033	-0.124167
sa_c3764s3235_a_at	3394.2	P		sa_c3764s3235_a_at	4352.7	P			sa_c7424s6449_a_at	2085.5	P	11.0262	sa_c7424s6449_a_at	1943.1	P	10.9241	-0.102033				sa_c1675s1413_a_at	1512.1	P	10.5623	sa_c1675s1413_a_at	1648.6	P	10.687	-0.124688
sa_c3767s3239_at	6397.9	P		sa_c3767s3239_at	5560.6	P			sa_c5160s4458_a_at	1414.1	P	10.4657	sa_c5160s4458_a_at	1315.6	P	10.3615	-0.104163				sa_c4515s3860_a_at	781	P	9.60918	sa_c4515s3860_a_at	851.6	P	9.73403	-0.124853
sa_c3774s3246_a_at	2032.1	P		sa_c3774s3246_a_at	1421.5	P			sa_c5203s4505_a_at	564.3	P	9.14032	sa_c5203s4505_a_at	524.9	P	9.0359	-0.10442				sa_c2992s2549_a_at	4036	P	11.9787	sa_c2992s2549_a_at	4404.2	P	12.1047	-0.125954
sa_c4138s3489_a_at	141.1	P		sa_c4138s3489_a_at	293.8	P			sa_c447s281_a_at	2533.8	P	11.3071	sa_c447s281_a_at	2355.3	P	11.2017	-0.105392				sa_c10197s8880_a_at	1274.4	P	10.3156	sa_c10197s8880_a_at	1390.8	P	10.4417	-0.126097
sa_c4140s3492_a_at	171.2	P		sa_c4140s3492_a_at	346.1	P			sa_c2529s2110_a_at	3844.4	P	11.9085	sa_c2529s2110_a_at	3571	P	11.8021	-0.10643				sa_c2735s2309_at	672.6	P	9.3936	sa_c2735s2309_at	734.9	P	9.5214	-0.127799
sa_c4144s3498_a_at	158.6	P		sa_c4144s3498_a_at	411.5	P			sa_c9916s10459_a_at	626.2	P	9.29048	sa_c9916s10459_a_at	581.3	P	9.18314	-0.107341				sa_c2206s1907_a_at	3718.6	P	11.8605	sa_c2206s1907_a_at	4063.3	P	11.9884	-0.127892
sa_c4149s3503_a_at	594.3	P		sa_c4149s3503_a_at	1787.1	P			sa_c3004s2562_a_at	1281	P	10.3231	sa_c3004s2562_a_at	1186.9	P	10.213	-0.110072				sa_c3024s2581_a_at	4311.8	P	12.0741	sa_c3024s2581_a_at	4713	P	12.2024	-0.128355
sa_c4153s3505_a_at	1026.2	P		sa_c4153s3505_a_at	895.6	P			sa_c4812s4120_at	14090.3	P	13.7824	sa_c4812s4120_at	13044.4	P	13.6711	-0.111272				sa_i7755u_x_at	11483.2	P	13.4872	sa_i7755u_x_at	12553.8	P	13.6158	-0.128599
sa_c4158s3509_a_at	1881.3	P		sa_c4158s3509_a_at	1303.6	P			sa_c6214s5392_at	634.3	P	9.30902	sa_c6214s5392_at	587	P	9.19722	-0.111805				sa_c1762s1498_a_at	1247.1	P	10.2844	sa_c1762s1498_a_at	1363.5	P	10.4131	-0.128738
sa_c4163s3514_a_at	1238.4	P		sa_c4163s3514_a_at	569.8	P			sa_c2525s2106_a_at	5673.7	P	12.4701	sa_c2525s2106_a_at	5241.2	P	12.3557	-0.114393				sa_c2759s2334_a_at	1637.5	P	10.6773	sa_c2759s2334_a_at	1791.5	P	10.807	-0.129673
sa_c4166s3518_a_at	14.5	A		sa_c4166s3518_a_at	13.7	A			sa_c3452s2979_a_at	578.7	P	9.17667	sa_c3452s2979_a_at	533.8	P	9.06016	-0.116516				sa_c3621s3099_a_at	866.5	P	9.75906	sa_c3621s3099_a_at	948.9	P	9.89011	-0.131056
sa_c4171s3522_a_at	183.4	P		sa_c4171s3522_a_at	215.1	P			sa_c10546s11006_s_at	987.2	P	9.9472	sa_c10546s11006_s_at	909.7	P	9.82925	-0.117952				sa_c2175s1875_a_at	763.8	P	9.57705	sa_c2175s1875_a_at	837.7	P	9.71029	-0.133239
sa_c4173s3526_a_at	371.7	P		sa_c4173s3526_a_at	485.4	P			sa_c2867s2431_a_at	3240.8	P	11.6621	sa_c2867s2431_a_at	2985	P	11.5435	-0.118619				sa_c1256s1031_a_at	4907.4	P	12.2607	sa_c1256s1031_a_at	5387.5	P	12.3954	-0.134657
sa_c4177s3531_a_at	1586.7	P		sa_c4177s3531_a_at	2756.1	P			sa_i3145d_x_at	16533.3	P	14.0131	sa_i3145d_x_at	15225.2	P	13.8942	-0.118914				sa_c2715s2289_a_at	3537.7	P	11.7886	sa_c2715s2289_a_at	3890.8	P	11.9259	-0.137255
sa_c4181s3535_a_at	827.8	P		sa_c4181s3535_a_at	675.8	P			sa_c5156s4454_a_at	1688.2	P	10.7213	sa_c5156s4454_a_at	1553.3	P	10.6011	-0.120149				sa_c10217s8896_a_at	1231.9	P	10.2667	sa_c10217s8896_a_at	1355.1	P	10.4042	-0.137514
sa_c4185s3537_a_at	707.2	P		sa_c4185s3537_a_at	819.9	P			sa_c4848s4156_at	17859.1	P	14.1244	sa_c4848s4156_at	16416	P	14.0028	-0.121557				sa_c10253s8932_a_at	13167.3	P	13.6847	sa_c10253s8932_a_at	14498.6	P	13.8236	-0.138954
sa_c4189s3541_a_at	1466.6	P		sa_c4189s3541_a_at	2199.8	P			sa_c2789s2357_a_at	1128.1	P	10.1397	sa_c2789s2357_a_at	1036.4	P	10.0174	-0.122314				sa_c5899s5133_a_at	1082.9	P	10.0807	sa_c5899s5133_a_at	1193.5	P	10.221	-0.140299
sa_c4193s3545_a_at	886.9	P		sa_c4193s3545_a_at	286.7	P			sa_c2521s2102_a_at	2686.1	P	11.3913	sa_c2521s2102_a_at	2467.7	P	11.269	-0.122346				sa_c4655s3976_a_at	506.6	P	8.9847	sa_c4655s3976_a_at	558.4	P	9.12516	-0.140452
sa_c4197s3549_at	1032.8	P		sa_c4197s3549_at	1027.6	P			sa_c1414s1188_a_at	4459.7	P	12.1227	sa_c1414s1188_a_at	4096.9	P	12.0003	-0.122414				sa_c1124s904_a_at	5599.9	P	12.4512	sa_c1124s904_a_at	6175.6	P	12.5924	-0.141178
sa_c4203s3553_a_at	1489.1	P		sa_c4203s3553_a_at	1330.3	P			sa_i755u_x_at	1380.2	P	10.4307	sa_i755u_x_at	1267.9	P	10.3082	-0.122436				sa_c6371s5542_a_at	628	P	9.29462	sa_c6371s5542_a_at	692.7	P	9.43609	-0.141466
sa_c4205s3557_a_at	930.7	P		sa_c4205s3557_a_at	751.6	P			sa_c256s9573_s_at	1334.8	P	10.3824	sa_c256s9573_s_at	1225.9	P	10.2596	-0.122782				sa_c1282s1055_a_at	2057.4	P	11.0066	sa_c1282s1055_a_at	2269.7	P	11.1483	-0.141679
sa_c4209s3561_a_at	288.1	P		sa_c4209s3561_a_at	80.3	P			sa_c7959s6944_a_at	2930.3	P	11.5168	sa_c7959s6944_a_at	2689.2	P	11.393	-0.123871				sa_c4519s3864_a_at	1948.9	P	10.9284	sa_c4519s3864_a_at	2151.2	P	11.0709	-0.142482
sa_c4213s3565_a_at	132.9	P		sa_c4213s3565_a_at	48.1	M			sa_c2026s1737_a_at	937.1	P	9.87206	sa_c2026s1737_a_at	858.9	P	9.74635	-0.125713				sa_c8572s7532_a_at	3266.9	P	11.6737	sa_c8572s7532_a_at	3612.6	P	11.8188	-0.145115
sa_c4217s3569_at	67.9	P		sa_c4217s3569_at	23	P			sa_c2124s1827_at	17835.1	P	14.1224	sa_c2124s1827_at	16346.1	P	13.9967	-0.125773				sa_c9702s8459_a_at	629.4	P	9.29783	sa_c9702s8459_a_at	696.7	P	9.44439	-0.14656
sa_c4223s3575_a_at	174.9	P		sa_c4223s3575_a_at	50.6	P			sa_c4597s3929_a_at	1622.9	P	10.6644	sa_c4597s3929_a_at	1485.9	P	10.5371	-0.127237				sa_c8288s7265_a_at	1744.4	P	10.7685	sa_c8288s7265_a_at	1931.5	P	10.9155	-0.146991
sa_c4225s3576_a_at	102.8	P		sa_c4225s3576_a_at	40.4	P			sa_c10366s10758cv_s_at	3553.3	P	11.7949	sa_c10366s10758cv_s_at	3251.7	P	11.667	-0.127965				sa_c1226s1006_a_at	528.1	P	9.04467	sa_c1226s1006_a_at	585.5	P	9.19353	-0.148858
sa_c4229s3580_a_at	78	P		sa_c4229s3580_a_at	58.1	P			sa_c6259s5439_a_at	15417.6	P	13.9123	sa_c6259s5439_a_at	14102.4	P	13.7837	-0.128637				sa_c4808s4116_at	10231	P	13.3207	sa_c4808s4116_at	11343.9	P	13.4696	-0.14897
sa_c4233s3585_a_at	746.3	P		sa_c4233s3585_a_at	234.4	P			sa_c2058s1770_at	2065.5	P	11.0123	sa_c2058s1770_at	1886.5	P	10.8815	-0.130779				sa_c2618s2192_a_at	1097.6	P	10.1001	sa_c2618s2192_a_at	1217.1	P	10.2492	-0.149095
sa_c4239s3588_a_at	62	P		sa_c4239s3588_a_at	43.9	P			sa_c3130s2683_a_at	998.4	P	9.96347	sa_c3130s2683_a_at	911.4	P	9.83194	-0.131534				sa_c1508s1286_a_at	828.3	P	9.69401	sa_c1508s1286_a_at	918.7	P	9.84345	-0.14944
sa_c4243s3594_a_at	42.7	P		sa_c4243s3594_a_at	39.5	P			sa_c2100s1806_a_at	1372.7	P	10.4228	sa_c2100s1806_a_at	1250.7	P	10.2885	-0.134281				sa_c2603s2181_a_at	1152.9	P	10.1711	sa_c2603s2181_a_at	1280.2	P	10.3222	-0.151102
sa_c3900s3368_at	88.8	P		sa_c3900s3368_at	275.2	P			sa_c8595s7551_x_at	7440.4	P	12.8612	sa_c8595s7551_x_at	6768.8	P	12.7247	-0.13648				sa_c5913s5142_a_at	647	P	9.33762	sa_c5913s5142_a_at	719.1	P	9.49005	-0.152427
sa_c3904s3373_at	149.1	P		sa_c3904s3373_at	492.4	P			sa_c2719s2293_at	12072.2	P	13.5594	sa_c2719s2293_at	10980.3	P	13.4226	-0.136771				sa_c9565s8328_a_at	6646	P	12.6983	sa_c9565s8328_a_at	7388.2	P	12.851	-0.152737
sa_c3904s3373_x_at	315.6	P		sa_c3904s3373_x_at	497.6	P			sa_c2693s2265_a_at	4385.4	P	12.0985	sa_c2693s2265_a_at	3986.2	P	11.9608	-0.137694				sa_i1153u_x_at	1037.7	P	10.0192	sa_i1153u_x_at	1155.1	P	10.1738	-0.154628
sa_c3910s3377_a_at	610	P		sa_c3910s3377_a_at	454.5	P			sa_c2791s2362_a_at	1085.9	P	10.0847	sa_c2791s2362_a_at	986.9	P	9.94676	-0.137915				sa_c5480s4745_at	529.4	P	9.04821	sa_c5480s4745_at	589.4	P	9.2031	-0.154889
sa_c3912s3381_at	821	P		sa_c3912s3381_at	1215.8	P			sa_c8560s7519_a_at	1026.2	P	10.0031	sa_c8560s7519_a_at	932.6	P	9.86511	-0.137982				sa_c2140s1839_a_at	11747.6	P	13.5201	sa_c2140s1839_a_at	13084.4	P	13.6756	-0.155482
sa_c3916s3383_a_at	461.8	P		sa_c3916s3383_a_at	506.2	P			sa_c5991s5193_at	2448.4	P	11.2576	sa_c5991s5193_at	2224.1	P	11.119	-0.138618				sa_c716s526_a_at	1452.5	P	10.5043	sa_c716s526_a_at	1617.9	P	10.6599	-0.155584
sa_c3920s3388_at	272.8	P		sa_c3920s3388_at	362.3	P			sa_c9963s8658_a_at	17485.3	P	14.0939	sa_c9963s8658_a_at	15879.8	P	13.9549	-0.13895				sa_c8736s7680_a_at	3385.3	P	11.7251	sa_c8736s7680_a_at	3773.3	P	11.8816	-0.156543
sa_c3924s3392_a_at	425	P		sa_c3924s3392_a_at	618	P			sa_c2703s2276_a_at	7430.4	P	12.8592	sa_c2703s2276_a_at	6743.4	P	12.7193	-0.139964				sa_c8071s7056_a_at	1447.1	P	10.4989	sa_c8071s7056_a_at	1613.2	P	10.6557	-0.156761
sa_c3928s3395_a_at	471.9	P		sa_c3928s3395_a_at	395.8	P			sa_c9284s8126_a_at	577.5	P	9.17368	sa_c9284s8126_a_at	524.1	P	9.0337	-0.139979				sa_c9995s8691_a_at	6846.9	P	12.7412	sa_c9995s8691_a_at	7640.3	P	12.8994	-0.158178
sa_c3932s3401_a_at	338.8	P		sa_c3932s3401_a_at	602.7	P			sa_c2984s2541_a_at	3927.2	P	11.9393	sa_c2984s2541_a_at	3562.9	P	11.7988	-0.140449				sa_c5910s10037cs_s_at	675.2	P	9.39917	sa_c5910s10037cs_s_at	753.8	P	9.55804	-0.158867
sa_c3936s3405_a_at	435.8	P		sa_c3936s3405_a_at	643.5	P			sa_c6877s10101_s_at	585	P	9.19229	sa_c6877s10101_s_at	530.2	P	9.05039	-0.1419				sa_c9637s8397_a_at	7664.5	P	12.904	sa_c9637s8397_a_at	8576	P	13.0661	-0.162113
sa_c3941s3408_at	782	P		sa_c3941s3408_at	888.1	P			sa_c7724s6726_a_at	561.3	P	9.13263	sa_c7724s6726_a_at	508.6	P	8.99039	-0.142241				sa_c5788s5026_a_at	613.4	P	9.26068	sa_c5788s5026_a_at	687.4	P	9.42501	-0.164322
sa_c3945s3412_a_at	3334.4	P		sa_c3945s3412_a_at	1932.9	P			sa_c4804s4110_at	16169.2	P	13.981	sa_c4804s4110_at	14644.7	P	13.8381	-0.14287				sa_c10110s8831_at	1129	P	10.1408	sa_c10110s8831_at	1267.6	P	10.3079	-0.167054
sa_c3955s3415_a_at	455.8	P		sa_c3955s3415_a_at	420.8	P			sa_i9445u_x_at	1193	P	10.2204	sa_i9445u_x_at	1080.1	P	10.0769	-0.143429				sa_c8854s7791_a_at	4749.5	P	12.2136	sa_c8854s7791_a_at	5333.8	P	12.3809	-0.167388
sa_c3997s3420_a_at	184.3	P		sa_c3997s3420_a_at	311.5	P			sa_c3347s2879_a_at	1717.5	P	10.7461	sa_c3347s2879_a_at	1553.2	P	10.601	-0.145066				sa_c8186s7165_a_at	6661.6	P	12.7017	sa_c8186s7165_a_at	7482.9	P	12.8694	-0.167729
sa_c4016s3424_a_at	34.5	P		sa_c4016s3424_a_at	18.9	P			sa_c4313s3667_a_at	4413.3	P	12.1076	sa_c4313s3667_a_at	3986.9	P	11.9611	-0.14659				sa_c712s522_a_at	4669.5	P	12.1891	sa_c712s522_a_at	5246.7	P	12.3572	-0.168142
sa_c4034s3428_a_at	50.7	P		sa_c4034s3428_a_at	30.4	A			sa_c10639s11094_s_at	7818.7	P	12.9327	sa_c10639s11094_s_at	7061.7	P	12.7858	-0.146913				sa_c594s417_at	595.2	P	9.21723	sa_c594s417_at	669.1	P	9.38608	-0.168847
sa_c4055s3432_a_at	131	P		sa_c4055s3432_a_at	132.1	P			sa_c4860s4166_at	12115.4	P	13.5646	sa_c4860s4166_at	10940.2	P	13.4174	-0.147203				sa_c629s448_s_at	5897.8	P	12.526	sa_c629s448_s_at	6632.3	P	12.6953	-0.169332
sa_c4081s3441_a_at	163.7	P		sa_c4081s3441_a_at	288.3	P			sa_c3066s2615_a_at	1034.1	P	10.0142	sa_c3066s2615_a_at	933.3	P	9.8662	-0.147963				sa_c525s350_at	939.4	P	9.8756	sa_c525s350_at	1057.4	P	10.0463	-0.17071
sa_c4094s3450_a_at	519.6	P		sa_c4094s3450_a_at	1155.3	P			sa_c9661s8419_a_at	1387.7	P	10.4385	sa_c9661s8419_a_at	1250.2	P	10.2879	-0.150537				sa_c10611s9075_a_at	1844.1	P	10.8487	sa_c10611s9075_a_at	2077.6	P	11.0207	-0.172001
sa_c4097s3454_a_at	78.1	P		sa_c4097s3454_a_at	62.2	P			sa_c4828s4134_x_at	17119.2	P	14.0633	sa_c4828s4134_x_at	15406.1	P	13.9112	-0.152114				sa_c3036s2591_a_at	14277	P	13.8014	sa_c3036s2591_a_at	16094.4	P	13.9743	-0.172866
sa_c4105s3456_a_at	299.6	P		sa_c4105s3456_a_at	265.3	P			sa_c9575s8335_a_at	2429.1	P	11.2462	sa_c9575s8335_a_at	2186	P	11.0941	-0.152128				sa_c10218s8900_a_at	650.1	P	9.34452	sa_c10218s8900_a_at	733.1	P	9.51787	-0.173348
sa_c4110s3463_a_at	211	P		sa_c4110s3463_a_at	289.4	P			sa_c9132s8002_a_at	1524.7	P	10.5743	sa_c9132s8002_a_at	1371.5	P	10.4215	-0.152771				sa_c807s608_a_at	6252.6	P	12.6102	sa_c807s608_a_at	7080.1	P	12.7896	-0.179314
sa_c4115s3465_a_at	60.5	P		sa_c4115s3465_a_at	63.4	P			sa_c2537s2117_a_at	5982.4	P	12.5465	sa_c2537s2117_a_at	5378.4	P	12.393	-0.153547				sa_c2687s2261_at	6447.6	P	12.6545	sa_c2687s2261_at	7302.9	P	12.8343	-0.179707
sa_c4116s3470_a_at	4561.6	P		sa_c4116s3470_a_at	3380.7	P			sa_c3114s2669_a_at	2367.5	P	11.2091	sa_c3114s2669_a_at	2127.8	P	11.0551	-0.154002				sa_c9847s8586_a_at	1061.3	P	10.0516	sa_c9847s8586_a_at	1202.6	P	10.2319	-0.180324
sa_c4120s3473_a_at	76.3	P		sa_c4120s3473_a_at	98	P			sa_c5126s4423_a_at	1917.4	P	10.9049	sa_c5126s4423_a_at	1717.3	P	10.7459	-0.159009				sa_c5252s4546_a_at	2366	P	11.2082	sa_c5252s4546_a_at	2681.2	P	11.3887	-0.180429
sa_c4124s3479_a_at	2704	P		sa_c4124s3479_a_at	1796.6	P			sa_c7555s6575_a_at	599.7	P	9.2281	sa_c7555s6575_a_at	536.8	P	9.06824	-0.159856				sa_c2305s9695_a_at	677.9	P	9.40493	sa_c2305s9695_a_at	768.8	P	9.58646	-0.181536
sa_c4128s3483_a_at	1182.7	P		sa_c4128s3483_a_at	489	P			sa_c8830s7766_a_at	20268.7	P	14.307	sa_c8830s7766_a_at	18121.7	P	14.1454	-0.161535				sa_c3941s3408_at	782	P	9.61102	sa_c3941s3408_at	888.1	P	9.79458	-0.183554
sa_c4134s3487_a_at	3043.3	P		sa_c4134s3487_a_at	7528	P			sa_c3441s2971_a_at	1737.6	P	10.7629	sa_c3441s2971_a_at	1552.7	P	10.6006	-0.162317				sa_c1288s1061_a_at	9663.7	P	13.2384	sa_c1288s1061_a_at	10983.9	P	13.4231	-0.184743
sa_c4253s3605_a_at	5204.6	P		sa_c4253s3605_a_at	4896.3	P			sa_c4203s3553_a_at	1489.1	P	10.5402	sa_c4203s3553_a_at	1330.3	P	10.3775	-0.162689				sa_i7929d1r_x_at	504	P	8.97728	sa_i7929d1r_x_at	572.9	P	9.16214	-0.18486
sa_c4381s3732_a_at	73.1	P		sa_c4381s3732_a_at	46	P			sa_c380s220_at	9047.6	P	13.1433	sa_c380s220_at	8074.1	P	12.9791	-0.164234				sa_c9204s8062_a_at	3104.4	P	11.6001	sa_c9204s8062_a_at	3530.6	P	11.7857	-0.185599
sa_c4387s3735_a_at	406	P		sa_c4387s3735_a_at	217.3	P			sa_c9971s8667_a_at	2189.5	P	11.0964	sa_c9971s8667_a_at	1953.4	P	10.9318	-0.164614				sa_c2799s2367_a_at	537.8	P	9.07093	sa_c2799s2367_a_at	611.8	P	9.25692	-0.18599
sa_c4389s3740_a_at	88.1	P		sa_c4389s3740_a_at	117.2	P			sa_c3000s2558_a_at	8532.8	P	13.0588	sa_c3000s2558_a_at	7607.4	P	12.8932	-0.165616				sa_c8463s7426_a_at	593.7	P	9.21359	sa_c8463s7426_a_at	675.8	P	9.40045	-0.186862
sa_c4394s3743_a_at	662	P		sa_c4394s3743_a_at	1367.8	P			sa_c10069s8774_at	4566	P	12.1567	sa_c10069s8774_at	4070.7	P	11.9911	-0.165654				sa_c1207s989_a_at	3892.7	P	11.9266	sa_c1207s989_a_at	4433	P	12.1141	-0.187512
sa_c4397s3747_at	448.4	P		sa_c4397s3747_at	482.7	P			sa_c9438s8253_a_at	10765	P	13.3941	sa_c9438s8253_a_at	9594.7	P	13.228	-0.166039				sa_c4808s4116_x_at	10206.1	P	13.3171	sa_c4808s4116_x_at	11652.1	P	13.5083	-0.191158
sa_c4401s3753_at	320.5	P		sa_c4401s3753_at	404.4	P			sa_c558s387_a_at	2180	P	11.0901	sa_c558s387_a_at	1943	P	10.9241	-0.166042				sa_c2473s2053_a_at	591	P	9.20701	sa_c2473s2053_a_at	674.9	P	9.39853	-0.191516
sa_c4410s3755_a_at	208.4	P		sa_c4410s3755_a_at	112.9	P			sa_c10679s11130cv_s_at	3554.9	P	11.7956	sa_c10679s11130cv_s_at	3167.9	P	11.6293	-0.166282				sa_c7716s6718_a_at	1944.7	P	10.9253	sa_c7716s6718_a_at	2223.5	P	11.1186	-0.193285
sa_c4414s3760_at	18718.8	P		sa_c4414s3760_at	12236.2	P			sa_c5921s10041_a_at	743.1	P	9.53741	sa_c5921s10041_a_at	661.5	P	9.3696	-0.167815				sa_i6622u_x_at	1432.1	P	10.4839	sa_i6622u_x_at	1639.3	P	10.6789	-0.194948
sa_c4418s3765_a_at	16091.5	P		sa_c4418s3765_a_at	11297.5	P			sa_c3053s2604_a_at	3573.2	P	11.803	sa_c3053s2604_a_at	3175.7	P	11.6329	-0.170142				sa_c10333s9011_a_at	2696.4	P	11.3968	sa_c10333s9011_a_at	3086.7	P	11.5918	-0.195031
sa_c4422s3769_a_at	8022.4	P		sa_c4422s3769_a_at	6487.2	P			sa_c10065s10499_s_at	889.6	P	9.79701	sa_c10065s10499_s_at	790.3	P	9.62626	-0.170756				sa_c7847s6839_a_at	1412.7	P	10.4642	sa_c7847s6839_a_at	1617.5	P	10.6595	-0.195311
sa_c4426s3773_a_at	11569	P		sa_c4426s3773_a_at	8386.6	P			sa_c7459s6483_at	2027.1	P	10.9852	sa_c7459s6483_at	1796	P	10.8106	-0.17463				sa_c3759s3231_a_at	1637.1	P	10.6769	sa_c3759s3231_a_at	1875.2	P	10.8728	-0.195902
sa_c4430s3777_at	16543.6	P		sa_c4430s3777_at	9592.8	P			sa_c4840s4147_a_at	11968.8	P	13.547	sa_c4840s4147_a_at	10598.2	P	13.3715	-0.175459				sa_c5889s10029_x_at	828.3	P	9.69401	sa_c5889s10029_x_at	949	P	9.89026	-0.196255
sa_c4434s3779_a_at	9962.4	P		sa_c4434s3779_a_at	6514	P			sa_c429s262_a_at	1868	P	10.8673	sa_c429s262_a_at	1653.8	P	10.6916	-0.17571				sa_c1514s1292_x_at	649.1	P	9.3423	sa_c1514s1292_x_at	743.7	P	9.53858	-0.19628
sa_c4438s3783_a_at	7920.1	P		sa_c4438s3783_a_at	5341.8	P			sa_c2008s9411_a_at	1088.6	P	10.0883	sa_c2008s9411_a_at	962.4	P	9.91049	-0.177765				sa_c10723s11171cv_s_at	7867.1	P	12.9416	sa_c10723s11171cv_s_at	9018.1	P	13.1386	-0.196992
sa_c4442s3788_a_at	8533.7	P		sa_c4442s3788_a_at	5164.4	P			sa_c3445s9086_a_at	2131.7	P	11.0578	sa_c3445s9086_a_at	1884.2	P	10.8797	-0.178052				sa_c953s746_a_at	1247.2	P	10.2845	sa_c953s746_a_at	1429.9	P	10.4817	-0.197221
sa_c4446s3792_a_at	7772.3	P		sa_c4446s3792_a_at	4908.9	P			sa_c546s374_a_at	2211.1	P	11.1105	sa_c546s374_a_at	1954.2	P	10.9324	-0.178186				sa_c9149s8019_a_at	2981.7	P	11.5419	sa_c9149s8019_a_at	3423.8	P	11.7414	-0.199463
sa_c4452s3797_a_at	5619.5	P		sa_c4452s3797_a_at	4055.8	P			AFFX-DapX-3_at	3488.2	P	11.7683	AFFX-DapX-3_at	3081.7	P	11.5895	-0.178756				sa_c10341s9014_at	1712.3	P	10.7417	sa_c10341s9014_at	1970.3	P	10.9442	-0.20248
sa_c4456s3801_a_at	2436.8	P		sa_c4456s3801_a_at	3797.2	P			sa_c8234s7212_a_at	1909.8	P	10.8992	sa_c8234s7212_a_at	1684.7	P	10.7183	-0.18093				sa_c7621s6634_a_at	11685.4	P	13.5124	sa_c7621s6634_a_at	13451.3	P	13.7155	-0.203038
sa_c4460s3803_a_at	4178.1	P		sa_c4460s3803_a_at	5753.6	P			sa_c9301s8143_a_at	4089.3	P	11.9976	sa_c9301s8143_a_at	3606.7	P	11.8165	-0.181174				sa_c986s774_a_at	581.7	P	9.18413	sa_c986s774_a_at	670.3	P	9.38866	-0.204532
sa_c4462s3807_at	5461	P		sa_c4462s3807_at	4429.8	P			sa_c6583s5750_a_at	1060.6	P	10.0507	sa_c6583s5750_a_at	933.7	P	9.86682	-0.18385				sa_c106s9443_a_at	5531.3	P	12.4334	sa_c106s9443_a_at	6375.4	P	12.6383	-0.204897
sa_c4466s3812_a_at	2904.2	P		sa_c4466s3812_a_at	5390.1	P			sa_c825s623_a_at	1449.5	P	10.5013	sa_c825s623_a_at	1274.2	P	10.3154	-0.185964				sa_c1s2_a_at	2654	P	11.374	sa_c1s2_a_at	3064.2	P	11.5813	-0.207342
sa_c4470s3817_a_at	5461.5	P		sa_c4470s3817_a_at	4720	P			sa_c3016s2573_a_at	9804.1	P	13.2592	sa_c3016s2573_a_at	8617.4	P	13.073	-0.186133				sa_c4903s4207_a_at	1174.7	P	10.1981	sa_c4903s4207_a_at	1359.9	P	10.4093	-0.211208
sa_c4474s3821_a_at	13566.4	P		sa_c4474s3821_a_at	10688.1	P			sa_c3585s3067_a_at	3483.7	P	11.7664	sa_c3585s3067_a_at	3059.7	P	11.5792	-0.18723				sa_c4185s3537_a_at	707.2	P	9.46597	sa_c4185s3537_a_at	819.9	P	9.6793	-0.21333
sa_c4480s3823_a_at	760	P		sa_c4480s3823_a_at	1402.6	P			sa_c4828s4134_at	18159.5	P	14.1484	sa_c4828s4134_at	15947.3	P	13.961	-0.187412				sa_c2871s2435_a_at	3381.1	P	11.7233	sa_c2871s2435_a_at	3923	P	11.9377	-0.214465
sa_c4482s3827_a_at	7404.2	P		sa_c4482s3827_a_at	10783.7	P			sa_i2524d1_x_at	1325.3	P	10.3721	sa_i2524d1_x_at	1162	P	10.1824	-0.189709				sa_c8365s7337_a_at	2040.7	P	10.9948	sa_c8365s7337_a_at	2367.9	P	11.2094	-0.214544
sa_c4488s3831_a_at	277.5	P		sa_c4488s3831_a_at	321.9	P			sa_c1222s1000_a_at	737.8	P	9.52709	sa_c1222s1000_a_at	646.3	P	9.33606	-0.191026				sa_c556s380_a_at	1524.3	P	10.5739	sa_c556s380_a_at	1769.4	P	10.789	-0.215113
sa_c4492s3837_a_at	904.4	P		sa_c4492s3837_a_at	955.8	P			sa_c1980s1705_a_at	2266.1	P	11.146	sa_c1980s1705_a_at	1984.5	P	10.9546	-0.191436				sa_c8045s7032_at	4115.4	P	12.0068	sa_c8045s7032_at	4780.7	P	12.223	-0.216189
sa_c4494s3841_a_at	594.5	P		sa_c4494s3841_a_at	518.9	P			sa_c9169s8039_a_at	5578.1	P	12.4456	sa_c9169s8039_a_at	4882.9	P	12.2535	-0.192036				sa_c2687s2261_x_at	7083.6	P	12.7903	sa_c2687s2261_x_at	8229.2	P	13.0065	-0.216269
sa_c4498s3842_a_at	450.9	P		sa_c4498s3842_a_at	231.1	P			sa_c2541s2121_a_at	3444	P	11.7499	sa_c2541s2121_a_at	3011.7	P	11.5564	-0.193507				sa_c7865s6854_a_at	2874.7	P	11.4892	sa_c7865s6854_a_at	3340.8	P	11.706	-0.216782
sa_c4502s3847_a_at	1796.3	P		sa_c4502s3847_a_at	751.2	P			sa_c2243s1939_a_at	783.4	P	9.61361	sa_c2243s1939_a_at	684.4	P	9.4187	-0.194909				sa_c2607s2185_at	1200	P	10.2288	sa_c2607s2185_at	1394.7	P	10.4457	-0.21692
sa_c4257s3611_a_at	7880.7	P		sa_c4257s3611_a_at	5532.8	P			sa_c2019s9651cs_s_at	1317.2	P	10.3633	sa_c2019s9651cs_s_at	1150.7	P	10.1683	-0.194963				sa_c1193s974_a_at	2771.6	P	11.4365	sa_c1193s974_a_at	3221.8	P	11.6537	-0.217148
sa_c4261s3615_a_at	7663.5	P		sa_c4261s3615_a_at	4422.5	P			sa_c4494s3841_a_at	594.5	P	9.21553	sa_c4494s3841_a_at	518.9	P	9.01931	-0.19622				sa_c3623s3103_a_at	1681.3	P	10.7154	sa_c3623s3103_a_at	1954.7	P	10.9327	-0.21737
sa_c4265s3618_a_at	1471.1	P		sa_c4265s3618_a_at	2011.9	P			sa_c4153s3505_a_at	1026.2	P	10.0031	sa_c4153s3505_a_at	895.6	P	9.80671	-0.196385				sa_c1510s1288_a_at	1740.8	P	10.7655	sa_c1510s1288_a_at	2025.3	P	10.9839	-0.218385
sa_c4269s3622_at	3463.3	P		sa_c4269s3622_at	4912.2	P			sa_c8564s7523_a_at	705.6	P	9.46271	sa_c8564s7523_a_at	615.7	P	9.26608	-0.196623				sa_c10676s11127_at	1246.2	P	10.2833	sa_c10676s11127_at	1450.5	P	10.5023	-0.219015
sa_c4275s3625_a_at	840.1	P		sa_c4275s3625_a_at	1392	P			sa_i7982u_x_at	613.5	P	9.26092	sa_i7982u_x_at	534.6	P	9.06232	-0.198604				sa_c2202s1906_a_at	709.6	P	9.47086	sa_c2202s1906_a_at	826.5	P	9.69087	-0.220009
sa_c4277s3629_a_at	1092	P		sa_c4277s3629_a_at	2077.6	P			sa_c5717s4960_a_at	847.9	P	9.72775	sa_c5717s4960_a_at	738.4	P	9.52826	-0.199492				sa_c9825s8564_a_at	5628.7	P	12.4586	sa_c9825s8564_a_at	6558.1	P	12.6791	-0.220476
sa_c4283s3633_a_at	634.6	P		sa_c4283s3633_a_at	1083	P			sa_c1264s1041_at	8581.8	P	13.0671	sa_c1264s1041_at	7464.3	P	12.8658	-0.201273				sa_c4624s3947_a_at	1943.8	P	10.9247	sa_c4624s3947_a_at	2264.8	P	11.1452	-0.220504
sa_c4285s3637_a_at	851.9	P		sa_c4285s3637_a_at	1681.6	P			sa_c904s700_a_at	5271.1	P	12.3639	sa_c904s700_a_at	4583	P	12.1621	-0.201812				sa_c9313s8155_a_at	2920.1	P	11.5118	sa_c9313s8155_a_at	3405.1	P	11.7335	-0.221679
sa_c4289s3643_a_at	133	P		sa_c4289s3643_a_at	272.3	P			sa_c3767s3239_at	6397.9	P	12.6434	sa_c3767s3239_at	5560.6	P	12.441	-0.202358				sa_c9631s8387_a_at	2252.3	P	11.1372	sa_c9631s8387_a_at	2629	P	11.3603	-0.223115
sa_c4292s3644_a_at	239.4	P		sa_c4292s3644_a_at	894.2	P			AFFX-Bsubtilis_thrC_at	1176.5	P	10.2003	AFFX-Bsubtilis_thrC_at	1021.6	P	9.99661	-0.203671				sa_c8190s7169_at	5374	P	12.3918	sa_c8190s7169_at	6299.2	P	12.621	-0.229172
sa_c4298s3650_a_at	76.9	P		sa_c4298s3650_a_at	525.7	P			sa_c9220s8080_a_at	4690.3	P	12.1955	sa_c9220s8080_a_at	4072.6	P	11.9917	-0.20373				sa_c2700s2272_a_at	3411.8	P	11.7363	sa_c2700s2272_a_at	4006.2	P	11.968	-0.231701
sa_c4301s3654_a_at	90.5	P		sa_c4301s3654_a_at	224.5	P			sa_c2517s2095_a_at	9137.1	P	13.1575	sa_c2517s2095_a_at	7933.7	P	12.9538	-0.203742				sa_c4971s4276_a_at	666.6	P	9.38068	sa_c4971s4276_a_at	782.8	P	9.6125	-0.231822
sa_c4305s3658_at	120	P		sa_c4305s3658_at	131.9	P			sa_c2493s2074_a_at	4311.1	P	12.0738	sa_c2493s2074_a_at	3740.3	P	11.8689	-0.204902				sa_c1376s1149_a_at	4706.3	P	12.2004	sa_c1376s1149_a_at	5529.6	P	12.433	-0.232582
sa_c4309s3661_a_at	11323	P		sa_c4309s3661_a_at	10997.2	P			sa_c619s442_at	7348.7	P	12.8433	sa_c619s442_at	6369.7	P	12.637	-0.206264				sa_c10248s10663cs_s_at	606.8	P	9.24508	sa_c10248s10663cs_s_at	713.7	P	9.47917	-0.234097
sa_c4313s3667_a_at	4413.3	P		sa_c4313s3667_a_at	3986.9	P			sa_c2146s1847_at	2263.6	P	11.1444	sa_c2146s1847_at	1958.2	P	10.9353	-0.209091				sa_c2636s2209_a_at	3789.1	P	11.8876	sa_c2636s2209_a_at	4458.3	P	12.1223	-0.234638
sa_c4317s3671_at	4360.4	P		sa_c4317s3671_at	3387.9	P			sa_c10653s11106_s_at	961.3	P	9.90884	sa_c10653s11106_s_at	830.9	P	9.69853	-0.210312				sa_c5901s5137_a_at	688.4	P	9.4271	sa_c5901s5137_a_at	811.1	P	9.66374	-0.236633
sa_c4321s3675_a_at	1483.3	P		sa_c4321s3675_a_at	825.9	P			sa_c4470s3817_a_at	5461.5	P	12.4151	sa_c4470s3817_a_at	4720	P	12.2046	-0.21051				sa_c10332s10718_s_at	9951	P	13.2806	sa_c10332s10718_s_at	11743.5	P	13.5196	-0.238949
sa_c4341s3693_a_at	2351.7	P		sa_c4341s3693_a_at	1758.6	P			sa_c7688s6694_a_at	1126.3	P	10.1374	sa_c7688s6694_a_at	972.2	P	9.92511	-0.212266				sa_c7531s6551_at	912.6	P	9.83384	sa_c7531s6551_at	1077	P	10.0728	-0.238964
sa_c4345s3694_at	671.3	P		sa_c4345s3694_at	1209.5	P			sa_c9202s8059_a_at	615.5	P	9.26562	sa_c9202s8059_a_at	530.9	P	9.0523	-0.213319				sa_c1352s1125_a_at	3276.2	P	11.6778	sa_c1352s1125_a_at	3870.5	P	11.9183	-0.240497
sa_c4349s3699_a_at	645.3	P		sa_c4349s3699_a_at	166.8	P			sa_c3079s2633_a_at	1544.9	P	10.5933	sa_c3079s2633_a_at	1332.2	P	10.3796	-0.213703				sa_c9975s8671_a_at	4290.9	P	12.0671	sa_c9975s8671_a_at	5073.4	P	12.3087	-0.241673
sa_c4353s3704_a_at	459	P		sa_c4353s3704_a_at	1481.8	P			sa_c3433s2963_a_at	635.6	P	9.31198	sa_c3433s2963_a_at	548	P	9.09803	-0.213943				sa_c1112s893_a_at	2862.5	P	11.4831	sa_c1112s893_a_at	3386.5	P	11.7256	-0.242519
sa_c4357s3707_at	962	P		sa_c4357s3707_at	1176	P			sa_c1687s1419_at	1013.7	P	9.98542	sa_c1687s1419_at	872.8	P	9.76951	-0.215908				sa_c9173s10332_a_at	882.5	P	9.78545	sa_c9173s10332_a_at	1044.1	P	10.028	-0.242592
sa_c4361s3711_a_at	715.2	P		sa_c4361s3711_a_at	961.8	P			sa_c4816s4124_at	16525.7	P	14.0124	sa_c4816s4124_at	14227.3	P	13.7964	-0.216049				sa_c7692s6698_at	1174	P	10.1972	sa_c7692s6698_at	1390.5	P	10.4414	-0.244171
sa_c4365s3717_a_at	5654.1	P		sa_c4365s3717_a_at	8070.4	P			sa_c9613s8375_a_at	4876.2	P	12.2515	sa_c9613s8375_a_at	4195.2	P	12.0345	-0.217018				sa_c1800s1530_a_at	1013.9	P	9.9857	sa_c1800s1530_a_at	1202.5	P	10.2318	-0.246122
sa_c4369s3721_at	145.9	P		sa_c4369s3721_at	123.5	P			sa_c1316s1090_a_at	1554.5	P	10.6022	sa_c1316s1090_a_at	1331.6	P	10.3789	-0.22329				sa_c602s424_a_at	3655.9	P	11.836	sa_c602s424_a_at	4336.1	P	12.0822	-0.246171
sa_c4373s3725_a_at	124.2	P		sa_c4373s3725_a_at	139.5	P			sa_c7587s6607_a_at	1662.4	P	10.6991	sa_c7587s6607_a_at	1422.5	P	10.4742	-0.224839				sa_c2996s2553_a_at	1052.1	P	10.0391	sa_c2996s2553_a_at	1248.6	P	10.2861	-0.24704
sa_c4379s3726_a_at	177.1	P		sa_c4379s3726_a_at	127.8	P			sa_c6495s5664_a_at	6000.3	P	12.5508	sa_c6495s5664_a_at	5131.5	P	12.3252	-0.225654				sa_c2422s2004_a_at	994.3	P	9.95754	sa_c2422s2004_a_at	1183.1	P	10.2084	-0.250819
sa_c4655s3976_a_at	506.6	P		sa_c4655s3976_a_at	558.4	P			sa_c2656s2229_a_at	4714.3	P	12.2028	sa_c2656s2229_a_at	4029.1	P	11.9762	-0.226586				sa_c4955s4259_a_at	697.1	P	9.44522	sa_c4955s4259_a_at	829.5	P	9.6961	-0.250876
sa_c4661s3981_a_at	166.1	P		sa_c4661s3981_a_at	350.6	P			sa_c9787s8526_a_at	3244.1	P	11.6636	sa_c9787s8526_a_at	2767.3	P	11.4343	-0.229339				sa_c1394s1169_a_at	9046.6	P	13.1432	sa_c1394s1169_a_at	10783.2	P	13.3965	-0.253338
sa_c4663s3985_a_at	482.8	P		sa_c4663s3985_a_at	894.3	P			sa_c4876s4184_at	20208.4	P	14.3027	sa_c4876s4184_at	17236.9	P	14.0732	-0.229455				sa_c1852s1575_a_at	744.3	P	9.53974	sa_c1852s1575_a_at	887.4	P	9.79344	-0.2537
sa_c4667s3987_a_at	10780.9	P		sa_c4667s3987_a_at	3905.9	P			sa_c7136s6248_at	14010.5	P	13.7742	sa_c7136s6248_at	11944	P	13.544	-0.230222				sa_i11088u_x_at	586.9	P	9.19697	sa_i11088u_x_at	700.7	P	9.45265	-0.255682
sa_c4671s3991_at	4692.7	P		sa_c4671s3991_at	1499	P			sa_c9959s8654_a_at	19316.3	P	14.2375	sa_c9959s8654_a_at	16462.9	P	14.0069	-0.2306				sa_c2771s2343_a_at	994.6	P	9.95797	sa_c2771s2343_a_at	1188.5	P	10.2149	-0.256954
sa_c4675s3995_a_at	11999.5	P		sa_c4675s3995_a_at	3588.9	P			sa_c10710s11159_at	709.1	P	9.46985	sa_c10710s11159_at	602.6	P	9.23506	-0.234788				sa_c2013s1725_a_at	1436.7	P	10.4885	sa_c2013s1725_a_at	1727.6	P	10.7546	-0.26601
sa_c4679s3999_a_at	3734.9	P		sa_c4679s3999_a_at	592.9	P			sa_c7458s6479_a_at	2087.2	P	11.0274	sa_c7458s6479_a_at	1772	P	10.7912	-0.23619				sa_c980s770_a_at	999.6	P	9.96521	sa_c980s770_a_at	1202.4	P	10.2317	-0.266494
sa_c4683s4003_a_at	715.3	P		sa_c4683s4003_a_at	567.8	P			sa_c3712s3190_a_at	2469.7	P	11.2701	sa_c3712s3190_a_at	2091.5	P	11.0303	-0.239798				sa_c4615s3939_a_at	1119.5	P	10.1286	sa_c4615s3939_a_at	1346.8	P	10.3953	-0.266681
sa_c4687s4008_a_at	1373	P		sa_c4687s4008_a_at	757.4	P			sa_c1536s1314_a_at	7715.6	P	12.9136	sa_c1536s1314_a_at	6533.6	P	12.6737	-0.2399				sa_c37s34_a_at	641.7	P	9.32576	sa_c37s34_a_at	773.5	P	9.59526	-0.269502
sa_c4691s4011_a_at	1361.4	P		sa_c4691s4011_a_at	598.1	P			sa_c9732s8478_a_at	1053.8	P	10.0414	sa_c9732s8478_a_at	892.3	P	9.80139	-0.24				sa_c5472s9152_a_at	608.7	P	9.24959	sa_c5472s9152_a_at	733.8	P	9.51924	-0.269656
sa_c4695s4014_a_at	1072	P		sa_c4695s4014_a_at	445.5	P			sa_c9037s7935_a_at	3194.4	P	11.6413	sa_c9037s7935_a_at	2704.7	P	11.4013	-0.240076				sa_c10150s10567_a_at	775.2	P	9.59842	sa_c10150s10567_a_at	936.2	P	9.87067	-0.272248
sa_c4699s4019_a_at	529.3	P		sa_c4699s4019_a_at	213.2	P			sa_c7637s6652_a_at	17255.8	P	14.0748	sa_c7637s6652_a_at	14609.3	P	13.8346	-0.240194				sa_c7613s6627_at	7416	P	12.8564	sa_c7613s6627_at	8958.1	P	13.129	-0.272552
sa_c4703s4023_a_at	1522.6	P		sa_c4703s4023_a_at	316.9	P			sa_c10108s10529_at	641.1	P	9.32441	sa_c10108s10529_at	540.2	P	9.07735	-0.247056				sa_c10749s11200_at	2184.2	P	11.0929	sa_c10749s11200_at	2640.2	P	11.3664	-0.273542
sa_c4709s4027_a_at	1549	P		sa_c4709s4027_a_at	377.6	P			sa_c7641s6656_a_at	7346.1	P	12.8428	sa_c7641s6656_a_at	6189.9	P	12.5957	-0.247062				sa_i2403u_x_at	687.2	P	9.42459	sa_i2403u_x_at	830.8	P	9.69836	-0.273771
sa_c4711s4031_a_at	1359.7	P		sa_c4711s4031_a_at	389.3	P			sa_c8653s7602_a_at	3846.5	P	11.9093	sa_c8653s7602_a_at	3240.5	P	11.662	-0.24733				sa_c7368s9209_a_at	653.4	P	9.35182	sa_c7368s9209_a_at	790.9	P	9.62735	-0.275529
sa_c4715s4037_at	1798.4	P		sa_c4715s4037_at	404	P			sa_c10548s11008cv_s_at	2315.5	P	11.1771	sa_c10548s11008cv_s_at	1950.4	P	10.9296	-0.247554				sa_c7571s6589_a_at	1025.7	P	10.0024	sa_c7571s6589_a_at	1243	P	10.2796	-0.277217
sa_c4719s4040_a_at	319.6	P		sa_c4719s4040_a_at	415.1	P			sa_c9819s8559_at	8471.2	P	13.0484	sa_c9819s8559_at	7121.5	P	12.798	-0.250385				sa_c3286s2830_a_at	944.3	P	9.8831	sa_c3286s2830_a_at	1144.9	P	10.161	-0.277904
sa_c4725s4044_a_at	309.1	P		sa_c4725s4044_a_at	396.3	P			sa_c10515s10962_s_at	798.3	P	9.64079	sa_c10515s10962_s_at	671	P	9.39017	-0.250618				sa_c1185s965_a_at	3494.4	P	11.7708	sa_c1185s965_a_at	4237.1	P	12.0489	-0.278032
sa_c4729s4046_at	122.9	P		sa_c4729s4046_at	744.9	P			sa_c9157s8026_a_at	9931.6	P	13.2778	sa_c9157s8026_a_at	8337.2	P	13.0253	-0.252463				sa_c2875s2441_a_at	1036.6	P	10.0176	sa_c2875s2441_a_at	1258.9	P	10.2979	-0.280304
sa_c4735s4050_a_at	347	P		sa_c4735s4050_a_at	203.8	P			sa_c2765s2337_a_at	1333.7	P	10.3812	sa_c2765s2337_a_at	1117.7	P	10.1263	-0.254901				sa_c3122s2677_a_at	1294.8	P	10.3385	sa_c3122s2677_a_at	1572.5	P	10.6188	-0.280331
sa_c4741s4054_a_at	111.8	P		sa_c4741s4054_a_at	79.9	P			sa_c10553s11013_s_at	1302.1	P	10.3466	sa_c10553s11013_s_at	1091.2	P	10.0917	-0.254925				sa_c1711s1447_a_at	6452	P	12.6555	sa_c1711s1447_a_at	7836.5	P	12.936	-0.280463
sa_c4747s4060_a_at	455.1	P		sa_c4747s4060_a_at	430.1	P			sa_c973s9364_a_at	3262.2	P	11.6716	sa_c973s9364_a_at	2731.3	P	11.4154	-0.256257				sa_c10305s8989_a_at	1783.1	P	10.8002	sa_c10305s8989_a_at	2171.2	P	11.0843	-0.284105
sa_c4749s4064_a_at	470.9	P		sa_c4749s4064_a_at	479.4	P			sa_c4836s4142_at	14232.3	P	13.7969	sa_c4836s4142_at	11910.5	P	13.5399	-0.256935				sa_i7224u2_x_at	641.8	P	9.32598	sa_i7224u2_x_at	781.6	P	9.61029	-0.284307
sa_c4755s4067_a_at	42	P		sa_c4755s4067_a_at	26	P			sa_c1384s1156_a_at	7978.7	P	12.9619	sa_c1384s1156_a_at	6664.2	P	12.7022	-0.259722				sa_c7527s6547_a_at	2718.6	P	11.4086	sa_c7527s6547_a_at	3314	P	11.6944	-0.28571
sa_c4757s4072_at	127.8	P		sa_c4757s4072_at	312.7	P			sa_c7805s6807_a_at	3069.9	P	11.584	sa_c7805s6807_a_at	2564	P	11.3242	-0.259795				sa_c7441s6461_a_at	2712.8	P	11.4056	sa_c7441s6461_a_at	3307.9	P	11.6917	-0.286133
sa_c4765s4076_a_at	295.5	P		sa_c4765s4076_a_at	497.9	P			sa_c8631s7580_a_at	695.3	P	9.44149	sa_c8631s7580_a_at	580.6	P	9.1814	-0.260091				sa_c8711s7654_a_at	2004.4	P	10.969	sa_c8711s7654_a_at	2444.5	P	11.2553	-0.286369
sa_c4770s4080_a_at	7634.8	P		sa_c4770s4080_a_at	11883.5	P			sa_i7224u1_x_at	811.3	P	9.66409	sa_i7224u1_x_at	676.5	P	9.40195	-0.262146				sa_c9569s8332_a_at	5565	P	12.4422	sa_c9569s8332_a_at	6799.7	P	12.7313	-0.289089
sa_c4774s4084_a_at	1518.4	P		sa_c4774s4084_a_at	2897.4	P			AFFX-ThrX-M_at	1257.1	P	10.2959	AFFX-ThrX-M_at	1044.7	P	10.0289	-0.267011				sa_c4965s4269_a_at	839.5	P	9.71339	sa_c4965s4269_a_at	1026.2	P	10.0031	-0.28971
sa_c4507s3852_a_at	3761.2	P		sa_c4507s3852_a_at	1026.6	P			sa_c2487s2066_a_at	1078	P	10.0741	sa_c2487s2066_a_at	895.7	P	9.80687	-0.26727				sa_c4357s3707_at	962	P	9.90989	sa_c4357s3707_at	1176	P	10.1997	-0.289779
sa_c4513s3855_a_at	542.1	P		sa_c4513s3855_a_at	449.3	P			sa_c3276s2817_a_at	4433.5	P	12.1142	sa_c3276s2817_a_at	3679.3	P	11.8452	-0.269015				sa_c5544s4800_a_at	855.8	P	9.74113	sa_c5544s4800_a_at	1046.4	P	10.0312	-0.290089
sa_c4515s3860_a_at	781	P		sa_c4515s3860_a_at	851.6	P			sa_c7953s6938_a_at	778.5	P	9.60455	sa_c7953s6938_a_at	645.5	P	9.33427	-0.27028				sa_c403s242_a_at	1398.8	P	10.45	sa_c403s242_a_at	1711.2	P	10.7408	-0.290819
sa_c4519s3864_a_at	1948.9	P		sa_c4519s3864_a_at	2151.2	P			sa_c104s9441_a_at	2639.1	P	11.3658	sa_c104s9441_a_at	2187	P	11.0947	-0.271093				sa_c5885s5122_a_at	658.8	P	9.3637	sa_c5885s5122_a_at	806.1	P	9.65482	-0.291118
sa_c4523s3869_a_at	795.7	P		sa_c4523s3869_a_at	1583.5	P			sa_i6631u_x_at	2024	P	10.983	sa_i6631u_x_at	1675.6	P	10.7105	-0.272532				sa_c8215s7194_a_at	522.3	P	9.02873	sa_c8215s7194_a_at	640	P	9.32193	-0.293193
sa_c4528s3873_a_at	1334.4	P		sa_c4528s3873_a_at	356.6	P			sa_c9464s8272_a_at	1372.1	P	10.4222	sa_c9464s8272_a_at	1135.7	P	10.1494	-0.272804				sa_c6481s5649_a_at	819.1	P	9.6779	sa_c6481s5649_a_at	1003.7	P	9.97111	-0.293217
sa_c4530s3875_a_at	354.3	P		sa_c4530s3875_a_at	3399.2	P			sa_c9305s8148_a_at	947.1	P	9.88737	sa_c9305s8148_a_at	783.7	P	9.61416	-0.273215				sa_c8117s7099_a_at	1669.5	P	10.7052	sa_c8117s7099_a_at	2048.4	P	11.0003	-0.295081
sa_c4536s3879_a_at	399.7	P		sa_c4536s3879_a_at	2891.3	P			sa_c3102s2657_a_at	5155.4	P	12.3319	sa_c3102s2657_a_at	4259.7	P	12.0565	-0.275333				sa_c847s650_a_at	2443.9	P	11.255	sa_c847s650_a_at	3003.3	P	11.5523	-0.297363
sa_c4544s3883_a_at	532.3	P		sa_c4544s3883_a_at	296.1	P			sa_c5070s4366_a_at	2210.3	P	11.11	sa_c5070s4366_a_at	1825.2	P	10.8338	-0.276188				sa_c9519s9353_a_at	1303.1	P	10.3477	sa_c9519s9353_a_at	1607.5	P	10.6506	-0.302871
sa_c4546s3888_a_at	1391.7	P		sa_c4546s3888_a_at	1134.5	P			sa_i4535u_x_at	777.1	P	9.60196	sa_i4535u_x_at	641.7	P	9.32576	-0.276201				sa_c2964s2521_a_at	4721	P	12.2049	sa_c2964s2521_a_at	5828.4	P	12.5089	-0.304007
sa_c4560s3890_a_at	951.6	P		sa_c4560s3890_a_at	469.2	P			sa_c4981s4284_a_at	957.9	P	9.90373	sa_c4981s4284_a_at	790.9	P	9.62735	-0.27638				sa_c463s294_a_at	884.8	P	9.78921	sa_c463s294_a_at	1092.6	P	10.0935	-0.304342
sa_c4564s3894_a_at	194.4	P		sa_c4564s3894_a_at	304	P			sa_c18s19_a_at	6187.1	P	12.595	sa_c18s19_a_at	5104.5	P	12.3176	-0.277494				sa_c7491s6511_x_at	4161.3	P	12.0228	sa_c7491s6511_x_at	5142.2	P	12.3282	-0.305351
sa_c4570s3900_a_at	6541.4	P		sa_c4570s3900_a_at	3266.6	P			sa_c8356s7330_a_at	1682.8	P	10.7166	sa_c8356s7330_a_at	1387.3	P	10.4381	-0.278584				sa_c6461s5629_a_at	593	P	9.21189	sa_c6461s5629_a_at	733.2	P	9.51806	-0.306175
sa_c4572s3904_a_at	1442.6	P		sa_c4572s3904_a_at	767.1	P			sa_c3365s2900_a_at	1798.2	P	10.8123	sa_c3365s2900_a_at	1482	P	10.5333	-0.279008				sa_c3369s2904_a_at	900.8	P	9.81506	sa_c3369s2904_a_at	1115.1	P	10.123	-0.307894
sa_c4577s3908_a_at	2031.4	P		sa_c4577s3908_a_at	433.1	P			sa_c110s9447_a_at	14534.4	P	13.8272	sa_c110s9447_a_at	11969.9	P	13.5471	-0.28006				sa_c7575s6595_a_at	2072.2	P	11.0169	sa_c7575s6595_a_at	2578.9	P	11.3325	-0.315593
sa_c4581s3912_a_at	1465.5	P		sa_c4581s3912_a_at	223.3	P			AFFX-DapX-M_at	4061.7	P	11.9879	AFFX-DapX-M_at	3344.9	P	11.7077	-0.280121				sa_c7491s6511_at	3862.2	P	11.9152	sa_c7491s6511_at	4813.7	P	12.2329	-0.317723
sa_c4585s3916_a_at	1075.6	P		sa_c4585s3916_a_at	233.6	P			sa_c4977s4280_a_at	1800.3	P	10.814	sa_c4977s4280_a_at	1482.5	P	10.5338	-0.280205				sa_c2199s1902_a_at	896.5	P	9.80816	sa_c2199s1902_a_at	1118	P	10.1267	-0.318545
sa_c4589s3921_a_at	103	P		sa_c4589s3921_a_at	135.3	P			sa_c4872s4181_at	20943.5	P	14.3542	sa_c4872s4181_at	17234.6	P	14.073	-0.281195				sa_c1181s961_a_at	970.8	P	9.92303	sa_c1181s961_a_at	1210.7	P	10.2416	-0.318595
sa_c4593s3925_a_at	1337.9	P		sa_c4593s3925_a_at	1295.3	P			sa_c1687s1419_x_at	1473.9	P	10.5254	sa_c1687s1419_x_at	1211.6	P	10.2427	-0.282725				sa_c5094s4391_a_at	2018.4	P	10.979	sa_c5094s4391_a_at	2518.2	P	11.2982	-0.319181
sa_c4597s3929_a_at	1622.9	P		sa_c4597s3929_a_at	1485.9	P			sa_c592s9345_a_at	8410.1	P	13.0379	sa_c592s9345_a_at	6900.6	P	12.7525	-0.285401				sa_c410s247_a_at	2038.3	P	10.9932	sa_c410s247_a_at	2544.9	P	11.3134	-0.320243
sa_c4601s3932_a_at	577.5	P		sa_c4601s3932_a_at	576.9	P			sa_c9369s8195_a_at	2078.7	P	11.0215	sa_c9369s8195_a_at	1703.7	P	10.7345	-0.28701				sa_c4612s9984cs_s_at	511.9	P	8.99972	sa_c4612s9984cs_s_at	639.7	P	9.32125	-0.321533
sa_c4608s3937_a_at	206.2	P		sa_c4608s3937_a_at	428.9	P			sa_c7483s6507_a_at	1450.9	P	10.5027	sa_c7483s6507_a_at	1187.1	P	10.2132	-0.289507				sa_c2831s2399_a_at	4589	P	12.164	sa_c2831s2399_a_at	5739.9	P	12.4868	-0.322846
sa_c4615s3939_a_at	1119.5	P		sa_c4615s3939_a_at	1346.8	P			sa_c7543s6563_at	3002.2	P	11.5518	sa_c7543s6563_at	2455.9	P	11.262	-0.289768				sa_i8739u_x_at	1464.6	P	10.5163	sa_i8739u_x_at	1834.9	P	10.8415	-0.325195
sa_c4619s3943_a_at	14067.4	P		sa_c4619s3943_a_at	5304	P			sa_c8649s7599_a_at	1437.7	P	10.4895	sa_c8649s7599_a_at	1175.5	P	10.1991	-0.290488				sa_c5435s4704_a_at	1339.7	P	10.3877	sa_c5435s4704_a_at	1679.5	P	10.7138	-0.326122
sa_c4624s3947_a_at	1943.8	P		sa_c4624s3947_a_at	2264.8	P			sa_c10615s11069cv_s_at	873.9	P	9.77132	sa_c10615s11069cv_s_at	714.2	P	9.48018	-0.29114				sa_c8228s7205_a_at	1329.1	P	10.3762	sa_c8228s7205_a_at	1666.3	P	10.7024	-0.326199
sa_c4628s3951_a_at	606.3	P		sa_c4628s3951_a_at	883.9	P			sa_c4181s3535_a_at	827.8	P	9.69314	sa_c4181s3535_a_at	675.8	P	9.40045	-0.292686				sa_c6038s5239_a_at	602.5	P	9.23482	sa_c6038s5239_a_at	756.8	P	9.56377	-0.328951
sa_c4635s3957_a_at	487.1	P		sa_c4635s3957_a_at	510.1	P			sa_c10551s9053_a_at	10070.6	P	13.2979	sa_c10551s9053_a_at	8220	P	13.0049	-0.292939				sa_i2487u_x_at	3572.1	P	11.8026	sa_i2487u_x_at	4488.8	P	12.1321	-0.329557
sa_c4639s3961_a_at	1402.9	P		sa_c4639s3961_a_at	2735.4	P			sa_c3326s2869_a_at	2111.1	P	11.0438	sa_c3326s2869_a_at	1723	P	10.7507	-0.293072				sa_c7945s6932_a_at	1080.6	P	10.0776	sa_c7945s6932_a_at	1358.8	P	10.4081	-0.330501
sa_c4643s3963_a_at	911.9	P		sa_c4643s3963_a_at	2293.7	P			sa_c5389s4662_a_at	6770.1	P	12.725	sa_c5389s4662_a_at	5521.6	P	12.4309	-0.294091				sa_c704s512_a_at	1092.3	P	10.0932	sa_c704s512_a_at	1374.3	P	10.4245	-0.331328
sa_c4647s3967_a_at	924.8	P		sa_c4647s3967_a_at	1696	P			sa_c2545s2125_at	4269.1	P	12.0597	sa_c2545s2125_at	3480.4	P	11.765	-0.294679				sa_c2972s2529_a_at	6802.5	P	12.7318	sa_c2972s2529_a_at	8562.6	P	13.0638	-0.331984
sa_c4778s4087_a_at	1172.4	P		sa_c4778s4087_a_at	2003.9	P			sa_c4546s3888_a_at	1391.7	P	10.4426	sa_c4546s3888_a_at	1134.5	P	10.1478	-0.294792				sa_c1214s994_a_at	3611.3	P	11.8183	sa_c1214s994_a_at	4546.7	P	12.1506	-0.332302
sa_c4903s4207_a_at	1174.7	P		sa_c4903s4207_a_at	1359.9	P			sa_c6068s5263_a_at	1536.8	P	10.5857	sa_c6068s5263_a_at	1252.5	P	10.2906	-0.295119				sa_c9297s8140_at	2987.8	P	11.5449	sa_c9297s8140_at	3766.1	P	11.8789	-0.333988
sa_c4906s4210_a_at	293.1	P		sa_c4906s4210_a_at	289.8	P			sa_c8544s7501_a_at	7541.2	P	12.8806	sa_c8544s7501_a_at	6142.4	P	12.5846	-0.295992				sa_c2234s1933_at	1723.9	P	10.7515	sa_c2234s1933_at	2174.1	P	11.0862	-0.334742
sa_c4910s4214_a_at	1538.7	P		sa_c4910s4214_a_at	979.4	P			sa_c9593s8355_a_at	1279.5	P	10.3214	sa_c9593s8355_a_at	1041	P	10.0238	-0.29761				sa_c813s612_a_at	512.4	P	9.00113	sa_c813s612_a_at	648.6	P	9.34119	-0.340059
sa_c4914s4219_a_at	81.9	P		sa_c4914s4219_a_at	416.4	P			sa_c871s671_a_at	1533.7	P	10.5828	sa_c871s671_a_at	1247.2	P	10.2845	-0.298323				sa_c10637s11092cv_s_at	1527.6	P	10.5771	sa_c10637s11092cv_s_at	1935.5	P	10.9185	-0.341439
sa_c4917s4223_a_at	35.6	M		sa_c4917s4223_a_at	46.4	P			sa_i8859d_x_at	23722.4	P	14.534	sa_i8859d_x_at	19285.6	P	14.2352	-0.298726				sa_c422s9317_a_at	2790.8	P	11.4465	sa_c422s9317_a_at	3542.7	P	11.7906	-0.344171
sa_c4919s4228_a_at	285.9	P		sa_c4919s4228_a_at	429.3	P			sa_c121s9459_a_at	16138.9	P	13.9783	sa_c121s9459_a_at	13114.3	P	13.6789	-0.299401				sa_c10628s11084_s_at	1543.8	P	10.5923	sa_c10628s11084_s_at	1968.4	P	10.9428	-0.350538
sa_c4925s4232_a_at	1198.4	P		sa_c4925s4232_a_at	897	P			sa_c1128s910_a_at	2075.1	P	11.019	sa_c1128s910_a_at	1685.6	P	10.719	-0.299919				sa_c8633s7584_a_at	720.6	P	9.49305	sa_c8633s7584_a_at	919	P	9.84392	-0.350866
sa_c4927s4235_a_at	1699.9	P		sa_c4927s4235_a_at	1293.7	P			sa_c1320s1091_a_at	1172.2	P	10.195	sa_c1320s1091_a_at	952.1	P	9.89497	-0.300034				sa_c9851s9296_a_at	2137.9	P	11.062	sa_c9851s9296_a_at	2729.2	P	11.4143	-0.352284
sa_c4931s4238_a_at	80.2	P		sa_c4931s4238_a_at	369.4	P			sa_c4462s3807_at	5461	P	12.4149	sa_c4462s3807_at	4429.8	P	12.113	-0.301924				sa_c2887s2452_a_at	661.1	P	9.36872	sa_c2887s2452_a_at	845.5	P	9.72366	-0.354936
sa_c4937s4242_a_at	136.5	P		sa_c4937s4242_a_at	533.2	P			sa_c7360s6397_a_at	2270.7	P	11.1489	sa_c7360s6397_a_at	1841	P	10.8463	-0.302647				sa_i7770u_x_at	2418.2	P	11.2397	sa_i7770u_x_at	3094.9	P	11.5957	-0.355959
sa_c4939s4249_a_at	138.6	P		sa_c4939s4249_a_at	205.5	P			sa_c9167s8035_a_at	5623.2	P	12.4572	sa_c9167s8035_a_at	4555.1	P	12.1533	-0.303909				sa_c835s635_at	548.7	P	9.09987	sa_c835s635_at	703	P	9.45738	-0.357507
sa_c4947s4252_a_at	1313.6	P		sa_c4947s4252_a_at	1260.4	P			sa_c10112s8835_a_at	818.5	P	9.67684	sa_c10112s8835_a_at	662.3	P	9.37134	-0.305498				sa_c10151s10571_a_at	694	P	9.43879	sa_c10151s10571_a_at	889.2	P	9.79636	-0.357572
sa_c4951s4255_a_at	1057.5	P		sa_c4951s4255_a_at	1428.4	P			sa_c4422s3769_a_at	8022.4	P	12.9698	sa_c4422s3769_a_at	6487.2	P	12.6634	-0.306438				sa_c3764s3235_a_at	3394.2	P	11.7289	sa_c3764s3235_a_at	4352.7	P	12.0877	-0.358839
sa_c4955s4259_a_at	697.1	P		sa_c4955s4259_a_at	829.5	P			sa_c9124s7996_at	2183.8	P	11.0926	sa_c9124s7996_at	1764.6	P	10.7851	-0.3075				sa_c5530s4787_a_at	913.5	P	9.83526	sa_c5530s4787_a_at	1171.7	P	10.1944	-0.359127
sa_c4959s4263_a_at	903.7	P		sa_c4959s4263_a_at	1181	P			sa_i7731d1r_x_at	21548.7	P	14.3953	sa_i7731d1r_x_at	17411.8	P	14.0878	-0.307535				sa_c10675s11126_at	3292.4	P	11.6849	sa_c10675s11126_at	4224.3	P	12.0445	-0.359573
sa_c4965s4269_a_at	839.5	P		sa_c4965s4269_a_at	1026.2	P			sa_c4205s3557_a_at	930.7	P	9.86217	sa_c4205s3557_a_at	751.6	P	9.55382	-0.308351				sa_c2650s2225_a_at	3587.5	P	11.8088	sa_c2650s2225_a_at	4612.6	P	12.1714	-0.362601
sa_c4967s4271_a_at	1277.9	P		sa_c4967s4271_a_at	1306.1	P			sa_c10272s10680_at	1083.5	P	10.0815	sa_c10272s10680_at	874.6	P	9.77248	-0.309004				sa_c8455s7417_a_at	605.6	P	9.24222	sa_c8455s7417_a_at	779	P	9.60548	-0.363258
sa_c4971s4276_a_at	666.6	P		sa_c4971s4276_a_at	782.8	P			sa_i9259d_x_at	24274	P	14.5671	sa_i9259d_x_at	19518.3	P	14.2525	-0.314584				sa_c10308s8994_a_at	622.7	P	9.28239	sa_c10308s8994_a_at	801.9	P	9.64728	-0.364885
sa_c4977s4280_a_at	1800.3	P		sa_c4977s4280_a_at	1482.5	P			sa_c9023s7924_a_at	11853.5	P	13.533	sa_c9023s7924_a_at	9530.1	P	13.2183	-0.31475				sa_c6557s5724_a_at	694.3	P	9.43942	sa_c6557s5724_a_at	894.2	P	9.80445	-0.365038
sa_c4981s4284_a_at	957.9	P		sa_c4981s4284_a_at	790.9	P			sa_c8973s7882_a_at	2435.4	P	11.2499	sa_c8973s7882_a_at	1956.5	P	10.9341	-0.315884				sa_c5s6_a_at	2466.1	P	11.268	sa_c5s6_a_at	3178.6	P	11.6342	-0.36616
sa_c4985s4289_a_at	332.1	P		sa_c4985s4289_a_at	220.8	P			sa_c3862s3332_at	1120.7	P	10.1302	sa_c3862s3332_at	900.3	P	9.81426	-0.315922				sa_c9460s8268_at	1866.2	P	10.8659	sa_c9460s8268_at	2405.6	P	11.2322	-0.366293
sa_c4989s4292_a_at	373.8	P		sa_c4989s4292_a_at	512.9	P			sa_i3932u2_x_at	24255.5	P	14.566	sa_i3932u2_x_at	19482.5	P	14.2499	-0.316133				sa_c6579s5745_a_at	727.5	P	9.5068	sa_c6579s5745_a_at	941.3	P	9.87851	-0.371707
sa_c4991s4295_a_at	587.1	P		sa_c4991s4295_a_at	594.9	P			sa_c2841s2407_a_at	2457	P	11.2627	sa_c2841s2407_a_at	1972.7	P	10.946	-0.316726				sa_c7965s6952_a_at	946.6	P	9.88661	sa_c7965s6952_a_at	1224.8	P	10.2583	-0.371719
sa_c4999s4299_a_at	106	P		sa_c4999s4299_a_at	200.8	P			sa_c7969s6956_a_at	2068.6	P	11.0144	sa_c7969s6956_a_at	1660.4	P	10.6973	-0.317124				sa_c7523s6543_a_at	2498	P	11.2866	sa_c7523s6543_a_at	3232.8	P	11.6586	-0.372011
sa_c5003s4303_a_at	322.3	P		sa_c5003s4303_a_at	568.7	P			sa_c7520s6539_a_at	3460.5	P	11.7568	sa_c7520s6539_a_at	2774.2	P	11.4379	-0.318909				sa_c8909s7826_a_at	2555	P	11.3191	sa_c8909s7826_a_at	3307.1	P	11.6914	-0.372243
sa_c5005s4307_a_at	238.9	P		sa_c5005s4307_a_at	479.1	P			sa_c9216s8076_a_at	6850.8	P	12.7421	sa_c9216s8076_a_at	5489.9	P	12.4226	-0.319493				sa_c611s432_a_at	919.6	P	9.84486	sa_c611s432_a_at	1190.3	P	10.2171	-0.372247
sa_c5009s4311_a_at	283.2	P		sa_c5009s4311_a_at	499.8	P			sa_c7140s6251_at	23673.6	P	14.531	sa_c7140s6251_at	18911.7	P	14.207	-0.324				sa_c7567s6587_a_at	4943.4	P	12.2713	sa_c7567s6587_a_at	6406.6	P	12.6453	-0.374055
sa_c5013s4315_a_at	2190.1	P		sa_c5013s4315_a_at	2101.5	P			sa_c1490s1267_a_at	1462.2	P	10.5139	sa_c1490s1267_a_at	1165.6	P	10.1869	-0.327068				sa_c8244s7224_a_at	788.9	P	9.6237	sa_c8244s7224_a_at	1022.9	P	9.99845	-0.374751
sa_c5019s4319_a_at	3.6	A		sa_c5019s4319_a_at	98.5	P			sa_c1362s1136_a_at	5319.9	P	12.3772	sa_c1362s1136_a_at	4238.6	P	12.0494	-0.327811				sa_c8705s9226_a_at	1362.7	P	10.4123	sa_c8705s9226_a_at	1770.9	P	10.7903	-0.378015
sa_c5023s4322_at	41.2	A		sa_c5023s4322_at	63.7	P			sa_c855s656_a_at	2115.4	P	11.0467	sa_c855s656_a_at	1682.4	P	10.7163	-0.33041				sa_c9241s8090_a_at	558.9	P	9.12645	sa_c9241s8090_a_at	726.9	P	9.50561	-0.379167
sa_c4782s4091_at	1599.2	P		sa_c4782s4091_at	2881.9	P			sa_c3278s2822_a_at	5779.3	P	12.4967	sa_c3278s2822_a_at	4595.2	P	12.1659	-0.330767				sa_c8467s10245_s_at	544.6	P	9.08905	sa_c8467s10245_s_at	708.9	P	9.46944	-0.380385
sa_c4786s4095_a_at	87.4	P		sa_c4786s4095_a_at	130.2	P			sa_c4683s4003_a_at	715.3	P	9.4824	sa_c4683s4003_a_at	567.8	P	9.14924	-0.333166				sa_c453s285_a_at	1505.2	P	10.5557	sa_c453s285_a_at	1959.4	P	10.9362	-0.380457
sa_c4792s4098_at	14029.6	P		sa_c4792s4098_at	13329	P			sa_c10117s8839_a_at	760.4	P	9.57061	sa_c10117s8839_a_at	603.5	P	9.23721	-0.333405				sa_c7625s6638_at	4875.9	P	12.2515	sa_c7625s6638_at	6362.1	P	12.6353	-0.383835
sa_c4796s4102_at	14356.7	P		sa_c4796s4102_at	14583.9	P			sa_i7929d2r_x_at	1134.9	P	10.1483	sa_i7929d2r_x_at	900.6	P	9.81474	-0.333607				sa_c4959s4263_a_at	903.7	P	9.8197	sa_c4959s4263_a_at	1181	P	10.2058	-0.386093
sa_c4800s4106_at	16937.1	P		sa_c4800s4106_at	16358.2	P			sa_i7731d3r_x_at	23919	P	14.5459	sa_i7731d3r_x_at	18961.9	P	14.2108	-0.335054				sa_c8196s7173_a_at	2364.1	P	11.2071	sa_c8196s7173_a_at	3100.2	P	11.5981	-0.39107
sa_c4804s4110_at	16169.2	P		sa_c4804s4110_at	14644.7	P			sa_c5458s4723_a_at	1619	P	10.6609	sa_c5458s4723_a_at	1282.9	P	10.3252	-0.335694				sa_c615s436_at	1333.1	P	10.3806	sa_c615s436_at	1748.2	P	10.7717	-0.391085
sa_c4808s4116_at	10231	P		sa_c4808s4116_at	11343.9	P			sa_c7760s6763_at	12382.4	P	13.596	sa_c7760s6763_at	9809.4	P	13.2599	-0.336054				sa_c2196s1895_a_at	1075.8	P	10.0712	sa_c2196s1895_a_at	1412.6	P	10.4641	-0.392943
sa_c4808s4116_x_at	10206.1	P		sa_c4808s4116_x_at	11652.1	P			sa_c6688s5833_a_at	1031.3	P	10.0102	sa_c6688s5833_a_at	816.9	P	9.67402	-0.336233				sa_c3330s2873_at	517.8	P	9.01625	sa_c3330s2873_at	680.6	P	9.41066	-0.394412
sa_c4812s4120_at	14090.3	P		sa_c4812s4120_at	13044.4	P			sa_c7228s6293_at	10130.2	P	13.3064	sa_c7228s6293_at	8021.3	P	12.9696	-0.336755				sa_i10718u_x_at	1175.6	P	10.1992	sa_i10718u_x_at	1547.1	P	10.5954	-0.396169
sa_c4816s4124_at	16525.7	P		sa_c4816s4124_at	14227.3	P			sa_i6465u_x_at	23355.8	P	14.5115	sa_i6465u_x_at	18493.5	P	14.1747	-0.336763				sa_c1203s985_a_at	1410.9	P	10.4624	sa_c1203s985_a_at	1856.8	P	10.8586	-0.396203
sa_c4820s4127_a_at	54.7	P		sa_c4820s4127_a_at	79.2	P			sa_c744s9414_a_at	2143	P	11.0654	sa_c744s9414_a_at	1694.8	P	10.7269	-0.338517				sa_c5254s4551_a_at	1335.5	P	10.3832	sa_c5254s4551_a_at	1757.7	P	10.7795	-0.396309
sa_c4824s4130_a_at	15865.1	P		sa_c4824s4130_a_at	15229.9	P			sa_c7603s6613_a_at	1174.3	P	10.1976	sa_c7603s6613_a_at	927.7	P	9.85751	-0.340071				sa_c10626s11082_s_at	575.7	P	9.16917	sa_c10626s11082_s_at	758	P	9.56605	-0.396881
sa_c4828s4134_at	18159.5	P		sa_c4828s4134_at	15947.3	P			sa_c8595s7551_at	7754.4	P	12.9208	sa_c8595s7551_at	6119.2	P	12.5791	-0.341672				sa_c933s729_a_at	4227.1	P	12.0455	sa_c933s729_a_at	5568.7	P	12.4431	-0.397672
sa_c4828s4134_x_at	17119.2	P		sa_c4828s4134_x_at	15406.1	P			sa_c8742s7683_a_at	1838.1	P	10.844	sa_c8742s7683_a_at	1448.2	P	10.5	-0.343954				sa_c9532s8312_a_at	2812.5	P	11.4576	sa_c9532s8312_a_at	3711.3	P	11.8577	-0.400072
sa_c4832s4138_at	14169.6	P		sa_c4832s4138_at	14852.1	P			sa_c4474s3821_a_at	13566.4	P	13.7278	sa_c4474s3821_a_at	10688.1	P	13.3837	-0.344033				sa_c7720s6722_a_at	1830.5	P	10.838	sa_c7720s6722_a_at	2416.2	P	11.2385	-0.400502
sa_c4836s4142_at	14232.3	P		sa_c4836s4142_at	11910.5	P			sa_i7731d2r_x_at	21313.1	P	14.3795	sa_i7731d2r_x_at	16755.2	P	14.0323	-0.347132				sa_c5278s9219_a_at	572.5	P	9.16113	sa_c5278s9219_a_at	756.1	P	9.56243	-0.401301
sa_c4840s4147_a_at	11968.8	P		sa_c4840s4147_a_at	10598.2	P			sa_c2015s1728_a_at	2825.1	P	11.4641	sa_c2015s1728_a_at	2211.6	P	11.1109	-0.353211				sa_c2186s1887_a_at	1106.5	P	10.1118	sa_c2186s1887_a_at	1461.7	P	10.5134	-0.401644
sa_c4844s4152_at	15842.9	P		sa_c4844s4152_at	16462.6	P			sa_c1488s1263_a_at	2000	P	10.9658	sa_c1488s1263_a_at	1565.1	P	10.612	-0.353745				sa_c2745s2315_a_at	768.6	P	9.58609	sa_c2745s2315_a_at	1017	P	9.9901	-0.404015
sa_c4848s4156_at	17859.1	P		sa_c4848s4156_at	16416	P			sa_c6506s5675_a_at	12784.6	P	13.6421	sa_c6506s5675_a_at	9999.1	P	13.2876	-0.354537				sa_c308s151_at	2094.6	P	11.0325	sa_c308s151_at	2773.2	P	11.4373	-0.404877
sa_c4852s4158_at	9188.2	P		sa_c4852s4158_at	9153.5	P			sa_i10917u_x_at	23754.6	P	14.5359	sa_i10917u_x_at	18548	P	14.179	-0.356943				sa_c10717s11166_at	2289.7	P	11.1609	sa_c10717s11166_at	3038.8	P	11.5693	-0.408343
sa_c4856s4163_a_at	37	P		sa_c4856s4163_a_at	40.8	M			sa_c995s782_a_at	2681.5	P	11.3888	sa_c995s782_a_at	2093	P	11.0314	-0.357468				sa_c5217s4516_a_at	847.3	P	9.72673	sa_c5217s4516_a_at	1125.9	P	10.1369	-0.410134
sa_c4860s4166_at	12115.4	P		sa_c4860s4166_at	10940.2	P			sa_c8581s7540_a_at	673.3	P	9.39511	sa_c8581s7540_a_at	525.4	P	9.03727	-0.357833				sa_c863s665_at	1291.1	P	10.3344	sa_c863s665_at	1715.8	P	10.7447	-0.410281
sa_c4864s4170_at	16770.3	P		sa_c4864s4170_at	15667.3	P			sa_c2214s1915_at	18408	P	14.168	sa_c2214s1915_at	14350.8	P	13.8088	-0.359202				sa_c1773s1505_a_at	3506.3	P	11.7757	sa_c1773s1505_a_at	4660.4	P	12.1862	-0.410504
sa_c4868s4175_a_at	16950.1	P		sa_c4868s4175_a_at	16592.8	P			sa_c3597s3080_at	731.1	P	9.51392	sa_c3597s3080_at	569.7	P	9.15406	-0.359866				sa_c6475s5646_a_at	531.7	P	9.05447	sa_c6475s5646_a_at	706.9	P	9.46536	-0.410894
sa_c4872s4181_at	20943.5	P		sa_c4872s4181_at	17234.6	P			sa_c7479s6503_a_at	2866.7	P	11.4852	sa_c7479s6503_a_at	2233.7	P	11.1252	-0.359955				sa_i10688ur_x_at	3277.7	P	11.6785	sa_i10688ur_x_at	4371.5	P	12.0939	-0.415445
sa_c4876s4184_at	20208.4	P		sa_c4876s4184_at	17236.9	P			sa_c4317s3671_at	4360.4	P	12.0902	sa_c4317s3671_at	3387.9	P	11.7262	-0.364069				sa_c3794s3265_a_at	1117.8	P	10.1264	sa_c3794s3265_a_at	1495	P	10.5459	-0.419483
sa_c4880s4187_at	19054.4	P		sa_c4880s4187_at	17882.7	P			sa_c9000s7907_a_at	1744.8	P	10.7688	sa_c9000s7907_a_at	1352.5	P	10.4014	-0.367433				sa_c8406s7383_a_at	7224.5	P	12.8187	sa_c8406s7383_a_at	9671.8	P	13.2396	-0.420887
sa_c4884s4191_a_at	32.7	A		sa_c4884s4191_a_at	33.3	A			sa_c10165s8862_at	1802.7	P	10.8159	sa_c10165s8862_at	1397	P	10.4481	-0.367827				sa_c7182s10152cs_s_at	602.3	P	9.23434	sa_c7182s10152cs_s_at	806.4	P	9.65535	-0.421013
sa_c4888s4195_a_at	17112.6	P		sa_c4888s4195_a_at	17190	P			sa_i9609dr_x_at	1932.2	P	10.916	sa_i9609dr_x_at	1497.1	P	10.548	-0.368074				sa_c7714s6714_a_at	1758.7	P	10.7803	sa_c7714s6714_a_at	2361.1	P	11.2052	-0.42495
sa_c4892s4201_a_at	1001.2	P		sa_c4892s4201_a_at	384.2	P			sa_c2220s1920_a_at	4234.9	P	12.0481	sa_c2220s1920_a_at	3279.5	P	11.6793	-0.368852				sa_c3216s2764_a_at	779.2	P	9.60585	sa_c3216s2764_a_at	1047.4	P	10.0326	-0.426747
sa_c4896s4204_a_at	1404.5	P		sa_c4896s4204_a_at	3178.2	P			sa_c8607s7564_at	4904.7	P	12.2599	sa_c8607s7564_at	3796.1	P	11.8903	-0.369647				sa_c4361s3711_a_at	715.2	P	9.4822	sa_c4361s3711_a_at	961.8	P	9.90959	-0.42739
sa_c5150s4447_a_at	371.2	P		sa_c5150s4447_a_at	196.1	P			sa_c9506s8292_at	930	P	9.86109	sa_c9506s8292_at	719.7	P	9.49125	-0.369835				sa_c8764s7707_a_at	2331.9	P	11.1873	sa_c8764s7707_a_at	3136.3	P	11.6148	-0.427558
sa_c5154s4450_a_at	153.1	P		sa_c5154s4450_a_at	298.3	P			sa_c7597s6610_a_at	2279.3	P	11.1544	sa_c7597s6610_a_at	1762.1	P	10.7831	-0.371295				sa_c3790s3262_a_at	1983.6	P	10.9539	sa_c3790s3262_a_at	2671.2	P	11.3833	-0.429367
sa_c5156s4454_a_at	1688.2	P		sa_c5156s4454_a_at	1553.3	P			sa_c9129s7998_a_at	4562.8	P	12.1557	sa_c9129s7998_a_at	3520.7	P	11.7816	-0.374057				sa_c1116s897_a_at	5391.8	P	12.3966	sa_c1116s897_a_at	7265.7	P	12.8269	-0.430335
sa_c5160s4458_a_at	1414.1	P		sa_c5160s4458_a_at	1315.6	P			sa_c10165s8862_x_at	1830	P	10.8376	sa_c10165s8862_x_at	1408.8	P	10.4603	-0.377377				sa_c6483s5653_a_at	690.1	P	9.43066	sa_c6483s5653_a_at	930.9	P	9.86248	-0.431821
sa_c5164s4463_a_at	679.4	P		sa_c5164s4463_a_at	193.8	P			sa_i10930d_x_at	25259.4	P	14.6245	sa_i10930d_x_at	19444.3	P	14.2471	-0.377473				sa_c477s305_a_at	1065.8	P	10.0577	sa_c477s305_a_at	1437.9	P	10.4897	-0.432027
sa_c5170s4467_a_at	114	P		sa_c5170s4467_a_at	93.5	P			sa_c1948s1673_x_at	10818.6	P	13.4012	sa_c1948s1673_x_at	8325.4	P	13.0233	-0.377922				sa_c7257s6317_a_at	1333.3	P	10.3808	sa_c7257s6317_a_at	1799	P	10.813	-0.432194
sa_c5174s4471_a_at	1701.5	P		sa_c5174s4471_a_at	367.4	P			sa_c108s9445_at	12366.3	P	13.5941	sa_c108s9445_at	9497.7	P	13.2134	-0.380764				sa_c49s48_a_at	2002.8	P	10.9678	sa_c49s48_a_at	2703.7	P	11.4007	-0.432917
sa_c5176s4476_a_at	142.6	P		sa_c5176s4476_a_at	248	P			sa_c8665s7614_at	1612.5	P	10.6551	sa_c8665s7614_at	1237.6	P	10.2733	-0.381754				sa_c5393s4668_a_at	914.9	P	9.83747	sa_c5393s4668_a_at	1235.4	P	10.2708	-0.433292
sa_c5182s4480_a_at	204.6	P		sa_c5182s4480_a_at	248.7	P			sa_c7249s6311_a_at	1764	P	10.7846	sa_c7249s6311_a_at	1353.4	P	10.4024	-0.382262				sa_c4951s4255_a_at	1057.5	P	10.0464	sa_c4951s4255_a_at	1428.4	P	10.4802	-0.433742
sa_c5184s4484_a_at	294.9	P		sa_c5184s4484_a_at	184.3	P			sa_c7487s9214_a_at	1717.3	P	10.7459	sa_c7487s9214_a_at	1317.3	P	10.3634	-0.382558				sa_c2658s2233_a_at	1070.1	P	10.0635	sa_c2658s2233_a_at	1448.6	P	10.5004	-0.436914
sa_c5187s4486_a_at	1123.3	P		sa_c5187s4486_a_at	435.7	P			AFFX-ThrX-5_at	2223.8	P	11.1188	AFFX-ThrX-5_at	1704.1	P	10.7348	-0.384017				sa_c459s9094_a_at	2056.5	P	11.006	sa_c459s9094_a_at	2791.7	P	11.4469	-0.440953
sa_c5191s4490_a_at	110.5	P		sa_c5191s4490_a_at	68.7	P			AFFX-Bsubtilis_dapB_at	6928.3	P	12.7583	AFFX-Bsubtilis_dapB_at	5303.7	P	12.3728	-0.385502				sa_i9171u_x_at	763.2	P	9.57592	sa_i9171u_x_at	1036.6	P	10.0176	-0.441726
sa_c5195s4497_a_at	2277	P		sa_c5195s4497_a_at	798.7	P			sa_c9854s8590_a_at	2560.4	P	11.3222	sa_c9854s8590_a_at	1957.3	P	10.9346	-0.387504				sa_c6487s5657_a_at	1904.8	P	10.8954	sa_c6487s5657_a_at	2588.8	P	11.3381	-0.442644
sa_c5199s4501_a_at	2139.1	P		sa_c5199s4501_a_at	4668.5	P			sa_c3166s2711_a_at	1898.5	P	10.8906	sa_c3166s2711_a_at	1447.1	P	10.4989	-0.391695				sa_c7261s6323_a_at	2653.8	P	11.3738	sa_c7261s6323_a_at	3609.5	P	11.8176	-0.443739
sa_c5203s4505_a_at	564.3	P		sa_c5203s4505_a_at	524.9	P			sa_c4927s4235_a_at	1699.9	P	10.7312	sa_c4927s4235_a_at	1293.7	P	10.3373	-0.393947				sa_c1015s801_a_at	1038.3	P	10.02	sa_c1015s801_a_at	1415.8	P	10.4674	-0.447394
sa_c5208s4508_a_at	401.2	P		sa_c5208s4508_a_at	266.4	P			sa_c2795s2364_a_at	758.6	P	9.5672	sa_c2795s2364_a_at	577.2	P	9.17293	-0.394268				sa_c5652s4904_a_at	8998.6	P	13.1355	sa_c5652s4904_a_at	12276.6	P	13.5836	-0.448139
sa_c5211s4512_at	180.8	P		sa_c5211s4512_at	446.3	P			sa_c7594s10197_at	2248.8	P	11.1349	sa_c7594s10197_at	1710	P	10.7398	-0.395159				sa_c8934s7849_a_at	1605.7	P	10.649	sa_c8934s7849_a_at	2191.1	P	11.0974	-0.448453
sa_c5211s4512_x_at	139	P		sa_c5211s4512_x_at	331	P			sa_c2683s2258_a_at	3141	P	11.617	sa_c2683s2258_a_at	2385	P	11.2198	-0.397235				sa_c1974s1697_a_at	1203.9	P	10.2335	sa_c1974s1697_a_at	1645.6	P	10.6844	-0.450898
sa_c5217s4516_a_at	847.3	P		sa_c5217s4516_a_at	1125.9	P			sa_c7841s6831_a_at	1171.7	P	10.1944	sa_c7841s6831_a_at	888.6	P	9.79539	-0.398997				sa_c4265s3618_a_at	1471.1	P	10.5227	sa_c4265s3618_a_at	2011.9	P	10.9743	-0.451663
sa_c5219s4518_at	821.3	P		sa_c5219s4518_at	1379.5	P			sa_c1976s1701_a_at	2232.8	P	11.1246	sa_c1976s1701_a_at	1692.9	P	10.7253	-0.399357				sa_c9309s8152_at	2836.6	P	11.4699	sa_c9309s8152_at	3879.7	P	11.9217	-0.451782
sa_c5223s4525_a_at	385.1	P		sa_c5223s4525_a_at	495.1	P			sa_c1502s1282_a_at	11066.8	P	13.434	sa_c1502s1282_a_at	8386.2	P	13.0338	-0.400149				sa_c1398s1173_at	1243.2	P	10.2798	sa_c1398s1173_at	1701.8	P	10.7328	-0.453003
sa_c5227s4529_a_at	306.1	P		sa_c5227s4529_a_at	310.8	P			sa_c2879s2445_a_at	2852.2	P	11.4779	sa_c2879s2445_a_at	2158.7	P	11.0759	-0.401912				sa_c7887s6878_a_at	1347.3	P	10.3959	sa_c7887s6878_a_at	1849.6	P	10.853	-0.457142
sa_c5231s4531_s_at	134	P		sa_c5231s4531_s_at	172.3	P			sa_c1940s1663_at	1046.8	P	10.0318	sa_c1940s1663_at	792	P	9.62936	-0.402413				sa_c3047s2600_a_at	2684.6	P	11.3905	sa_c3047s2600_a_at	3688.1	P	11.8487	-0.458171
sa_c5235s4535_a_at	23372.2	P		sa_c5235s4535_a_at	13500.4	P			sa_c8625s7576_a_at	6528.6	P	12.6726	sa_c8625s7576_a_at	4939.2	P	12.2701	-0.402496				sa_c7511s6531_a_at	8125.3	P	12.9882	sa_c7511s6531_a_at	11172.5	P	13.4477	-0.459459
sa_c5242s4540_a_at	173.5	P		sa_c5242s4540_a_at	236.2	P			sa_c8799s7739_a_at	1118.3	P	10.1271	sa_c8799s7739_a_at	845.4	P	9.72349	-0.403601				sa_c4460s3803_a_at	4178.1	P	12.0286	sa_c4460s3803_a_at	5753.6	P	12.4902	-0.461618
sa_c5246s4544_a_at	630.6	P		sa_c5246s4544_a_at	1645.2	P			sa_c1092s873_a_at	2111.5	P	11.0441	sa_c1092s873_a_at	1595.6	P	10.6399	-0.404169				sa_i2737u_x_at	1981.9	P	10.9527	sa_i2737u_x_at	2730.2	P	11.4148	-0.462122
sa_c5252s4546_a_at	2366	P		sa_c5252s4546_a_at	2681.2	P			sa_i7490dr_x_at	2774.5	P	11.438	sa_i7490dr_x_at	2096.2	P	11.0336	-0.404451				sa_c7609s6622_a_at	1428.7	P	10.4805	sa_c7609s6622_a_at	1971.1	P	10.9448	-0.464298
sa_c5254s4551_a_at	1335.5	P		sa_c5254s4551_a_at	1757.7	P			sa_c7222s6287_a_at	1010.5	P	9.98085	sa_c7222s6287_a_at	762.3	P	9.57422	-0.406639				sa_c8756s7700_at	4723.1	P	12.2055	sa_c8756s7700_at	6529.6	P	12.6728	-0.467261
sa_c5258s4557_a_at	304.1	P		sa_c5258s4557_a_at	269.9	P			sa_c5638s4893_a_at	6027.6	P	12.5574	sa_c5638s4893_a_at	4544.1	P	12.1498	-0.407589				sa_c5088s4384_a_at	1409.2	P	10.4607	sa_c5088s4384_a_at	1952.1	P	10.9308	-0.470151
sa_c5262s4561_a_at	262.7	P		sa_c5262s4561_a_at	250.3	P			sa_c8086s7067_a_at	1746.3	P	10.7701	sa_c8086s7067_a_at	1315.3	P	10.3612	-0.40891				sa_c69s68_a_at	3052.2	P	11.5756	sa_c69s68_a_at	4233.3	P	12.0476	-0.471933
sa_c5029s4326_a_at	31.8	M		sa_c5029s4326_a_at	33.3	P			sa_c8568s7527_a_at	1392.6	P	10.4436	sa_c8568s7527_a_at	1045.3	P	10.0297	-0.413864				sa_c867s667_a_at	849.4	P	9.7303	sa_c867s667_a_at	1181.7	P	10.2066	-0.476348
sa_c5031s4330_a_at	91.2	P		sa_c5031s4330_a_at	147.6	P			sa_c1796s1526_a_at	8603	P	13.0706	sa_c1796s1526_a_at	6453.6	P	12.6559	-0.414736				sa_c7120s6232_a_at	501.8	P	8.97097	sa_c7120s6232_a_at	699.5	P	9.45018	-0.479212
sa_c5035s4334_at	96.8	P		sa_c5035s4334_at	90.2	P			sa_c4925s4232_a_at	1198.4	P	10.2269	sa_c4925s4232_a_at	897	P	9.80896	-0.41793				sa_c9390s8214_a_at	993.7	P	9.95667	sa_c9390s8214_a_at	1387.1	P	10.4379	-0.48119
sa_c5039s4340_a_at	121.7	P		sa_c5039s4340_a_at	88.7	P			sa_c4341s3693_a_at	2351.7	P	11.1995	sa_c4341s3693_a_at	1758.6	P	10.7802	-0.419277				sa_c5529s4783_a_at	961.7	P	9.90944	sa_c5529s4783_a_at	1344.4	P	10.3927	-0.483304
sa_c5043s4344_a_at	152	P		sa_c5043s4344_a_at	224.3	P			sa_c5632s4887_a_at	10095.9	P	13.3015	sa_c5632s4887_a_at	7540.3	P	12.8804	-0.421076				sa_c126s9463_a_at	1225.2	P	10.2588	sa_c126s9463_a_at	1713.6	P	10.7428	-0.484013
sa_c5047s4347_at	2571.1	P		sa_c5047s4347_at	3970.2	P			sa_i2600u_x_at	906.4	P	9.824	sa_i2600u_x_at	676.5	P	9.40195	-0.422058				sa_c5098s4395_a_at	690.1	P	9.43066	sa_c5098s4395_a_at	970.3	P	9.92229	-0.491625
sa_c5051s4351_a_at	157.6	P		sa_c5051s4351_a_at	198.9	P			sa_c9589s8350_at	2732.2	P	11.4158	sa_c9589s8350_at	2038.7	P	10.9934	-0.422414				sa_c9407s9231_a_at	6862.9	P	12.7446	sa_c9407s9231_a_at	9655.7	P	13.2372	-0.492563
sa_c5056s4355_a_at	167.7	P		sa_c5056s4355_a_at	274.5	P			sa_c2622s2196_a_at	2476.5	P	11.2741	sa_c2622s2196_a_at	1846.7	P	10.8507	-0.423353				sa_c10573s11032_s_at	931.3	P	9.8631	sa_c10573s11032_s_at	1310.4	P	10.3558	-0.492689
sa_c5061s4360_a_at	112.5	P		sa_c5061s4360_a_at	228.2	P			sa_c8838s7774_a_at	27281.8	P	14.7357	sa_c8838s7774_a_at	20292.1	P	14.3086	-0.427021				sa_c3173s2721_a_at	1823.6	P	10.8326	sa_c3173s2721_a_at	2567.7	P	11.3263	-0.493687
sa_c5066s4362_a_at	3758.8	P		sa_c5066s4362_a_at	11872.4	P			sa_c3611s3091_at	2453.5	P	11.2606	sa_c3611s3091_at	1822	P	10.8313	-0.429318				sa_c1404s1177_a_at	1609.6	P	10.6525	sa_c1404s1177_a_at	2273.3	P	11.1506	-0.498086
sa_c5070s4366_a_at	2210.3	P		sa_c5070s4366_a_at	1825.2	P			sa_c2551s9779cs_s_at	716.2	P	9.48422	sa_c2551s9779cs_s_at	531	P	9.05257	-0.431651				sa_c3262s2810_a_at	1193.6	P	10.2211	sa_c3262s2810_a_at	1686.6	P	10.7199	-0.498798
sa_c5074s4372_a_at	7599	P		sa_c5074s4372_a_at	3691.5	P			sa_c3055s2610_a_at	2276.4	P	11.1525	sa_c3055s2610_a_at	1687.2	P	10.7204	-0.432123				sa_c3732s3210_a_at	5913.3	P	12.5297	sa_c3732s3210_a_at	8371.7	P	13.0313	-0.501557
sa_c5081s4376_a_at	391.2	P		sa_c5081s4376_a_at	253	P			sa_c4116s3470_a_at	4561.6	P	12.1553	sa_c4116s3470_a_at	3380.7	P	11.7231	-0.432218				sa_c4269s3622_at	3463.3	P	11.7579	sa_c4269s3622_at	4912.2	P	12.2622	-0.504222
sa_c5082s4380_a_at	7853.1	P		sa_c5082s4380_a_at	12289.4	P			sa_c9947s8643_a_at	21212.2	P	14.3726	sa_c9947s8643_a_at	15681.2	P	13.9367	-0.435858				sa_c9831s8573_a_at	1833.2	P	10.8401	sa_c9831s8573_a_at	2603.1	P	11.346	-0.505867
sa_c5088s4384_a_at	1409.2	P		sa_c5088s4384_a_at	1952.1	P			sa_c3716s3194_a_at	2368.6	P	11.2098	sa_c3716s3194_a_at	1747.9	P	10.7714	-0.438412				sa_c10364s9024_a_at	1909.2	P	10.8988	sa_c10364s9024_a_at	2714.8	P	11.4066	-0.507878
sa_c5092s4387_a_at	1265.4	P		sa_c5092s4387_a_at	2117.2	P			sa_c1104s883_a_at	10168.4	P	13.3118	sa_c1104s883_a_at	7500.1	P	12.8727	-0.439111				sa_c9067s7955_a_at	676.3	P	9.40152	sa_c9067s7955_a_at	962.9	P	9.91124	-0.509723
sa_c5094s4391_a_at	2018.4	P		sa_c5094s4391_a_at	2518.2	P			AFFX-DapX-5_at	4970.1	P	12.2791	AFFX-DapX-5_at	3658.9	P	11.8372	-0.441865				sa_c3681s3162_a_at	1324.7	P	10.3714	sa_c3681s3162_a_at	1887.1	P	10.882	-0.510505
sa_c5098s4395_a_at	690.1	P		sa_c5098s4395_a_at	970.3	P			sa_c8368s7341_a_at	3711.7	P	11.8579	sa_c8368s7341_a_at	2726.8	P	11.413	-0.444871				sa_c4365s3717_a_at	5654.1	P	12.4651	sa_c4365s3717_a_at	8070.4	P	12.9784	-0.513343
sa_c5102s4400_at	44.1	P		sa_c5102s4400_at	30	P			sa_c7509s6527_a_at	9296.9	P	13.1825	sa_c7509s6527_a_at	6819.6	P	12.7355	-0.447063				sa_c5721s4964_a_at	1545.9	P	10.5942	sa_c5721s4964_a_at	2206.7	P	11.1077	-0.513444
sa_c5109s4402_a_at	3827.2	P		sa_c5109s4402_a_at	2234.2	P			sa_c9999s8695_a_at	15486.6	P	13.9187	sa_c9999s8695_a_at	11351.1	P	13.4705	-0.448188				sa_c9985s8678_a_at	977.1	P	9.93236	sa_c9985s8678_a_at	1395.3	P	10.4464	-0.513997
sa_c5110s4406_a_at	1043.1	P		sa_c5110s4406_a_at	491.9	P			sa_c2615s9349_a_at	1502.7	P	10.5533	sa_c2615s9349_a_at	1100.9	P	10.1045	-0.448874				sa_c9634s8390_a_at	2646.7	P	11.37	sa_c9634s8390_a_at	3782.5	P	11.8851	-0.515145
sa_c5114s4412_a_at	678.3	P		sa_c5114s4412_a_at	388.2	P			sa_c3692s3173_at	1276.8	P	10.3183	sa_c3692s3173_at	935.3	P	9.86929	-0.449031				sa_c1007s793_a_at	3166.5	P	11.6287	sa_c1007s793_a_at	4532.2	P	12.146	-0.517322
sa_c5118s4416_at	38.2	P		sa_c5118s4416_at	24.3	P			sa_c8835s7770_a_at	28585.4	P	14.803	sa_c8835s7770_a_at	20928.5	P	14.3532	-0.44981				sa_c5122s4419_at	1556.6	P	10.6042	sa_c5122s4419_at	2228	P	11.1215	-0.517351
sa_c5122s4419_at	1556.6	P		sa_c5122s4419_at	2228	P			sa_c8308s7288_a_at	1580.7	P	10.6263	sa_c8308s7288_a_at	1155.2	P	10.1739	-0.452421				sa_c3028s2585_at	8759.9	P	13.0967	sa_c3028s2585_at	12557.6	P	13.6163	-0.519574
sa_c5126s4423_a_at	1917.4	P		sa_c5126s4423_a_at	1717.3	P			AFFX-PheX-5_at	1141.4	P	10.1566	AFFX-PheX-5_at	833.5	P	9.70304	-0.45355				sa_c10032s8739_a_at	8600	P	13.0701	sa_c10032s8739_a_at	12349.6	P	13.5922	-0.522056
sa_c5130s4426_a_at	385.5	P		sa_c5130s4426_a_at	316.8	P			sa_c22s9176_a_at	8383.2	P	13.0333	sa_c22s9176_a_at	6111.4	P	12.5773	-0.455998				sa_c1122s901_a_at	2863.1	P	11.4834	sa_c1122s901_a_at	4137.8	P	12.0146	-0.531286
sa_c5134s4431_at	109.5	P		sa_c5134s4431_at	44.8	P			sa_c9145s8014_a_at	4557.3	P	12.154	sa_c9145s8014_a_at	3322.2	P	11.6979	-0.45604				sa_c8075s7059_a_at	1055.9	P	10.0443	sa_c8075s7059_a_at	1531.4	P	10.5806	-0.536378
sa_c5138s4434_a_at	459.3	P		sa_c5138s4434_a_at	449.3	P			sa_c3830s3301_a_at	1659.4	P	10.6964	sa_c3830s3301_a_at	1208.7	P	10.2392	-0.457205				sa_c2695s2269_a_at	1610.6	P	10.6534	sa_c2695s2269_a_at	2338.7	P	11.1915	-0.538109
sa_c5142s4440_at	593.2	P		sa_c5142s4440_at	458	P			sa_c859s660_a_at	3088.5	P	11.5927	sa_c859s660_a_at	2244.8	P	11.1324	-0.460319				sa_c7495s6515_a_at	4322.2	P	12.0776	sa_c7495s6515_a_at	6280.8	P	12.6167	-0.539182
sa_c5148s4444_a_at	92.5	P		sa_c5148s4444_a_at	169.5	P			sa_c9843s8585_at	8908.7	P	13.121	sa_c9843s8585_at	6469.7	P	12.6595	-0.461516				sa_c10719s11168_at	989.4	P	9.95041	sa_c10719s11168_at	1440	P	10.4919	-0.541443
sa_c5266s4564_a_at	532.3	P		sa_c5266s4564_a_at	854.6	P			sa_c3160s2708_a_at	2035	P	10.9908	sa_c3160s2708_a_at	1477.6	P	10.529	-0.461773				sa_c4482s3827_a_at	7404.2	P	12.8541	sa_c4482s3827_a_at	10783.7	P	13.3966	-0.542436
sa_c5416s4682_a_at	1197.5	P		sa_c5416s4682_a_at	1920.1	P			sa_c425s258_a_at	3729.4	P	11.8647	sa_c425s258_a_at	2705	P	11.4014	-0.463315				sa_c7451s6475_at	1845.8	P	10.85	sa_c7451s6475_at	2690	P	11.3934	-0.54336
sa_c5418s4689_a_at	199	P		sa_c5418s4689_a_at	216.7	P			sa_c446s279_a_at	727.6	P	9.507	sa_c446s279_a_at	527.7	P	9.04357	-0.463428				sa_c4628s3951_a_at	606.3	P	9.24389	sa_c4628s3951_a_at	883.9	P	9.78774	-0.543851
sa_c5423s4693_a_at	1089.5	P		sa_c5423s4693_a_at	2379.5	P			sa_c4426s3773_a_at	11569	P	13.498	sa_c4426s3773_a_at	8386.6	P	13.0339	-0.464106				sa_c10721s11169cv_s_at	1425.8	P	10.4776	sa_c10721s11169cv_s_at	2081.9	P	11.0237	-0.546129
sa_c5429s4696_a_at	1530.4	P		sa_c5429s4696_a_at	453.9	P			sa_c3042s9391_a_at	738.2	P	9.52787	sa_c3042s9391_a_at	534.7	P	9.06259	-0.465282				sa_c8787s7728_a_at	578.7	P	9.17667	sa_c8787s7728_a_at	847.4	P	9.7269	-0.550227
sa_c5431s4700_a_at	2274.8	P		sa_c5431s4700_a_at	1031	P			sa_c8386s7363_a_at	14773.1	P	13.8507	sa_c8386s7363_a_at	10677.5	P	13.3823	-0.468399				sa_c10085s8807_at	983.4	P	9.94163	sa_c10085s8807_at	1440.1	P	10.492	-0.550319
sa_c5435s4704_a_at	1339.7	P		sa_c5435s4704_a_at	1679.5	P			sa_c3134s2687_a_at	2643.9	P	11.3685	sa_c3134s2687_a_at	1910.7	P	10.8999	-0.468566				sa_c5588s4845_a_at	643.9	P	9.33069	sa_c5588s4845_a_at	943.2	P	9.88142	-0.550727
sa_c5439s4708_a_at	1939.9	P		sa_c5439s4708_a_at	2961	P			sa_c2210s1911_a_at	2757.1	P	11.4289	sa_c2210s1911_a_at	1992.5	P	10.9604	-0.468572				sa_i6607u_x_at	1357.1	P	10.4063	sa_i6607u_x_at	1994.4	P	10.9617	-0.555428
sa_c5443s4713_a_at	1493.2	P		sa_c5443s4713_a_at	709.9	P			sa_c10157s10583_at	874.9	P	9.77297	sa_c10157s10583_at	632	P	9.30378	-0.469194				sa_c7132s6241_a_at	660.6	P	9.36763	sa_c7132s6241_a_at	971.6	P	9.92422	-0.556586
sa_c5449s4715_a_at	7431.1	P		sa_c5449s4715_a_at	4037.1	P			sa_c3595s3075_a_at	760.8	P	9.57137	sa_c3595s3075_a_at	549.1	P	9.10093	-0.470448				sa_c7236s6302_a_at	630.4	P	9.30012	sa_c7236s6302_a_at	927.2	P	9.85674	-0.556613
sa_c5453s4720_a_at	266.1	P		sa_c5453s4720_a_at	508.8	P			sa_c4452s3797_a_at	5619.5	P	12.4562	sa_c4452s3797_a_at	4055.8	P	11.9858	-0.470455				sa_c9979s8675_a_at	1850.9	P	10.854	sa_c9979s8675_a_at	2722.9	P	11.4109	-0.556917
sa_c5458s4723_a_at	1619	P		sa_c5458s4723_a_at	1282.9	P			sa_c3282s2825_a_at	2039.9	P	10.9943	sa_c3282s2825_a_at	1472.1	P	10.5237	-0.470623				sa_c10578s11035_s_at	1420.3	P	10.472	sa_c10578s11035_s_at	2093.4	P	11.0316	-0.559652
sa_c5460s4726_a_at	331.5	P		sa_c5460s4726_a_at	307.7	P			sa_c3098s2651_a_at	7729.7	P	12.9162	sa_c3098s2651_a_at	5573.4	P	12.4443	-0.471855				sa_c3576s3055_a_at	640.7	P	9.32351	sa_c3576s3055_a_at	945.1	P	9.88432	-0.560818
sa_c5464s4730_a_at	492.6	P		sa_c5464s4730_a_at	312.6	P			AFFX-ThrX-3_at	1696	P	10.7279	AFFX-ThrX-3_at	1222	P	10.255	-0.472892				sa_c10477s10918_s_at	1143	P	10.1586	sa_c10477s10918_s_at	1687.2	P	10.7204	-0.561806
sa_c5470s4736_a_at	215.8	P		sa_c5470s4736_a_at	290.1	P			sa_c8978s7885_a_at	1785	P	10.8017	sa_c8978s7885_a_at	1281.8	P	10.324	-0.477753				sa_c6151s5333_a_at	2967.7	P	11.5351	sa_c6151s5333_a_at	4388.9	P	12.0996	-0.564514
sa_c5480s4745_at	529.4	P		sa_c5480s4745_at	589.4	P			sa_c9652s8408_a_at	2901.5	P	11.5026	sa_c9652s8408_a_at	2083.4	P	11.0247	-0.477859				sa_i6763d_x_at	3356	P	11.7125	sa_i6763d_x_at	4964.4	P	12.2774	-0.564877
sa_c5484s4749_at	20.7	A		sa_c5484s4749_at	25.8	P			sa_c3290s2834_a_at	1002.3	P	9.9691	sa_c3290s2834_a_at	719.1	P	9.49005	-0.47905				sa_c3912s3381_at	821	P	9.68124	sa_c3912s3381_at	1215.8	P	10.2477	-0.566452
sa_c5489s4752_a_at	135.5	P		sa_c5489s4752_a_at	126.8	P			sa_c2162s1863_a_at	1573	P	10.6193	sa_c2162s1863_a_at	1126.5	P	10.1376	-0.481671				sa_c8372s7348_a_at	575	P	9.16742	sa_c8372s7348_a_at	851.7	P	9.7342	-0.566783
sa_c5492s4755_a_at	117.7	P		sa_c5492s4755_a_at	428.9	P			sa_c8171s9308_a_at	2403.4	P	11.2309	sa_c8171s9308_a_at	1717.7	P	10.7463	-0.484599				sa_c929s726_at	1035.3	P	10.0158	sa_c929s726_at	1533.8	P	10.5829	-0.567061
sa_c5496s4759_a_at	991.5	P		sa_c5496s4759_a_at	2066.5	P			sa_c1671s1408_a_at	862.3	P	9.75205	sa_c1671s1408_a_at	616	P	9.26679	-0.48526				sa_c598s420_a_at	899.3	P	9.81266	sa_c598s420_a_at	1334	P	10.3815	-0.568884
sa_c5500s4763_a_at	970.7	P		sa_c5500s4763_a_at	1669.3	P			sa_c7247s6307_a_at	3697.2	P	11.8522	sa_c7247s6307_a_at	2639.6	P	11.3661	-0.486114				sa_c5598s4850_a_at	685.2	P	9.42038	sa_c5598s4850_a_at	1017.5	P	9.99081	-0.570432
sa_c5510s4767_a_at	556.4	P		sa_c5510s4767_a_at	1048.1	P			sa_c10737s11185_a_at	800	P	9.64386	sa_c10737s11185_a_at	570.5	P	9.15608	-0.487773				sa_c3336s9800cs_s_at	644.1	P	9.33114	sa_c3336s9800cs_s_at	956.6	P	9.90177	-0.570631
sa_c5516s4772_a_at	928.7	P		sa_c5516s4772_a_at	601.1	P			sa_c2497s2076_a_at	5210.7	P	12.3473	sa_c2497s2076_a_at	3711.6	P	11.8578	-0.489436				sa_i9869d_x_at	1225.4	P	10.259	sa_i9869d_x_at	1820.9	P	10.8304	-0.571399
sa_c5518s4776_a_at	380.6	P		sa_c5518s4776_a_at	299.2	P			sa_c9676s8432_a_at	5244.5	P	12.3566	sa_c9676s8432_a_at	3733.2	P	11.8662	-0.490392				sa_c8905s7823_a_at	2213.1	P	11.1119	sa_c8905s7823_a_at	3294.3	P	11.6858	-0.573903
sa_c5522s4780_a_at	2071.8	P		sa_c5522s4780_a_at	4332.2	P			sa_c8748s7692_a_at	2330.9	P	11.1867	sa_c8748s7692_a_at	1656.5	P	10.6939	-0.492749				sa_c2899s2464_a_at	3406.2	P	11.7339	sa_c2899s2464_a_at	5074.3	P	12.309	-0.575046
sa_c5529s4783_a_at	961.7	P		sa_c5529s4783_a_at	1344.4	P			sa_c853s654_a_at	2399	P	11.2282	sa_c853s654_a_at	1703.4	P	10.7342	-0.494016				sa_i2428u_x_at	634.6	P	9.3097	sa_i2428u_x_at	950.4	P	9.89239	-0.582687
sa_c5530s4787_a_at	913.5	P		sa_c5530s4787_a_at	1171.7	P			sa_c750s552_a_at	2768.5	P	11.4349	sa_c750s552_a_at	1960.9	P	10.9373	-0.497589				sa_c7883s6875_a_at	1072.6	P	10.0669	sa_c7883s6875_a_at	1607.7	P	10.6508	-0.583886
sa_c5534s4791_a_at	1322.5	P		sa_c5534s4791_a_at	702.5	P			sa_c9418s8233_a_at	17197.9	P	14.0699	sa_c9418s8233_a_at	12142.4	P	13.5678	-0.502179				sa_c4189s3541_a_at	1466.6	P	10.5183	sa_c4189s3541_a_at	2199.8	P	11.1032	-0.584897
sa_c5540s4796_at	98.9	P		sa_c5540s4796_at	147	P			sa_c4407s9274_a_at	4275.1	P	12.0617	sa_c4407s9274_a_at	3015	P	11.5579	-0.5038				sa_c1458s1237_a_at	1795.7	P	10.8103	sa_c1458s1237_a_at	2693.7	P	11.3954	-0.585043
sa_c5544s4800_a_at	855.8	P		sa_c5544s4800_a_at	1046.4	P			sa_c9686s8445_at	755.4	P	9.5611	sa_c9686s8445_at	532.3	P	9.0561	-0.505001				sa_c8324s10230_a_at	1546.2	P	10.5945	sa_c8324s10230_a_at	2322	P	11.1812	-0.586641
sa_c5270s4569_a_at	150.3	P		sa_c5270s4569_a_at	211.6	P			sa_c3349s2883_a_at	3641.3	P	11.8302	sa_c3349s2883_a_at	2565.7	P	11.3251	-0.505101				sa_c9288s8130_a_at	4999.3	P	12.2875	sa_c9288s8130_a_at	7509	P	12.8744	-0.586895
sa_c5274s4572_a_at	549.9	P		sa_c5274s4572_a_at	834.1	P			sa_c10484s10930cv_s_at	1078.7	P	10.0751	sa_c10484s10930cv_s_at	759.7	P	9.56929	-0.505792				sa_c2647s2221_a_at	1702.1	P	10.7331	sa_c2647s2221_a_at	2560.3	P	11.3221	-0.588997
sa_c5295s4575_a_at	1696.4	P		sa_c5295s4575_a_at	2957	P			sa_i4767ur_x_at	2425.4	P	11.244	sa_i4767ur_x_at	1707.3	P	10.7375	-0.506506				sa_c1410s1184_a_at	6838.7	P	12.7395	sa_c1410s1184_a_at	10288.1	P	13.3287	-0.589183
sa_c5299s4579_a_at	166.1	P		sa_c5299s4579_a_at	242.6	P			sa_c3824s3292_a_at	4258	P	12.056	sa_c3824s3292_a_at	2991.4	P	11.5466	-0.509355				sa_c3020s2577_a_at	3313.3	P	11.6941	sa_c3020s2577_a_at	4988.1	P	12.2843	-0.590222
sa_c5303s4583_a_at	42.9	P		sa_c5303s4583_a_at	160.1	P			sa_c4418s3765_a_at	16091.5	P	13.974	sa_c4418s3765_a_at	11297.5	P	13.4637	-0.510295				sa_c2837s2403_a_at	6224.2	P	12.6037	sa_c2837s2403_a_at	9404.2	P	13.1991	-0.595417
sa_c5307s4587_at	28.3	P		sa_c5307s4587_at	107.6	P			sa_c4257s3611_a_at	7880.7	P	12.9441	sa_c4257s3611_a_at	5532.8	P	12.4338	-0.510314				sa_c8340s7313_at	1399.9	P	10.4511	sa_c8340s7313_at	2115.5	P	11.0468	-0.595675
sa_c5315s4596_a_at	252.4	P		sa_c5315s4596_a_at	400.6	P			sa_c7547s6567_a_at	13326.9	P	13.7021	sa_c7547s6567_a_at	9345.5	P	13.1901	-0.511997				sa_c2120s1823_a_at	961.2	P	9.90869	sa_c2120s1823_a_at	1453.6	P	10.5054	-0.596722
sa_c5323s4600_a_at	83.9	P		sa_c5323s4600_a_at	102	P			sa_c3316s2858_a_at	2581.1	P	11.3338	sa_c3316s2858_a_at	1808.3	P	10.8204	-0.513352				sa_c5379s4651_a_at	540.8	P	9.07895	sa_c5379s4651_a_at	818.1	P	9.67613	-0.597182
sa_c5329s4605_a_at	66.2	P		sa_c5329s4605_a_at	129	P			sa_c3774s3246_a_at	2032.1	P	10.9888	sa_c3774s3246_a_at	1421.5	P	10.4732	-0.515557				sa_c9585s8346_a_at	7255.5	P	12.8249	sa_c9585s8346_a_at	10998.4	P	13.425	-0.600147
sa_c5333s4606_a_at	70.4	P		sa_c5333s4606_a_at	106	M			sa_c8734s7676_a_at	6275.7	P	12.6156	sa_c8734s7676_a_at	4388.8	P	12.0996	-0.51595				sa_c5274s4572_a_at	549.9	P	9.10303	sa_c5274s4572_a_at	834.1	P	9.70408	-0.601051
sa_c5337s4610_a_at	836.1	P		sa_c5337s4610_a_at	502.8	P			sa_i3773u_x_at	2007.3	P	10.971	sa_i3773u_x_at	1403.5	P	10.4548	-0.516227				sa_c61s58_a_at	2965.6	P	11.5341	sa_c61s58_a_at	4507.6	P	12.1381	-0.604035
sa_c5343s4616_a_at	1765.6	P		sa_c5343s4616_a_at	736.5	P			sa_c9s10_at	1372.6	P	10.4227	sa_c9s10_at	959.3	P	9.90584	-0.516857				sa_c55s52_a_at	4088.8	P	11.9975	sa_c55s52_a_at	6221.5	P	12.603	-0.605585
sa_c5345s4618_a_at	1413.8	P		sa_c5345s4618_a_at	929.4	P			sa_c1478s1255_a_at	2214.9	P	11.113	sa_c1478s1255_a_at	1542.1	P	10.5907	-0.522345				sa_c10677s11128_at	2547.8	P	11.315	sa_c10677s11128_at	3883.4	P	11.9231	-0.608068
sa_c5349s4625_a_at	643.4	P		sa_c5349s4625_a_at	3046.9	P			sa_c1187s970_at	6863.6	P	12.7447	sa_c1187s970_at	4776.1	P	12.2216	-0.523132				sa_c5809s5052_a_at	753.1	P	9.5567	sa_c5809s5052_a_at	1148.4	P	10.1654	-0.608712
sa_c5353s4626_a_at	288.7	P		sa_c5353s4626_a_at	538.9	P			sa_c5976s5182_a_at	2001.1	P	10.9666	sa_c5976s5182_a_at	1387.6	P	10.4384	-0.528202				sa_c8009s6995_a_at	3288.3	P	11.6831	sa_c8009s6995_a_at	5015.6	P	12.2922	-0.60908
sa_c5355s4632_a_at	86.9	P		sa_c5355s4632_a_at	102.9	P			sa_c2421s2000_a_at	5783.5	P	12.4977	sa_c2421s2000_a_at	4010	P	11.9694	-0.528341				sa_c5439s4708_a_at	1939.9	P	10.9218	sa_c5439s4708_a_at	2961	P	11.5319	-0.610102
sa_c5361s4637_a_at	743.1	P		sa_c5361s4637_a_at	258.8	P			sa_c4158s3509_a_at	1881.3	P	10.8775	sa_c4158s3509_a_at	1303.6	P	10.3483	-0.529229				sa_c8432s7402_a_at	1396	P	10.4471	sa_c8432s7402_a_at	2131	P	11.0573	-0.610232
sa_c5365s4641_a_at	2670.5	P		sa_c5365s4641_a_at	485.4	P			sa_c4761s9994_a_at	1606.5	P	10.6497	sa_c4761s9994_a_at	1109.3	P	10.1154	-0.534271				sa_c8360s7335_a_at	785.8	P	9.61802	sa_c8360s7335_a_at	1200.3	P	10.2292	-0.611161
sa_c5369s4644_a_at	464.8	P		sa_c5369s4644_a_at	630	P			sa_c8264s7244_at	4106.1	P	12.0036	sa_c8264s7244_at	2831.8	P	11.4675	-0.536049				sa_c10017s10482cv_s_at	1963.1	P	10.9389	sa_c10017s10482cv_s_at	3004.2	P	11.5528	-0.613847
sa_c5373s4646_a_at	224.8	P		sa_c5373s4646_a_at	325.5	P			AFFX-r2-Bs-thr-3_s_at	1490.4	P	10.5415	AFFX-r2-Bs-thr-3_s_at	1027.8	P	10.0053	-0.53614				sa_c7467s6491_a_at	509	P	8.99152	sa_c7467s6491_a_at	780.4	P	9.60807	-0.616548
sa_c5379s4651_a_at	540.8	P		sa_c5379s4651_a_at	818.1	P			sa_c485s314_at	1991.4	P	10.9596	sa_c485s314_at	1372.9	P	10.423	-0.536556				sa_c8942s7857_a_at	6672.6	P	12.704	sa_c8942s7857_a_at	10249.4	P	13.3233	-0.619219
sa_c5381s4656_a_at	1877.2	P		sa_c5381s4656_a_at	1821.8	P			sa_c1948s1673_at	12458.1	P	13.6048	sa_c1948s1673_at	8554.7	P	13.0625	-0.542295				sa_c9653s8413_a_at	3620.6	P	11.822	sa_c9653s8413_a_at	5562	P	12.4414	-0.619375
sa_c5387s4658_a_at	167.2	P		sa_c5387s4658_a_at	492	P			sa_c6327s5497_a_at	2760.5	P	11.4307	sa_c6327s5497_a_at	1891.9	P	10.8856	-0.545094				sa_c1778s9167_a_at	1312.4	P	10.358	sa_c1778s9167_a_at	2017.8	P	10.9786	-0.620576
sa_c5389s4662_a_at	6770.1	P		sa_c5389s4662_a_at	5521.6	P			sa_c6159s5341_a_at	1302	P	10.3465	sa_c6159s5341_a_at	892.3	P	9.80139	-0.545129				sa_c5047s4347_at	2571.1	P	11.3282	sa_c5047s4347_at	3970.2	P	11.955	-0.626826
sa_c5393s4668_a_at	914.9	P		sa_c5393s4668_a_at	1235.4	P			sa_c5584s4840_a_at	1617.7	P	10.6597	sa_c5584s4840_a_at	1108.5	P	10.1144	-0.545335				sa_c1860s1583_a_at	937.4	P	9.87252	sa_c1860s1583_a_at	1451	P	10.5028	-0.630311
sa_c5397s4673_a_at	93.3	P		sa_c5397s4673_a_at	86.4	P			sa_c1731s9098_a_at	1031.8	P	10.0109	sa_c1731s9098_a_at	707	P	9.46557	-0.545381				sa_c963s754_a_at	1156.2	P	10.1752	sa_c963s754_a_at	1790.7	P	10.8063	-0.631133
sa_c5408s4676_a_at	750.2	P		sa_c5408s4676_a_at	2465.1	P			sa_c1078s861_at	3719.3	P	11.8608	sa_c1078s861_at	2546.2	P	11.3141	-0.546685				sa_c3736s3214_at	2497.9	P	11.2865	sa_c3736s3214_at	3871	P	11.9185	-0.631991
sa_c5413s4679_a_at	91.7	P		sa_c5413s4679_a_at	93.7	P			sa_c7499s6519_a_at	11206.7	P	13.4521	sa_c7499s6519_a_at	7656.8	P	12.9025	-0.549548				sa_c1250s1027_at	2753.9	P	11.4273	sa_c1250s1027_at	4271.5	P	12.0605	-0.633267
sa_c5674s4922_a_at	65	P		sa_c5674s4922_a_at	143.3	P			AFFX-r2-Bs-phe-3_at	807	P	9.65642	AFFX-r2-Bs-phe-3_at	551	P	9.10591	-0.550516				sa_c10307s8990_a_at	569.1	P	9.15254	sa_c10307s8990_a_at	884.9	P	9.78937	-0.636832
sa_c5676s4926_a_at	200.9	P		sa_c5676s4926_a_at	526.2	P			sa_c8714s7658_a_at	4402.1	P	12.104	sa_c8714s7658_a_at	3004.1	P	11.5527	-0.551259				sa_c4770s4080_a_at	7634.8	P	12.8984	sa_c4770s4080_a_at	11883.5	P	13.5367	-0.638298
sa_c5680s4930_a_at	282.4	P		sa_c5680s4930_a_at	490.1	P			sa_c7541s6559_a_at	5592	P	12.4491	sa_c7541s6559_a_at	3805.4	P	11.8938	-0.555316				sa_c4456s3801_a_at	2436.8	P	11.2508	sa_c4456s3801_a_at	3797.2	P	11.8907	-0.639948
sa_c5684s4934_a_at	206.9	P		sa_c5684s4934_a_at	368.4	P			sa_c3615s3095_a_at	2806.3	P	11.4545	sa_c3615s3095_a_at	1907.6	P	10.8975	-0.556911				sa_c10627s11083cv_s_at	1357.9	P	10.4072	sa_c10627s11083cv_s_at	2116.4	P	11.0474	-0.640235
sa_c5690s4940_a_at	46.4	M		sa_c5690s4940_a_at	81.2	P			sa_c7977s6963_a_at	1634.1	P	10.6743	sa_c7977s6963_a_at	1110.6	P	10.1171	-0.557157				sa_c883s684_a_at	641.6	P	9.32553	sa_c883s684_a_at	1000.1	P	9.96593	-0.640398
sa_c5694s4942_a_at	155.3	P		sa_c5694s4942_a_at	246.6	P			sa_c1100s881_a_at	5743.8	P	12.4878	sa_c1100s881_a_at	3900.8	P	11.9296	-0.558235				sa_c8768s7712_at	5981.3	P	12.5462	sa_c8768s7712_at	9337.8	P	13.1889	-0.642624
sa_c5703s4949_a_at	47	A		sa_c5703s4949_a_at	31.8	P			sa_c5709s4950_a_at	1947.5	P	10.9274	sa_c5709s4950_a_at	1322.4	P	10.3689	-0.558465				sa_i4228u_x_at	835.5	P	9.7065	sa_i4228u_x_at	1305.4	P	10.3503	-0.64378
sa_c5709s4950_a_at	1947.5	P		sa_c5709s4950_a_at	1322.4	P			sa_c6155s5336_a_at	1285.7	P	10.3283	sa_c6155s5336_a_at	868.3	P	9.76205	-0.566289				sa_c5082s4380_a_at	7853.1	P	12.939	sa_c5082s4380_a_at	12289.4	P	13.5851	-0.64608
sa_c5715s4956_a_at	124	P		sa_c5715s4956_a_at	153.5	P			sa_c1356s1129_a_at	7032.1	P	12.7797	sa_c1356s1129_a_at	4746.9	P	12.2128	-0.56697				sa_c3683s3164_a_at	916	P	9.8392	sa_c3683s3164_a_at	1433.5	P	10.4853	-0.646122
sa_c5717s4960_a_at	847.9	P		sa_c5717s4960_a_at	738.4	P			sa_c4438s3783_a_at	7920.1	P	12.9513	sa_c4438s3783_a_at	5341.8	P	12.3831	-0.568193				sa_c2054s1766_a_at	1158.1	P	10.1775	sa_c2054s1766_a_at	1821.4	P	10.8308	-0.653288
sa_c5721s4964_a_at	1545.9	P		sa_c5721s4964_a_at	2206.7	P			sa_c7092s6204_a_at	2780.9	P	11.4413	sa_c7092s6204_a_at	1875.2	P	10.8728	-0.568507				sa_c2182s1883_a_at	504.9	P	8.97985	sa_c2182s1883_a_at	800.7	P	9.64512	-0.665264
sa_c5727s4967_a_at	147.5	P		sa_c5727s4967_a_at	197.2	P			sa_c2036s1745_a_at	5905	P	12.5277	sa_c2036s1745_a_at	3972.9	P	11.956	-0.571745				sa_c7859s6850_at	796.2	P	9.63699	sa_c7859s6850_at	1265.7	P	10.3057	-0.668733
sa_c5729s4971_a_at	829.8	P		sa_c5729s4971_a_at	245.2	P			sa_i11098dr_x_at	3222.2	P	11.6538	sa_i11098dr_x_at	2167.4	P	11.0817	-0.572081				sa_c2811s2379_at	1058.9	P	10.0484	sa_c2811s2379_at	1684.2	P	10.7178	-0.669497
sa_c5733s4975_a_at	209	P		sa_c5733s4975_a_at	169.1	P			sa_c9054s7945_a_at	11846	P	13.5321	sa_c9054s7945_a_at	7964	P	12.9593	-0.572835				sa_i8640u_x_at	1841.5	P	10.8467	sa_i8640u_x_at	2945	P	11.5241	-0.677386
sa_c5739s4980_a_at	393.5	P		sa_c5739s4980_a_at	904.8	P			sa_c9760s8504_a_at	1339.7	P	10.3877	sa_c9760s8504_a_at	900.3	P	9.81426	-0.573432				sa_c511s337_a_at	815.3	P	9.67119	sa_c511s337_a_at	1305.5	P	10.3504	-0.6792
sa_c5745s4988_a_at	283.8	P		sa_c5745s4988_a_at	927.9	P			sa_c7418s6444_a_at	5801.8	P	12.5023	sa_c7418s6444_a_at	3892.6	P	11.9265	-0.575766				sa_c3631s3112_a_at	1144.6	P	10.1606	sa_c3631s3112_a_at	1834	P	10.8408	-0.68015
sa_c5753s4995_a_at	330.8	P		sa_c5753s4995_a_at	407.2	P			sa_c318s157_a_at	8735.8	P	13.0927	sa_c318s157_a_at	5857.4	P	12.516	-0.576679				sa_c5416s4682_a_at	1197.5	P	10.2258	sa_c5416s4682_a_at	1920.1	P	10.907	-0.681156
sa_c5757s4999_a_at	968.5	P		sa_c5757s4999_a_at	926.1	P			sa_c8434s7406_a_at	9074.8	P	13.1477	sa_c8434s7406_a_at	6077.5	P	12.5693	-0.578388				sa_c7579s6599_a_at	1225.7	P	10.2594	sa_c7579s6599_a_at	1966.5	P	10.9414	-0.682024
sa_c5761s5003_at	17.8	P		sa_c5761s5003_at	45.7	P			sa_c8536s7494_a_at	9500.8	P	13.2138	sa_c8536s7494_a_at	6357.7	P	12.6343	-0.579544				sa_c5266s4564_a_at	532.3	P	9.0561	sa_c5266s4564_a_at	854.6	P	9.73911	-0.68301
sa_c5761s5003_x_at	25.8	P		sa_c5761s5003_x_at	71	P			sa_c2505s2085_a_at	5314.5	P	12.3757	sa_c2505s2085_a_at	3553.6	P	11.7951	-0.580653				sa_c9344s8176_a_at	7581.6	P	12.8883	sa_c9344s8176_a_at	12183.5	P	13.5726	-0.684354
sa_c5769s5011_a_at	589.2	P		sa_c5769s5011_a_at	996.4	P			sa_c9740s8486_a_at	2436	P	11.2503	sa_c9740s8486_a_at	1628	P	10.6689	-0.581413				sa_c8256s7233_at	681.4	P	9.41236	sa_c8256s7233_at	1095.7	P	10.0976	-0.685279
sa_c5773s5016_at	200.2	P		sa_c5773s5016_at	381	P			sa_c7004s6126_a_at	1230.7	P	10.2653	sa_c7004s6126_a_at	819.3	P	9.67825	-0.587015				sa_c2063s1774_a_at	1195.9	P	10.2239	sa_c2063s1774_a_at	1923.2	P	10.9093	-0.685412
sa_c5777s5020_a_at	160.7	P		sa_c5777s5020_a_at	237.5	P			sa_c1084s865_a_at	7674.9	P	12.9059	sa_c1084s865_a_at	5106	P	12.318	-0.587954				sa_c2757s2330_a_at	556.7	P	9.12076	sa_c2757s2330_a_at	897.9	P	9.81041	-0.689655
sa_c5781s5024_a_at	75.5	P		sa_c5781s5024_a_at	71.9	P			sa_c6367s5538_a_at	850.6	P	9.73234	sa_c6367s5538_a_at	565.7	P	9.14389	-0.588444				sa_c9605s8367_a_at	2730.4	P	11.4149	sa_c9605s8367_a_at	4409.8	P	12.1065	-0.691601
sa_c5788s5026_a_at	613.4	P		sa_c5788s5026_a_at	687.4	P			sa_c969s761_a_at	9299.3	P	13.1829	sa_c969s761_a_at	6183.1	P	12.5941	-0.588792				sa_c1470s1249_a_at	2115	P	11.0464	sa_c1470s1249_a_at	3417.2	P	11.7386	-0.692157
sa_c5789s5030_a_at	133	P		sa_c5789s5030_a_at	188.1	P			sa_c3818s3290_a_at	5544.5	P	12.4368	sa_c3818s3290_a_at	3684.9	P	11.8474	-0.589432				sa_c1246s1026_a_at	739.8	P	9.53099	sa_c1246s1026_a_at	1195.3	P	10.2232	-0.692166
sa_c5795s5035_a_at	78.1	P		sa_c5795s5035_a_at	356.3	P			sa_c4124s3479_a_at	2704	P	11.4009	sa_c4124s3479_a_at	1796.6	P	10.8111	-0.589826				sa_c2050s1762_a_at	963.9	P	9.91274	sa_c2050s1762_a_at	1562.6	P	10.6097	-0.696993
sa_c5548s4804_a_at	1027.3	P		sa_c5548s4804_a_at	1831.5	P			sa_c10709s11158_at	1243.6	P	10.2803	sa_c10709s11158_at	825.8	P	9.68965	-0.590658				sa_c2626s2200_a_at	867.2	P	9.76022	sa_c2626s2200_a_at	1406.5	P	10.4579	-0.697673
sa_c5552s4807_a_at	54.4	P		sa_c5552s4807_a_at	68.3	P			AFFX-r2-Bs-thr-M_s_at	1747.3	P	10.7709	AFFX-r2-Bs-thr-M_s_at	1159.7	P	10.1795	-0.591376				sa_c3306s2847_a_at	1570	P	10.6165	sa_c3306s2847_a_at	2549.5	P	11.316	-0.69945
sa_c5556s4813_a_at	992.5	P		sa_c5556s4813_a_at	955.5	P			sa_c2666s2241_a_at	1741	P	10.7657	sa_c2666s2241_a_at	1149.4	P	10.1667	-0.599035				sa_c1723s1460_a_at	510	P	8.99435	sa_c1723s1460_a_at	829.1	P	9.6954	-0.701049
sa_c5560s4814_a_at	432	P		sa_c5560s4814_a_at	370.3	P			sa_c3318s2862_at	2209.5	P	11.1095	sa_c3318s2862_at	1456.3	P	10.5081	-0.601412				sa_c10727s11175_s_at	8495	P	13.0524	sa_c10727s11175_s_at	13813.5	P	13.7538	-0.701393
sa_c5564s4818_a_at	845.7	P		sa_c5564s4818_a_at	269.2	P			sa_c5345s4618_a_at	1413.8	P	10.4654	sa_c5345s4618_a_at	929.4	P	9.86016	-0.605206				sa_i7920u_x_at	641.6	P	9.32553	sa_i7920u_x_at	1043.3	P	10.0269	-0.701408
sa_c5570s4822_a_at	1391.8	P		sa_c5570s4822_a_at	469.4	P			sa_c4434s3779_a_at	9962.4	P	13.2823	sa_c4434s3779_a_at	6514	P	12.6693	-0.61295				sa_c1457s1233_a_at	2344.8	P	11.1952	sa_c1457s1233_a_at	3813.8	P	11.897	-0.701764
sa_c5574s4827_a_at	2682.8	P		sa_c5574s4827_a_at	1143.7	P			sa_c4414s3760_at	18718.8	P	14.1922	sa_c4414s3760_at	12236.2	P	13.5789	-0.613332				sa_c7740s6743_a_at	658.8	P	9.3637	sa_c7740s6743_a_at	1072.2	P	10.0664	-0.702662
sa_c5576s4832_a_at	290.9	P		sa_c5576s4832_a_at	211.9	P			sa_c2024s1734_a_at	899.5	P	9.81298	sa_c2024s1734_a_at	587.8	P	9.19918	-0.613798				sa_c3896s3364_a_at	1623.7	P	10.6651	sa_c3896s3364_a_at	2663.6	P	11.3792	-0.714092
sa_c5580s4836_a_at	506.3	P		sa_c5580s4836_a_at	329.5	P			sa_c9776s8518_a_at	2186.7	P	11.0945	sa_c9776s8518_a_at	1426.2	P	10.478	-0.616579				sa_c1423s1196_a_at	1892.5	P	10.8861	sa_c1423s1196_a_at	3104.7	P	11.6002	-0.714161
sa_c5584s4840_a_at	1617.7	P		sa_c5584s4840_a_at	1108.5	P			sa_c9757s8499_a_at	1937.1	P	10.9197	sa_c9757s8499_a_at	1263.4	P	10.3031	-0.616587				sa_i8375u_x_at	1373	P	10.4231	sa_i8375u_x_at	2253.4	P	11.1379	-0.714772
sa_c5588s4845_a_at	643.9	P		sa_c5588s4845_a_at	943.2	P			sa_c775s576_a_at	14872.7	P	13.8604	sa_c775s576_a_at	9696	P	13.2432	-0.617205				sa_c1406s1179_a_at	1287	P	10.3298	sa_c1406s1179_a_at	2113.3	P	11.0453	-0.715486
sa_c5592s4849_a_at	166.3	P		sa_c5592s4849_a_at	311.8	P			sa_c8272s7252_at	3009.2	P	11.5552	sa_c8272s7252_at	1960.7	P	10.9372	-0.618011				sa_c9611s8371_a_at	3414.1	P	11.7373	sa_c9611s8371_a_at	5624.6	P	12.4575	-0.720245
sa_c5598s4850_a_at	685.2	P		sa_c5598s4850_a_at	1017.5	P			sa_c623s446_a_at	14695.7	P	13.8431	sa_c623s446_a_at	9574	P	13.2249	-0.6182				sa_c629s448_at	2843.9	P	11.4737	sa_c629s448_at	4689.5	P	12.1952	-0.721563
sa_c5600s4854_a_at	160.5	P		sa_c5600s4854_a_at	280.4	P			sa_c6106s5295_a_at	1416.3	P	10.4679	sa_c6106s5295_a_at	922.6	P	9.84956	-0.61835				sa_c2707s2281_a_at	2165.7	P	11.0806	sa_c2707s2281_a_at	3581.1	P	11.8062	-0.725569
sa_c5606s4859_a_at	219	P		sa_c5606s4859_a_at	255.5	P			sa_c159s9490_a_at	879.8	P	9.78103	sa_c159s9490_a_at	572.4	P	9.16088	-0.620152				sa_c10160s10586_at	2031	P	10.988	sa_c10160s10586_at	3361.5	P	11.7149	-0.726915
sa_c5608s4864_a_at	427.9	P		sa_c5608s4864_a_at	220.6	P			sa_c10176s10598_s_at	2211.4	P	11.1107	sa_c10176s10598_s_at	1438.4	P	10.4902	-0.620495				sa_c4275s3625_a_at	840.1	P	9.71442	sa_c4275s3625_a_at	1392	P	10.4429	-0.728526
sa_c5614s4868_a_at	200.7	P		sa_c5614s4868_a_at	433.2	P			AFFX-Bsubtilis_pheB_at	895.5	P	9.80655	AFFX-Bsubtilis_pheB_at	581.1	P	9.18264	-0.623907				sa_i3597u_x_at	762.2	P	9.57403	sa_i3597u_x_at	1263.3	P	10.303	-0.728956
sa_c5616s4872_a_at	473.9	P		sa_c5616s4872_a_at	664.7	P			sa_c9351s8180_a_at	4466	P	12.1248	sa_c9351s8180_a_at	2895.5	P	11.4996	-0.625171				sa_c9870s8609_a_at	4403.5	P	12.1044	sa_c9870s8609_a_at	7302	P	12.8341	-0.729641
sa_c5620s4877_a_at	816.6	P		sa_c5620s4877_a_at	1513.8	P			sa_c9136s8005_a_at	6200.7	P	12.5982	sa_c9136s8005_a_at	4018.2	P	11.9723	-0.625882				sa_c1526s1304_a_at	818.7	P	9.67719	sa_c1526s1304_a_at	1357.8	P	10.4071	-0.729864
sa_c5624s4878_a_at	582.4	P		sa_c5624s4878_a_at	1065.8	P			sa_c3153s2701_a_at	3592.8	P	11.8109	sa_c3153s2701_a_at	2327.4	P	11.1845	-0.626389				sa_c8493s7455_a_at	660.1	P	9.36654	sa_c8493s7455_a_at	1097.6	P	10.1001	-0.733596
sa_c5630s4882_a_at	178.9	P		sa_c5630s4882_a_at	381.1	P			sa_c1500s1277_a_at	6238.4	P	12.607	sa_c1500s1277_a_at	4038.5	P	11.9796	-0.627357				sa_c1011s797_a_at	604.6	P	9.23984	sa_c1011s797_a_at	1007.9	P	9.97714	-0.7373
sa_c5632s4887_a_at	10095.9	P		sa_c5632s4887_a_at	7540.3	P			sa_c5516s4772_a_at	928.7	P	9.85907	sa_c5516s4772_a_at	601.1	P	9.23146	-0.627608				sa_i4201ur_x_at	674.9	P	9.39853	sa_i4201ur_x_at	1125.7	P	10.1366	-0.738077
sa_c5638s4893_a_at	6027.6	P		sa_c5638s4893_a_at	4544.1	P			sa_c3882s3351_a_at	4148.4	P	12.0183	sa_c3882s3351_a_at	2681.6	P	11.3889	-0.629461				sa_c9562s8324_a_at	2999.7	P	11.5506	sa_c9562s8324_a_at	5005.5	P	12.2893	-0.738696
sa_c5644s4894_a_at	732.6	P		sa_c5644s4894_a_at	276.4	P			sa_c1071s9138_a_at	917.1	P	9.84094	sa_c1071s9138_a_at	591.6	P	9.20848	-0.632457				sa_c8402s7377_a_at	1561.7	P	10.6089	sa_c8402s7377_a_at	2609	P	11.3493	-0.74038
sa_c5652s4904_a_at	8998.6	P		sa_c5652s4904_a_at	12276.6	P			sa_c8284s7261_a_at	1978	P	10.9498	sa_c8284s7261_a_at	1275.3	P	10.3166	-0.633206				sa_c2134s1838_at	4435.8	P	12.115	sa_c2134s1838_at	7412.7	P	12.8558	-0.740805
sa_c5656s4907_a_at	131.3	P		sa_c5656s4907_a_at	168.3	P			sa_c8603s7560_at	11662.6	P	13.5096	sa_c8603s7560_at	7512.9	P	12.8752	-0.634448				sa_c5092s4387_a_at	1265.4	P	10.3054	sa_c5092s4387_a_at	2117.2	P	11.0479	-0.742564
sa_c5660s4913_a_at	147.5	P		sa_c5660s4913_a_at	120.8	P			sa_c6555s5722_a_at	1415.5	P	10.4671	sa_c6555s5722_a_at	910.4	P	9.83036	-0.636739				sa_c2429s2013_at	826.2	P	9.69035	sa_c2429s2013_at	1383.3	P	10.4339	-0.743551
sa_c5664s4917_a_at	52.3	P		sa_c5664s4917_a_at	66.1	P			sa_c9004s7911_at	10002.1	P	13.288	sa_c9004s7911_at	6426.7	P	12.6499	-0.638153				sa_c5219s4518_at	821.3	P	9.68177	sa_c5219s4518_at	1379.5	P	10.4299	-0.748164
sa_c5668s4921_a_at	93.2	P		sa_c5668s4921_a_at	169.9	P			sa_c3067s2621_a_at	1483.5	P	10.5348	sa_c3067s2621_a_at	952.7	P	9.89588	-0.638911				sa_c7813s6815_at	985	P	9.94398	sa_c7813s6815_at	1655.4	P	10.693	-0.748984
sa_c5799s5039_a_at	1495.9	P		sa_c5799s5039_a_at	649.2	P			sa_c10175s10597cv_s_at	2171.1	P	11.0842	sa_c10175s10597cv_s_at	1391.4	P	10.4423	-0.641889				sa_i2285u_x_at	709.9	P	9.47147	sa_i2285u_x_at	1193.2	P	10.2206	-0.749148
sa_c5954s5161_a_at	117.8	P		sa_c5954s5161_a_at	292.4	P			sa_i5139d_x_at	19235	P	14.2314	sa_i5139d_x_at	12324	P	13.5892	-0.642263				sa_c3357s2894_a_at	790.5	P	9.62662	sa_c3357s2894_a_at	1331.2	P	10.3785	-0.75189
sa_c5958s5166_a_at	961.3	P		sa_c5958s5166_a_at	1047.7	P			sa_c1624s9141_a_at	866	P	9.75822	sa_c1624s9141_a_at	554.7	P	9.11556	-0.642659				sa_c2863s2428_a_at	2048.1	P	11.0001	sa_c2863s2428_a_at	3449.8	P	11.7523	-0.752227
sa_c5964s5168_a_at	141.4	P		sa_c5964s5168_a_at	158.6	P			sa_c10695s11144_s_at	1598.5	P	10.6425	sa_c10695s11144_s_at	1023.8	P	9.99972	-0.642785				sa_c77s76_a_at	1377.3	P	10.4276	sa_c77s76_a_at	2320.8	P	11.1804	-0.752779
sa_c5968s5174_a_at	427.2	P		sa_c5968s5174_a_at	206.8	P			sa_c9839s8581_a_at	21600.2	P	14.3988	sa_c9839s8581_a_at	13819.9	P	13.7545	-0.644297				sa_c5769s5011_a_at	589.2	P	9.20261	sa_c5769s5011_a_at	996.4	P	9.96058	-0.757968
sa_c5972s5179_a_at	48.8	P		sa_c5972s5179_a_at	26.8	P			AFFX-r2-Bs-dap-M_at	4508.3	P	12.1384	AFFX-r2-Bs-dap-M_at	2883.3	P	11.4935	-0.644863				sa_c6829s5965_a_at	6378.4	P	12.639	sa_c6829s5965_a_at	10796.7	P	13.3983	-0.759324
sa_c5976s5182_a_at	2001.1	P		sa_c5976s5182_a_at	1387.6	P			sa_c8588s7547_a_at	3141.4	P	11.6172	sa_c8588s7547_a_at	2002.2	P	10.9674	-0.649822				sa_i6634u_x_at	1318.9	P	10.3651	sa_i6634u_x_at	2246.5	P	11.1335	-0.768344
sa_c5980s5185_a_at	650.1	P		sa_c5980s5185_a_at	335.6	P			sa_c35s30_a_at	3935.4	P	11.9423	sa_c35s30_a_at	2507.6	P	11.2921	-0.650203				sa_c2644s2217_a_at	1669.3	P	10.705	sa_c2644s2217_a_at	2847.9	P	11.4757	-0.770655
sa_c5987s5189_a_at	1960.9	P		sa_c5987s5189_a_at	795.5	P			sa_c10360s10752_s_at	2188	P	11.0954	sa_c10360s10752_s_at	1393.4	P	10.4444	-0.651003				sa_c4283s3633_a_at	634.6	P	9.3097	sa_c4283s3633_a_at	1083	P	10.0808	-0.771114
sa_c5991s5193_at	2448.4	P		sa_c5991s5193_at	2224.1	P			sa_c4910s4214_a_at	1538.7	P	10.5875	sa_c4910s4214_a_at	979.4	P	9.93575	-0.651742				sa_c3387s2918_a_at	998.6	P	9.96376	sa_c3387s2918_a_at	1706.2	P	10.7366	-0.772808
sa_c5995s5196_a_at	3653.4	P		sa_c5995s5196_a_at	1263.1	P			sa_c2753s2324_a_at	2705.7	P	11.4018	sa_c2753s2324_a_at	1721.8	P	10.7497	-0.652084				sa_c5801s5043_a_at	719.7	P	9.49125	sa_c5801s5043_a_at	1229.8	P	10.2642	-0.772956
sa_c6003s5203_a_at	1534.1	P		sa_c6003s5203_a_at	668.8	P			sa_c9893s10436cv_s_at	1030.2	P	10.0087	sa_c9893s10436cv_s_at	654.7	P	9.35469	-0.654019				sa_c4778s4087_a_at	1172.4	P	10.1952	sa_c4778s4087_a_at	2003.9	P	10.9686	-0.773346
sa_c6005s5207_a_at	1396.2	P		sa_c6005s5207_a_at	622.2	P			sa_c3607s3087_a_at	5212	P	12.3476	sa_c3607s3087_a_at	3296.6	P	11.6868	-0.660858				sa_c7774s6775_a_at	2092.2	P	11.0308	sa_c7774s6775_a_at	3586.3	P	11.8083	-0.777475
sa_c6010s5210_a_at	1338.5	P		sa_c6010s5210_a_at	695.1	P			sa_c332s172_a_at	905.8	P	9.82305	sa_c332s172_a_at	572.6	P	9.16138	-0.661665				sa_c5500s4763_a_at	970.7	P	9.92288	sa_c5500s4763_a_at	1669.3	P	10.705	-0.782146
sa_c6017s5213_a_at	3273.6	P		sa_c6017s5213_a_at	1948.9	P			sa_c8270s7248_a_at	4515.2	P	12.1406	sa_c8270s7248_a_at	2852	P	11.4778	-0.662816				sa_c3212s2761_a_at	586.3	P	9.1955	sa_c3212s2761_a_at	1009.2	P	9.979	-0.783501
sa_c6021s5217_a_at	2472.5	P		sa_c6021s5217_a_at	2580.9	P			sa_c4446s3792_a_at	7772.3	P	12.9241	sa_c4446s3792_a_at	4908.9	P	12.2612	-0.662942				sa_c3395s2925_a_at	1259	P	10.2981	sa_c3395s2925_a_at	2172.5	P	11.0851	-0.787078
sa_c6027s5223_a_at	151.2	P		sa_c6027s5223_a_at	268.3	P			sa_c5906s5139_a_at	12833.3	P	13.6476	sa_c5906s5139_a_at	8061.9	P	12.9769	-0.6707				sa_c1238s1018_a_at	1249.6	P	10.2873	sa_c1238s1018_a_at	2157.4	P	11.0751	-0.787827
sa_c6029s5227_a_at	622.5	P		sa_c6029s5227_a_at	380.6	P			sa_c9751s8495_a_at	2563	P	11.3236	sa_c9751s8495_a_at	1607.3	P	10.6504	-0.673194				sa_i2524d1r_x_at	682.6	P	9.4149	sa_i2524d1r_x_at	1179.8	P	10.2043	-0.78943
sa_c6032s5230_a_at	40	P		sa_c6032s5230_a_at	53.1	P			sa_c7797s6799_a_at	6874.2	P	12.747	sa_c7797s6799_a_at	4304.8	P	12.0717	-0.675246				sa_c2827s2395_at	3482.7	P	11.766	sa_c2827s2395_at	6021	P	12.5558	-0.789797
sa_c6036s5235_a_at	554.5	P		sa_c6036s5235_a_at	159.6	P			sa_c2501s2080_a_at	6444.2	P	12.6538	sa_c2501s2080_a_at	4019.4	P	11.9728	-0.681021				sa_c4177s3531_a_at	1586.7	P	10.6318	sa_c4177s3531_a_at	2756.1	P	11.4284	-0.796599
sa_c6038s5239_a_at	602.5	P		sa_c6038s5239_a_at	756.8	P			sa_c7311s10178_at	1395.7	P	10.4468	sa_c7311s10178_at	867.5	P	9.76072	-0.686053				sa_c4249s3601cs_s_at	1248.4	P	10.2859	sa_c4249s3601cs_s_at	2170.4	P	11.0837	-0.797881
sa_c6044s5243_a_at	76.3	P		sa_c6044s5243_a_at	88.6	P			sa_c6143s5326_at	11314.7	P	13.4659	sa_c6143s5326_at	7032.4	P	12.7798	-0.686109				sa_c7768s6771_a_at	1402.6	P	10.4539	sa_c7768s6771_a_at	2443.9	P	11.255	-0.801082
sa_c6050s5246_a_at	156.4	P		sa_c6050s5246_a_at	189.4	P			sa_c278s123_a_at	1189.5	P	10.2161	sa_c278s123_a_at	739.2	P	9.52982	-0.686319				sa_c5295s4575_a_at	1696.4	P	10.7283	sa_c5295s4575_a_at	2957	P	11.5299	-0.801658
sa_c6054s5248_a_at	529.9	P		sa_c6054s5248_a_at	146.7	P			sa_c2509s2087_a_at	3653.1	P	11.8349	sa_c2509s2087_a_at	2268.1	P	11.1473	-0.687637				sa_i3693u_x_at	527.5	P	9.04303	sa_i3693u_x_at	920.5	P	9.84627	-0.803247
sa_c6058s5252_a_at	253.5	P		sa_c6058s5252_a_at	201	P			sa_c10121s8844_a_at	1736.6	P	10.762	sa_c10121s8844_a_at	1078	P	10.0741	-0.687908				sa_c8414s10232cv_s_at	4990.7	P	12.285	sa_c8414s10232cv_s_at	8729.9	P	13.0917	-0.806723
sa_c6062s5256_a_at	274	P		sa_c6062s5256_a_at	212.6	P			sa_c3802s3271_a_at	9776.4	P	13.2551	sa_c3802s3271_a_at	6023.4	P	12.5564	-0.698725				sa_i9447u_x_at	1144.8	P	10.1609	sa_i9447u_x_at	2017.9	P	10.9786	-0.817759
sa_c6068s5263_a_at	1536.8	P		sa_c6068s5263_a_at	1252.5	P			sa_c8236s7216_a_at	1608.1	P	10.6511	sa_c8236s7216_a_at	987.7	P	9.94793	-0.703212				sa_c10649s11102cv_s_at	1075.6	P	10.0709	sa_c10649s11102cv_s_at	1902.8	P	10.8939	-0.822982
sa_c6077s5267_a_at	227	P		sa_c6077s5267_a_at	225.6	P			sa_c10643s11097_s_at	2224.5	P	11.1193	sa_c10643s11097_s_at	1361.1	P	10.4106	-0.708708				sa_c2454s2037_a_at	678.4	P	9.40599	sa_c2454s2037_a_at	1204.8	P	10.2346	-0.828586
sa_c6082s5268_a_at	394.3	P		sa_c6082s5268_a_at	426.6	P			sa_c5815s5055_a_at	956.1	P	9.90102	sa_c5815s5055_a_at	585	P	9.19229	-0.708725				sa_c8645s7595_a_at	665.7	P	9.37873	sa_c8645s7595_a_at	1183.2	P	10.2085	-0.82975
sa_c6086s5272_a_at	5218.2	P		sa_c6086s5272_a_at	5303.8	P			sa_c1088s869_a_at	7047.1	P	12.7828	sa_c1088s869_a_at	4311.2	P	12.0739	-0.70894				sa_c3978s9869_at	622.9	P	9.28286	sa_c3978s9869_at	1107.3	P	10.1128	-0.829974
sa_c6088s5276_a_at	548.5	P		sa_c6088s5276_a_at	1551.4	P			AFFX-r2-Bs-dap-3_at	5338.3	P	12.3822	AFFX-r2-Bs-dap-3_at	3265.3	P	11.673	-0.709165				sa_c1143s924_a_at	1853.1	P	10.8557	sa_c1143s924_a_at	3296.5	P	11.6867	-0.830994
sa_c5801s5043_a_at	719.7	P		sa_c5801s5043_a_at	1229.8	P			sa_c10697s11146_at	1854.3	P	10.8567	sa_c10697s11146_at	1133.9	P	10.1471	-0.709581				sa_c7964s6948_a_at	656.3	P	9.35821	sa_c7964s6948_a_at	1167.6	P	10.1893	-0.831119
sa_c5807s5048_a_at	1616.3	P		sa_c5807s5048_a_at	567.3	P			sa_c7535s6554_a_at	5837	P	12.511	sa_c7535s6554_a_at	3566.9	P	11.8005	-0.710556				sa_c1346s1119_a_at	3503.6	P	11.7746	sa_c1346s1119_a_at	6234.2	P	12.606	-0.831366
sa_c5809s5052_a_at	753.1	P		sa_c5809s5052_a_at	1148.4	P			sa_c1964s1689_at	1762	P	10.783	sa_c1964s1689_at	1072.4	P	10.0666	-0.716371				sa_c8414s10232cs_s_at	5362	P	12.3886	sa_c8414s10232cs_s_at	9557.5	P	13.2224	-0.833862
sa_c5815s5055_a_at	956.1	P		sa_c5815s5055_a_at	585	P			sa_c7700s10206_a_at	1446	P	10.4979	sa_c7700s10206_a_at	876.2	P	9.77512	-0.722735				sa_c5548s4804_a_at	1027.3	P	10.0046	sa_c5548s4804_a_at	1831.5	P	10.8388	-0.834168
sa_c5817s5059_a_at	488.3	P		sa_c5817s5059_a_at	273.5	P			sa_c4442s3788_a_at	8533.7	P	13.059	sa_c4442s3788_a_at	5164.4	P	12.3344	-0.724571				sa_c1956s1681_a_at	1806.2	P	10.8187	sa_c1956s1681_a_at	3237.5	P	11.6607	-0.841923
sa_c5823s5065_a_at	91	P		sa_c5823s5065_a_at	196.9	P			sa_c1437s1212_at	2634.6	P	11.3634	sa_c1437s1212_at	1592.4	P	10.637	-0.726381				sa_c4345s3694_at	671.3	P	9.39081	sa_c4345s3694_at	1209.5	P	10.2402	-0.849381
sa_c5825s5067_a_at	350.2	P		sa_c5825s5067_a_at	367.5	P			sa_c1096s877_a_at	6135.2	P	12.5829	sa_c1096s877_a_at	3697	P	11.8521	-0.730755				sa_c4782s4091_at	1599.2	P	10.6431	sa_c4782s4091_at	2881.9	P	11.4928	-0.84967
sa_c5829s5070_a_at	937.9	P		sa_c5829s5070_a_at	530.2	P			sa_c6441s5608_a_at	1403.7	P	10.455	sa_c6441s5608_a_at	845.3	P	9.72332	-0.731699				sa_c3170s2715_a_at	846.3	P	9.72503	sa_c3170s2715_a_at	1525.7	P	10.5753	-0.85023
sa_c5835s5075_a_at	228.3	P		sa_c5835s5075_a_at	172	P			sa_c5337s4610_a_at	836.1	P	9.70753	sa_c5337s4610_a_at	502.8	P	8.97384	-0.733691				sa_c8701s7650_a_at	2489.9	P	11.2819	sa_c8701s7650_a_at	4491.8	P	12.1331	-0.851206
sa_c5837s5079_a_at	75	P		sa_c5837s5079_a_at	109.2	P			sa_c9878s8614_a_at	4174	P	12.0272	sa_c9878s8614_a_at	2496.1	P	11.2855	-0.741755				sa_c10182s10610_at	3705.3	P	11.8554	sa_c10182s10610_at	6688.3	P	12.7074	-0.852049
sa_c5842s5082_a_at	115	P		sa_c5842s5082_a_at	101.9	P			sa_c2030s1741_a_at	3065.1	P	11.5817	sa_c2030s1741_a_at	1829.9	P	10.8375	-0.744169				sa_c3178s2725_a_at	806.1	P	9.65482	sa_c3178s2725_a_at	1458	P	10.5098	-0.85496
sa_c5847s5088_a_at	254	P		sa_c5847s5088_a_at	96.4	P			sa_c6381s5549_a_at	3615.5	P	11.82	sa_c6381s5549_a_at	2155.5	P	11.0738	-0.746173				sa_c3842s3311_at	596.4	P	9.22014	sa_c3842s3311_at	1079	P	10.0755	-0.855343
sa_c5849s5093_a_at	147.4	P		sa_c5849s5093_a_at	94.6	P			sa_c9112s7982_a_at	6495.5	P	12.6652	sa_c9112s7982_a_at	3868.8	P	11.9177	-0.747554				sa_c2711s2285_a_at	1382.2	P	10.4328	sa_c2711s2285_a_at	2501.3	P	11.2885	-0.855712
sa_c5855s5097_a_at	104.8	P		sa_c5855s5097_a_at	70	P			sa_c6017s5213_a_at	3273.6	P	11.6767	sa_c6017s5213_a_at	1948.9	P	10.9284	-0.748218				sa_c10171s8867_at	1061.8	P	10.0523	sa_c10171s8867_at	1922.7	P	10.9089	-0.856622
sa_c5859s5099_a_at	88.4	P		sa_c5859s5099_a_at	51.3	P			sa_c9835s8575_a_at	9780	P	13.2556	sa_c9835s8575_a_at	5809.4	P	12.5042	-0.751445				sa_c10084s8804_a_at	6577.4	P	12.6833	sa_c10084s8804_a_at	11930.3	P	13.5423	-0.859041
sa_c5865s5108_a_at	367.1	P		sa_c5865s5108_a_at	290	P			sa_c7795s6795_a_at	1868.7	P	10.8678	sa_c7795s6795_a_at	1108.7	P	10.1147	-0.753166				sa_c6501s5670_a_at	584.3	P	9.19057	sa_c6501s5670_a_at	1060.7	P	10.0508	-0.860235
sa_c5875s5111_a_at	333.2	P		sa_c5875s5111_a_at	305.7	P			sa_c3669s3147_a_at	1067.9	P	10.0606	sa_c3669s3147_a_at	633.2	P	9.30652	-0.754043				sa_i6652u_x_at	2634.4	P	11.3633	sa_i6652u_x_at	4790.1	P	12.2258	-0.862581
sa_c5877s5114_a_at	421.6	P		sa_c5877s5114_a_at	108.8	P			sa_c173s9504_at	949.5	P	9.89102	sa_c173s9504_at	561.6	P	9.1334	-0.757625				sa_c3700s3179_a_at	624	P	9.2854	sa_c3700s3179_a_at	1135.1	P	10.1486	-0.863201
sa_c5883s5118_at	12.6	A		sa_c5883s5118_at	10.4	A			sa_c646s452_a_at	1987.1	P	10.9564	sa_c646s452_a_at	1172.9	P	10.1959	-0.760584				sa_c6975s6099_a_at	1631.5	P	10.672	sa_c6975s6099_a_at	2970.9	P	11.5367	-0.864701
sa_c5883s5118_x_at	21.8	A		sa_c5883s5118_x_at	10.8	A			sa_c5109s4402_a_at	3827.2	P	11.9021	sa_c5109s4402_a_at	2234.2	P	11.1255	-0.776531				sa_c2630s2204_a_at	922.2	P	9.84894	sa_c2630s2204_a_at	1682	P	10.716	-0.867026
sa_c5885s5122_a_at	658.8	P		sa_c5885s5122_a_at	806.1	P			sa_c740s548_a_at	1102.9	P	10.1071	sa_c740s548_a_at	642.6	P	9.32778	-0.779309				sa_c1274s1050_a_at	2037.2	P	10.9924	sa_c1274s1050_a_at	3726	P	11.8634	-0.87104
sa_c5893s5128_a_at	600.3	P		sa_c5893s5128_a_at	358.9	P			sa_c8374s7350_a_at	4328.5	P	12.0797	sa_c8374s7350_a_at	2509.9	P	11.2934	-0.786237				sa_c3391s2919_a_at	501.1	P	8.96895	sa_c3391s2919_a_at	916.9	P	9.84062	-0.871666
sa_c5899s5133_a_at	1082.9	P		sa_c5899s5133_a_at	1193.5	P			sa_c4430s3777_at	16543.6	P	14.014	sa_c4430s3777_at	9592.8	P	13.2277	-0.786249				sa_c3962s9856_a_at	4843.3	P	12.2418	sa_c3962s9856_a_at	8863.3	P	13.1136	-0.871854
sa_c5901s5137_a_at	688.4	P		sa_c5901s5137_a_at	811.1	P			sa_c9724s8471_a_at	4119.4	P	12.0082	sa_c9724s8471_a_at	2388.2	P	11.2217	-0.786511				sa_c5624s4878_a_at	582.4	P	9.18587	sa_c5624s4878_a_at	1065.8	P	10.0577	-0.871854
sa_c5906s5139_a_at	12833.3	P		sa_c5906s5139_a_at	8061.9	P			sa_c3945s3412_a_at	3334.4	P	11.7032	sa_c3945s3412_a_at	1932.9	P	10.9166	-0.78666				sa_c1743s1477_a_at	1723.1	P	10.7508	sa_c1743s1477_a_at	3157.5	P	11.6246	-0.873776
sa_c5913s5142_a_at	647	P		sa_c5913s5142_a_at	719.1	P			sa_c783s584_a_at	13012.9	P	13.6677	sa_c783s584_a_at	7534.7	P	12.8793	-0.788321				sa_c6363s5534_a_at	1802.3	P	10.8156	sa_c6363s5534_a_at	3304.7	P	11.6903	-0.87468
sa_c5917s5147_a_at	95.3	P		sa_c5917s5147_a_at	117.8	P			sa_c2560s2136_at	2345.7	P	11.1958	sa_c2560s2136_at	1355.1	P	10.4042	-0.791619				sa_c4647s3967_a_at	924.8	P	9.853	sa_c4647s3967_a_at	1696	P	10.7279	-0.874923
sa_c5929s5150_a_at	61.8	P		sa_c5929s5150_a_at	84.2	P			sa_c5235s4535_a_at	23372.2	P	14.5125	sa_c5235s4535_a_at	13500.4	P	13.7207	-0.791791				sa_c9426s8240_a_at	896.5	P	9.80816	sa_c9426s8240_a_at	1645.7	P	10.6845	-0.876326
sa_c5936s5156_a_at	43.7	P		sa_c5936s5156_a_at	40.6	P			sa_c4261s3615_a_at	7663.5	P	12.9038	sa_c4261s3615_a_at	4422.5	P	12.1106	-0.793141				sa_c73s72_a_at	1856.3	P	10.8582	sa_c73s72_a_at	3407.9	P	11.7347	-0.876453
sa_c6224s5400_a_at	679.2	P		sa_c6224s5400_a_at	366.2	P			sa_c6401s5571_a_at	1807.1	P	10.8195	sa_c6401s5571_a_at	1041.2	P	10.024	-0.795429				sa_i3812u_x_at	522.5	P	9.02929	sa_i3812u_x_at	961.5	P	9.90914	-0.879856
sa_c6226s5406_a_at	1641.2	P		sa_c6226s5406_a_at	663.2	P			AFFX-PheX-M_at	955	P	9.89936	AFFX-PheX-M_at	549.5	P	9.10198	-0.797381				sa_c10545s11005_s_at	1241	P	10.2773	sa_c10545s11005_s_at	2289.7	P	11.1609	-0.883655
sa_c6230s5410_at	188.5	P		sa_c6230s5410_at	191.4	P			sa_c8659s7606_a_at	6879.6	P	12.7481	sa_c8659s7606_a_at	3953.9	P	11.9491	-0.799048				sa_c4480s3823_a_at	760	P	9.56986	sa_c4480s3823_a_at	1402.6	P	10.4539	-0.884032
sa_c6236s5414_a_at	921.8	P		sa_c6236s5414_a_at	270.9	P			sa_c7593s9335_a_at	3765.7	P	11.8787	sa_c7593s9335_a_at	2152.7	P	11.0719	-0.806771				sa_c5620s4877_a_at	816.6	P	9.67349	sa_c5620s4877_a_at	1513.8	P	10.564	-0.890473
sa_c6240s5417_a_at	1807.8	P		sa_c6240s5417_a_at	466.2	P			sa_c9765s8507_a_at	3069	P	11.5836	sa_c9765s8507_a_at	1752.6	P	10.7753	-0.808272				sa_c4466s3812_a_at	2904.2	P	11.5039	sa_c4466s3812_a_at	5390.1	P	12.3961	-0.892171
sa_c6244s5421_a_at	1890.3	P		sa_c6244s5421_a_at	517.6	P			sa_c7653s6666_a_at	2616.1	P	11.3532	sa_c7653s6666_a_at	1490.2	P	10.5413	-0.811912				sa_c414s251_a_at	1147.4	P	10.1642	sa_c414s251_a_at	2145.3	P	11.067	-0.902811
sa_c6248s5424_a_at	543.9	P		sa_c6248s5424_a_at	237.8	P			sa_c8512s7471_a_at	1470.4	P	10.522	sa_c8512s7471_a_at	837.5	P	9.70995	-0.812048				sa_c8954s7867_a_at	1256.6	P	10.2953	sa_c8954s7867_a_at	2351.7	P	11.1995	-0.904179
sa_c6250s5428_a_at	514.3	P		sa_c6250s5428_a_at	1382.5	P			sa_c8252s7229_a_at	4246	P	12.0519	sa_c8252s7229_a_at	2406.3	P	11.2326	-0.819288				sa_c9799s8540_a_at	592.6	P	9.21091	sa_c9799s8540_a_at	1111	P	10.1176	-0.906728
sa_c6254s5435_a_at	2699.8	P		sa_c6254s5435_a_at	5228.2	P			sa_c5829s5070_a_at	937.9	P	9.87329	sa_c5829s5070_a_at	530.2	P	9.05039	-0.822897				sa_i3783u_x_at	552.1	P	9.10879	sa_i3783u_x_at	1035.3	P	10.0158	-0.907047
sa_c6259s5439_a_at	15417.6	P		sa_c6259s5439_a_at	14102.4	P			sa_c10005s8699_a_at	6680.7	P	12.7058	sa_c10005s8699_a_at	3768.4	P	11.8797	-0.826047				sa_c5510s4767_a_at	556.4	P	9.11998	sa_c5510s4767_a_at	1048.1	P	10.0336	-0.913582
sa_c6262s5443_a_at	154.6	P		sa_c6262s5443_a_at	229	P			sa_c7234s6298_a_at	2147.9	P	11.0687	sa_c7234s6298_a_at	1206.2	P	10.2363	-0.832458				sa_c9515s8301_a_at	1308.7	P	10.3539	sa_c9515s8301_a_at	2466.4	P	11.2682	-0.914272
sa_c6266s5446_a_at	197.9	P		sa_c6266s5446_a_at	235.6	P			sa_c8518s7475_a_at	970	P	9.92184	sa_c8518s7475_a_at	544.6	P	9.08905	-0.832788				sa_c2982s2536_a_at	906.4	P	9.824	sa_c2982s2536_a_at	1708.3	P	10.7383	-0.914342
sa_c6270s5451_a_at	270.5	P		sa_c6270s5451_a_at	507.9	P			sa_c9116s7986_a_at	2762.1	P	11.4315	sa_c9116s7986_a_at	1547.2	P	10.5954	-0.836106				sa_i9443u_x_at	1846.1	P	10.8503	sa_i9443u_x_at	3493.1	P	11.7703	-0.920027
sa_c6274s5452_at	296.9	P		sa_c6274s5452_at	400.6	P			sa_c376s218_a_at	1984.8	P	10.9548	sa_c376s218_a_at	1111.1	P	10.1178	-0.837005				sa_c4277s3629_a_at	1092	P	10.0928	sa_c4277s3629_a_at	2077.6	P	11.0207	-0.927945
sa_c6278s5456_a_at	135.4	P		sa_c6278s5456_a_at	373	P			sa_c8540s7497_at	6176.7	P	12.5926	sa_c8540s7497_at	3455.3	P	11.7546	-0.838025				sa_c9322s10352cs_s_at	591.5	P	9.20823	sa_c9322s10352cs_s_at	1126.6	P	10.1378	-0.929525
sa_c6285s5463_a_at	349.6	P		sa_c6285s5463_a_at	301.1	P			sa_c9644s8400_a_at	7771.2	P	12.9239	sa_c9644s8400_a_at	4339.6	P	12.0833	-0.840575				sa_c152s9488_at	2428.7	P	11.246	sa_c152s9488_at	4629.3	P	12.1766	-0.93061
sa_c6289s5467_a_at	140.5	P		sa_c6289s5467_a_at	145.8	P			sa_c3856s3324_a_at	2176.3	P	11.0877	sa_c3856s3324_a_at	1212.9	P	10.2442	-0.843417				sa_c3188s2737_a_at	5448.3	P	12.4116	sa_c3188s2737_a_at	10385.1	P	13.3422	-0.930637
sa_c6293s5471_a_at	160.5	P		sa_c6293s5471_a_at	186.7	P			sa_c4321s3675_a_at	1483.3	P	10.5346	sa_c4321s3675_a_at	825.9	P	9.68982	-0.844771				sa_c4774s4084_a_at	1518.4	P	10.5683	sa_c4774s4084_a_at	2897.4	P	11.5005	-0.932207
sa_c6299s5473_a_at	2356.6	P		sa_c6299s5473_a_at	502.1	P			sa_c779s580_a_at	26389	P	14.6876	sa_c779s580_a_at	14671.7	P	13.8407	-0.846901				sa_c6360s5530_a_at	2933.7	P	11.5185	sa_c6360s5530_a_at	5607.7	P	12.4532	-0.934688
sa_c6301s5479_a_at	132.2	P		sa_c6301s5479_a_at	155.1	P			sa_c269s112_a_at	4182.8	P	12.0303	sa_c269s112_a_at	2316.6	P	11.1778	-0.85246				sa_c3355s2890_a_at	810.6	P	9.66285	sa_c3355s2890_a_at	1553.1	P	10.6009	-0.938089
sa_c6310s5481_a_at	28.2	P		sa_c6310s5481_a_at	74.2	P			sa_c9597s8359_a_at	2391.8	P	11.2239	sa_c9597s8359_a_at	1324.6	P	10.3713	-0.85254				sa_c65s61_a_at	819.4	P	9.67842	sa_c65s61_a_at	1585.5	P	10.6307	-0.952298
sa_c6312s5485_a_at	55.7	P		sa_c6312s5485_a_at	44.8	P			sa_c2678s2252_a_at	1708.2	P	10.7383	sa_c2678s2252_a_at	944.9	P	9.88402	-0.854243				sa_c6254s5435_a_at	2699.8	P	11.3986	sa_c6254s5435_a_at	5228.2	P	12.3521	-0.953462
sa_c6316s5489_a_at	224.5	P		sa_c6316s5489_a_at	199.6	P			sa_c9647s8402_a_at	10425.6	P	13.3478	sa_c9647s8402_a_at	5764	P	12.4929	-0.854988				sa_c8897s7814_a_at	1158.9	P	10.1785	sa_c8897s7814_a_at	2245.1	P	11.1326	-0.954024
sa_c6325s5493_a_at	670.2	P		sa_c6325s5493_a_at	211.3	P			sa_c4687s4008_a_at	1373	P	10.4231	sa_c4687s4008_a_at	757.4	P	9.56491	-0.858204				sa_c9918s10462_a_at	830.9	P	9.69853	sa_c9918s10462_a_at	1613.4	P	10.6559	-0.957357
sa_c6327s5497_a_at	2760.5	P		sa_c6327s5497_a_at	1891.9	P			sa_i7516dr_x_at	984.3	P	9.94295	sa_i7516dr_x_at	542.3	P	9.08295	-0.860007				sa_c843s643_at	1026.7	P	10.0038	sa_c843s643_at	1995.1	P	10.9622	-0.958446
sa_c6333s5501_a_at	213.3	P		sa_c6333s5501_a_at	277.5	P			sa_c1984s1710_a_at	2778.4	P	11.44	sa_c1984s1710_a_at	1529	P	10.5784	-0.861666				sa_c2930s2494_a_at	721.4	P	9.49466	sa_c2930s2494_a_at	1403.6	P	10.4549	-0.960261
sa_c6335s5507_a_at	182.8	P		sa_c6335s5507_a_at	209.7	P			sa_c10061s8767_at	1163.9	P	10.1848	sa_c10061s8767_at	638.7	P	9.31899	-0.865757				sa_c10616s11070_s_at	531.3	P	9.05338	sa_c10616s11070_s_at	1033.8	P	10.0137	-0.960358
sa_c6341s5509_a_at	729.1	P		sa_c6341s5509_a_at	687.2	P			sa_c8176s7154_a_at	1337.8	P	10.3856	sa_c8176s7154_a_at	734	P	9.51964	-0.86601				sa_c2942s2505_a_at	2144.6	P	11.0665	sa_c2942s2505_a_at	4178.4	P	12.0287	-0.962242
sa_c6345s5512_a_at	372.7	P		sa_c6345s5512_a_at	226.5	P			sa_c1201s981_a_at	1767.1	P	10.7872	sa_c1201s981_a_at	965.8	P	9.91558	-0.871587				sa_c4639s3961_a_at	1402.9	P	10.4542	sa_c4639s3961_a_at	2735.4	P	11.4175	-0.96334
sa_c6092s5283_a_at	314.7	P		sa_c6092s5283_a_at	1220.8	P			sa_c6571s5739_a_at	4593.6	P	12.1654	sa_c6571s5739_a_at	2508.5	P	11.2926	-0.8728				sa_c3846s3316_at	511.6	P	8.99887	sa_c3846s3316_at	997.7	P	9.96246	-0.96359
sa_c6096s5287_a_at	237.6	P		sa_c6096s5287_a_at	904.6	P			sa_c8913s7831_at	4226.4	P	12.0452	sa_c8913s7831_at	2306.5	P	11.1715	-0.873724				sa_c1768s1502_a_at	2199.9	P	11.1032	sa_c1768s1502_a_at	4300.3	P	12.0702	-0.966999
sa_c6102s5291_a_at	543.2	P		sa_c6102s5291_a_at	488.4	P			sa_c9434s8247_a_at	1448.7	P	10.5005	sa_c9434s8247_a_at	790.2	P	9.62607	-0.874469				sa_c7776s6779_a_at	666	P	9.37938	sa_c7776s6779_a_at	1303.1	P	10.3477	-0.968354
sa_c6106s5295_a_at	1416.3	P		sa_c6106s5295_a_at	922.6	P			sa_c1431s1205_a_at	2680.7	P	11.3884	sa_c1431s1205_a_at	1459.3	P	10.5111	-0.877333				sa_c9781s8524_a_at	2038.3	P	10.9932	sa_c9781s8524_a_at	3999.7	P	11.9657	-0.972525
sa_c6112s5297_a_at	339.1	P		sa_c6112s5297_a_at	305.3	P			sa_c2049s1756_a_at	1782.5	P	10.7997	sa_c2049s1756_a_at	969.9	P	9.92169	-0.877994				sa_c802s600_a_at	561.7	P	9.13366	sa_c802s600_a_at	1108.7	P	10.1147	-0.980997
sa_c6119s5300_a_at	392.3	P		sa_c6119s5300_a_at	271.1	P			sa_c5449s4715_a_at	7431.1	P	12.8594	sa_c5449s4715_a_at	4037.1	P	11.9791	-0.880256				sa_c4285s3637_a_at	851.9	P	9.73454	sa_c4285s3637_a_at	1681.6	P	10.7156	-0.981079
sa_c6123s5305_a_at	6447.8	P		sa_c6123s5305_a_at	1753.6	P			sa_c3808s3275_a_at	6256.9	P	12.6112	sa_c3808s3275_a_at	3395	P	11.7292	-0.882036				sa_c9227s8083_a_at	584.4	P	9.19081	sa_c9227s8083_a_at	1154.7	P	10.1733	-0.98249
sa_c6131s5312_a_at	2449.6	P		sa_c6131s5312_a_at	789.3	P			sa_c8382s7359_a_at	6256.9	P	12.6112	sa_c8382s7359_a_at	3386	P	11.7254	-0.885866				sa_c9430s8244_a_at	5373.9	P	12.3918	sa_c9430s8244_a_at	10677.4	P	13.3823	-0.990519
sa_c6135s5319_a_at	74.3	P		sa_c6135s5319_a_at	118.1	P			sa_c10272s10680_s_at	2104.3	P	11.0391	sa_c10272s10680_s_at	1137.7	P	10.1519	-0.88722				sa_c4523s3869_a_at	795.7	P	9.63608	sa_c4523s3869_a_at	1583.5	P	10.6289	-0.99282
sa_c6139s5323_a_at	428.6	P		sa_c6139s5323_a_at	182.8	P			sa_c3094s2647_a_at	4830.6	P	12.238	sa_c3094s2647_a_at	2611.6	P	11.3507	-0.887268				sa_c8776s7720_a_at	3771.5	P	11.8809	sa_c8776s7720_a_at	7520.9	P	12.8767	-0.995767
sa_c6143s5326_at	11314.7	P		sa_c6143s5326_at	7032.4	P			sa_c10158s10584_at	2122.2	P	11.0513	sa_c10158s10584_at	1145	P	10.1611	-0.890213				sa_c9809s8548_a_at	792.8	P	9.63081	sa_c9809s8548_a_at	1584.2	P	10.6295	-0.998726
sa_c6147s5329_at	42.9	P		sa_c6147s5329_at	136.4	P			sa_c7309s6364_a_at	1314.9	P	10.3607	sa_c7309s6364_a_at	708.6	P	9.46883	-0.89191				sa_c8306s7283_a_at	1192.4	P	10.2197	sa_c8306s7283_a_at	2389.7	P	11.2226	-1.00296
sa_c6151s5333_a_at	2967.7	P		sa_c6151s5333_a_at	4388.9	P			sa_c3826s3296_a_at	2939.6	P	11.5214	sa_c3826s3296_a_at	1578.2	P	10.6241	-0.89734				sa_c5767s5007cs_s_at	722.6	P	9.49705	sa_c5767s5007cs_s_at	1449.3	P	10.5011	-1.00409
sa_c6155s5336_a_at	1285.7	P		sa_c6155s5336_a_at	868.3	P			sa_c771s572_a_at	15285.5	P	13.8999	sa_c771s572_a_at	8205.5	P	13.0024	-0.897501				sa_c1075s857_a_at	1212.6	P	10.2439	sa_c1075s857_a_at	2439.5	P	11.2524	-1.00848
sa_c6159s5341_a_at	1302	P		sa_c6159s5341_a_at	892.3	P			sa_c6411s5581_a_at	1757.8	P	10.7796	sa_c6411s5581_a_at	942	P	9.87958	-0.899972				sa_c8031s7016_a_at	660.3	P	9.36698	sa_c8031s7016_a_at	1329.2	P	10.3763	-1.00936
sa_c6163s5345_a_at	3670.2	P		sa_c6163s5345_a_at	1948.6	P			sa_c1322s1097_a_at	8938.1	P	13.1258	sa_c1322s1097_a_at	4785.9	P	12.2246	-0.901178				sa_c8262s7237_a_at	1195.4	P	10.2233	sa_c8262s7237_a_at	2415.5	P	11.2381	-1.01483
sa_c6167s5349_a_at	341.5	P		sa_c6167s5349_a_at	388.8	P			sa_c1908s1632_a_at	3618.4	P	11.8211	sa_c1908s1632_a_at	1933.2	P	10.9168	-0.904361				sa_c2817s2385_a_at	1329.3	P	10.3765	sa_c2817s2385_a_at	2692.1	P	11.3945	-1.01807
sa_c6173s5353_a_at	1859.3	P		sa_c6173s5353_a_at	374.2	P			sa_c4572s3904_a_at	1442.6	P	10.4945	sa_c4572s3904_a_at	767.1	P	9.58327	-0.911185				sa_c5292s9302_a_at	1021.9	P	9.99704	sa_c5292s9302_a_at	2080.1	P	11.0224	-1.0254
sa_c6180s5357_a_at	25.4	A		sa_c6180s5357_a_at	84.9	P			sa_c5534s4791_a_at	1322.5	P	10.3691	sa_c5534s4791_a_at	702.5	P	9.45635	-0.912698				sa_c2934s2498_a_at	1123.3	P	10.1335	sa_c2934s2498_a_at	2288.6	P	11.1602	-1.02672
sa_c6182s5363_at	23	A		sa_c6182s5363_at	17.6	A			sa_c6163s5345_a_at	3670.2	P	11.8416	sa_c6163s5345_a_at	1948.6	P	10.9282	-0.913421				sa_c8922s7839_a_at	3379	P	11.7224	sa_c8922s7839_a_at	6898.7	P	12.7521	-1.02973
sa_c6186s5364_a_at	212.6	P		sa_c6186s5364_a_at	343.8	P			AFFX-r2-Bs-dap-5_at	8796.9	P	13.1028	AFFX-r2-Bs-dap-5_at	4650.9	P	12.1833	-0.919485				sa_c6835s5969_a_at	3892.6	P	11.9265	sa_c6835s5969_a_at	7950.1	P	12.9568	-1.03024
sa_c6190s5368_a_at	443.6	P		sa_c6190s5368_a_at	936.2	P			sa_c730s536_a_at	15272.2	P	13.8986	sa_c730s536_a_at	8068.5	P	12.9781	-0.920536				sa_c7891s6882_a_at	602.5	P	9.23482	sa_c7891s6882_a_at	1234.4	P	10.2696	-1.03478
sa_c6194s5372_a_at	720.6	P		sa_c6194s5372_a_at	415.5	P			sa_c10536s10993_s_at	2152.9	P	11.0721	sa_c10536s10993_s_at	1134.5	P	10.1478	-0.924225				sa_c2908s2469_a_at	3855.5	P	11.9127	sa_c2908s2469_a_at	7908.1	P	12.9491	-1.03641
sa_c6198s5377_a_at	174.7	P		sa_c6198s5377_a_at	163.4	P			sa_c8919s7836_a_at	2088.5	P	11.0283	sa_c8919s7836_a_at	1097.9	P	10.1005	-0.92772				sa_c342s182_a_at	927.1	P	9.85658	sa_c342s182_a_at	1903.8	P	10.8947	-1.03809
sa_c6202s5382_a_at	158.8	P		sa_c6202s5382_a_at	101.3	P			sa_c2160s1859_a_at	5074.2	P	12.309	sa_c2160s1859_a_at	2664.3	P	11.3795	-0.929424				sa_i1770d_x_at	518.1	P	9.01709	sa_i1770d_x_at	1067.7	P	10.0603	-1.0432
sa_c6206s5387_a_at	1032	P		sa_c6206s5387_a_at	3717.6	P			sa_c8982s7891_at	3937.3	P	11.943	sa_c8982s7891_at	2063.7	P	11.011	-0.931973				sa_c4394s3743_a_at	662	P	9.37069	sa_c4394s3743_a_at	1367.8	P	10.4176	-1.04695
sa_c6212s5389_a_at	295.1	P		sa_c6212s5389_a_at	753.2	P			sa_c6010s5210_a_at	1338.5	P	10.3864	sa_c6010s5210_a_at	695.1	P	9.44108	-0.945325				sa_c6355s5526_a_at	685.8	P	9.42164	sa_c6355s5526_a_at	1419.1	P	10.4708	-1.04912
sa_c6214s5392_at	634.3	P		sa_c6214s5392_at	587	P			sa_c7422s6445_a_at	3985.7	P	11.9606	sa_c7422s6445_a_at	2066.6	P	11.013	-0.947574				sa_c9866s8605_at	3156.6	P	11.6242	sa_c9866s8605_at	6535.4	P	12.6741	-1.0499
sa_c6220s5396_a_at	767.6	P		sa_c6220s5396_a_at	405.1	P			sa_c3744s3222_a_at	2063.4	P	11.0108	sa_c3744s3222_a_at	1069.3	P	10.0625	-0.948357				sa_c5496s4759_a_at	991.5	P	9.95347	sa_c5496s4759_a_at	2066.5	P	11.013	-1.0595
sa_c6349s5516_a_at	200	P		sa_c6349s5516_a_at	244.1	P			sa_c7764s6767_at	2097.6	P	11.0345	sa_c7764s6767_at	1085.3	P	10.0839	-0.950646				sa_c2819s2389_at	930.4	P	9.86171	sa_c2819s2389_at	1941.3	P	10.9228	-1.0611
sa_c6467s5637_a_at	51.3	P		sa_c6467s5637_a_at	81.6	P			sa_c3083s2636_a_at	1544.6	P	10.593	sa_c3083s2636_a_at	796.7	P	9.63789	-0.955125				sa_i10506u_x_at	2079.7	P	11.0222	sa_i10506u_x_at	4348.6	P	12.0863	-1.06418
sa_c6475s5646_a_at	531.7	P		sa_c6475s5646_a_at	706.9	P			sa_c9601s8362_a_at	2443.2	P	11.2546	sa_c9601s8362_a_at	1259.3	P	10.2984	-0.95615				sa_c5522s4780_a_at	2071.8	P	11.0167	sa_c5522s4780_a_at	4332.2	P	12.0809	-1.06422
sa_c6481s5649_a_at	819.1	P		sa_c6481s5649_a_at	1003.7	P			sa_i4366u_x_at	6022.6	P	12.5562	sa_i4366u_x_at	3099.2	P	11.5977	-0.958491				sa_c7144s6255_a_at	3572.4	P	11.8027	sa_c7144s6255_a_at	7476.2	P	12.8681	-1.06541
sa_c6483s5653_a_at	690.1	P		sa_c6483s5653_a_at	930.9	P			sa_c1679s1417_a_at	3697.6	P	11.8524	sa_c1679s1417_a_at	1899	P	10.891	-0.961349				sa_c10479s10921_s_at	913.6	P	9.83542	sa_c10479s10921_s_at	1919	P	10.9061	-1.07072
sa_c6487s5657_a_at	1904.8	P		sa_c6487s5657_a_at	2588.8	P			sa_c8803s7743_a_at	1482.1	P	10.5334	sa_c8803s7743_a_at	759.2	P	9.56834	-0.965091				sa_i1823u_x_at	4239.8	P	12.0498	sa_i1823u_x_at	8932.5	P	13.1248	-1.07507
sa_c6493s5661_a_at	86.2	P		sa_c6493s5661_a_at	100	P			sa_c3087s2640_a_at	3616.3	P	11.8203	sa_c3087s2640_a_at	1841	P	10.8463	-0.974025				sa_c8938s7854_at	1099.9	P	10.1032	sa_c8938s7854_at	2340.6	P	11.1927	-1.08951
sa_c6495s5664_a_at	6000.3	P		sa_c6495s5664_a_at	5131.5	P			sa_c9374s8201_a_at	4297.7	P	12.0693	sa_c9374s8201_a_at	2184.8	P	11.0933	-0.976064				sa_c8178s7158_a_at	1636.2	P	10.6761	sa_c8178s7158_a_at	3492.7	P	11.7701	-1.09399
sa_c6501s5670_a_at	584.3	P		sa_c6501s5670_a_at	1060.7	P			sa_c8584s7543_at	2041.6	P	10.9955	sa_c8584s7543_at	1034.1	P	10.0142	-0.981325				sa_i11032u_x_at	890.2	P	9.79799	sa_i11032u_x_at	1902.7	P	10.8938	-1.09585
sa_c6506s5675_a_at	12784.6	P		sa_c6506s5675_a_at	9999.1	P			sa_i11146dr_x_at	13421.3	P	13.7122	sa_i11146dr_x_at	6765.7	P	12.724	-0.988213				sa_c1474s1254_a_at	648.8	P	9.34163	sa_c1474s1254_a_at	1388.9	P	10.4397	-1.0981
sa_c6509s5677_a_at	90.7	P		sa_c6509s5677_a_at	355.1	P			sa_c10589s9063_a_at	2682	P	11.3891	sa_c10589s9063_a_at	1348.1	P	10.3967	-0.992382				sa_c7989s6976_at	1004.7	P	9.97255	sa_c7989s6976_at	2152.5	P	11.0718	-1.09925
sa_c6513s5681_a_at	253	P		sa_c6513s5681_a_at	542.6	P			sa_c10696s11145_a_at	1396.8	P	10.4479	sa_c10696s11145_a_at	701.6	P	9.4545	-0.993405				sa_c8206s7186_a_at	2264.8	P	11.1452	sa_c8206s7186_a_at	4866.9	P	12.2488	-1.10362
sa_c6517s5684_a_at	755	P		sa_c6517s5684_a_at	306.1	P			sa_c4570s3900_a_at	6541.4	P	12.6754	sa_c4570s3900_a_at	3266.6	P	11.6736	-1.00181				sa_c8222s10227_s_at	686.2	P	9.42249	sa_c8222s10227_s_at	1481.8	P	10.5331	-1.11065
sa_c6521s5689_a_at	84.4	P		sa_c6521s5689_a_at	151.7	P			sa_c3270s2813_at	6672.8	P	12.7041	sa_c3270s2813_at	3325.1	P	11.6992	-1.00489				sa_c8155s7139_a_at	1076.8	P	10.0725	sa_c8155s7139_a_at	2325.3	P	11.1832	-1.11067
sa_c6527s5692_a_at	38.5	P		sa_c6527s5692_a_at	43.5	P			sa_c2674s2249_a_at	1213	P	10.2444	sa_c2674s2249_a_at	600.2	P	9.2293	-1.01506				sa_c6988s6111_a_at	553.8	P	9.11322	sa_c6988s6111_a_at	1205.2	P	10.2351	-1.12184
sa_c6531s5696_a_at	45.4	P		sa_c6531s5696_a_at	43.7	P			sa_c9710s8467_a_at	7321.7	P	12.838	sa_c9710s8467_a_at	3592.9	P	11.8109	-1.02703				sa_c1522s1300_a_at	662.7	P	9.37221	sa_c1522s1300_a_at	1445	P	10.4969	-1.12464
sa_c6533s5703_a_at	5.8	A		sa_c6533s5703_a_at	9.3	A			sa_c9041s7937_a_at	10931	P	13.4161	sa_c9041s7937_a_at	5354.9	P	12.3866	-1.02949				sa_c5199s4501_a_at	2139.1	P	11.0628	sa_c5199s4501_a_at	4668.5	P	12.1887	-1.12596
sa_c6539s5707_a_at	103.9	P		sa_c6539s5707_a_at	146.4	P			sa_c2038s1749_a_at	4392.8	P	12.1009	sa_c2038s1749_a_at	2151.5	P	11.0711	-1.0298				sa_c5423s4693_a_at	1089.5	P	10.0895	sa_c5423s4693_a_at	2379.5	P	11.2164	-1.12699
sa_c6541s5711_at	1542	P		sa_c6541s5711_at	675.5	P			sa_c8795s7735_a_at	4581.2	P	12.1615	sa_c8795s7735_a_at	2230.4	P	11.1231	-1.03842				sa_c8316s7293_a_at	1068.3	P	10.0611	sa_c8316s7293_a_at	2334.7	P	11.189	-1.12792
sa_c6547s5715_a_at	91.5	P		sa_c6547s5715_a_at	93.2	P			sa_c5074s4372_a_at	7599	P	12.8916	sa_c5074s4372_a_at	3691.5	P	11.85	-1.0416				sa_c8928s7841_a_at	827.5	P	9.69262	sa_c8928s7841_a_at	1811.4	P	10.8229	-1.13027
sa_c6551s5717_a_at	380.8	P		sa_c6551s5717_a_at	243.9	P			sa_c3637s3116_a_at	1701.8	P	10.7328	sa_c3637s3116_a_at	821.8	P	9.68264	-1.0502				sa_c4245s3597cs_s_at	574	P	9.16491	sa_c4245s3597cs_s_at	1256.7	P	10.2954	-1.13052
sa_c6555s5722_a_at	1415.5	P		sa_c6555s5722_a_at	910.4	P			sa_c9698s8456_a_at	6111.6	P	12.5773	sa_c9698s8456_a_at	2937.5	P	11.5204	-1.05696				sa_i7990u_x_at	537.6	P	9.07039	sa_i7990u_x_at	1179.1	P	10.2035	-1.13308
sa_c6557s5724_a_at	694.3	P		sa_c6557s5724_a_at	894.2	P			sa_c1746s1482_a_at	10186.5	P	13.3144	sa_c1746s1482_a_at	4845.2	P	12.2423	-1.07203				sa_c7187s10158_at	2238.5	P	11.1283	sa_c7187s10158_at	4920.2	P	12.2645	-1.13618
sa_c6561s5728_a_at	243.2	P		sa_c6561s5728_a_at	144.5	P			sa_c5443s4713_a_at	1493.2	P	10.5442	sa_c5443s4713_a_at	709.9	P	9.47147	-1.07272				sa_c2910s2472_a_at	2787.2	P	11.4446	sa_c2910s2472_a_at	6149.1	P	12.5862	-1.14156
sa_c6565s5735_a_at	4410.2	P		sa_c6565s5735_a_at	4782.2	P			sa_c2044s1753_a_at	2278.2	P	11.1537	sa_c2044s1753_a_at	1083.1	P	10.081	-1.07273				sa_c10327s9007_a_at	550.8	P	9.10538	sa_c10327s9007_a_at	1215.8	P	10.2477	-1.14231
sa_c6571s5739_a_at	4593.6	P		sa_c6571s5739_a_at	2508.5	P			sa_c1108s889_at	2577.4	P	11.3317	sa_c1108s889_at	1218.6	P	10.251	-1.08069				sa_c1302s1077_a_at	5269.3	P	12.3634	sa_c1302s1077_a_at	11652.8	P	13.5084	-1.14499
sa_c6575s5743_a_at	328.6	P		sa_c6575s5743_a_at	252.3	P			sa_c10179s10603_s_at	1889.8	P	10.884	sa_c10179s10603_s_at	893.1	P	9.80268	-1.08134				sa_c6455s5626_a_at	817.6	P	9.67525	sa_c6455s5626_a_at	1809.1	P	10.8211	-1.14581
sa_c6579s5745_a_at	727.5	P		sa_c6579s5745_a_at	941.3	P			sa_c7665s6679_a_at	4399.7	P	12.1032	sa_c7665s6679_a_at	2078.3	P	11.0212	-1.082				sa_c10161s10588_a_at	907.9	P	9.82639	sa_c10161s10588_a_at	2010	P	10.973	-1.14659
sa_c6583s5750_a_at	1060.6	P		sa_c6583s5750_a_at	933.7	P			sa_c265s110_a_at	1633.7	P	10.6739	sa_c265s110_a_at	760	P	9.56986	-1.10407				sa_c1300s1073_a_at	2390	P	11.2228	sa_c1300s1073_a_at	5306.9	P	12.3737	-1.15086
sa_c6585s5754_a_at	478.7	P		sa_c6585s5754_a_at	679.4	P			sa_c3589s3071_a_at	2266.5	P	11.1463	sa_c3589s3071_a_at	1050.7	P	10.0371	-1.10912				sa_c4094s3450_a_at	519.6	P	9.02126	sa_c4094s3450_a_at	1155.3	P	10.1741	-1.15279
sa_c6353s5521_a_at	88.9	P		sa_c6353s5521_a_at	149	P			sa_c312s155_a_at	4414.9	P	12.1082	sa_c312s155_a_at	2041.6	P	10.9955	-1.11268				sa_c336s179_a_at	650.5	P	9.34541	sa_c336s179_a_at	1447.7	P	10.4995	-1.15414
sa_c6355s5526_a_at	685.8	P		sa_c6355s5526_a_at	1419.1	P			sa_c4163s3514_a_at	1238.4	P	10.2743	sa_c4163s3514_a_at	569.8	P	9.15431	-1.11995				sa_c7949s6934_a_at	769.1	P	9.58703	sa_c7949s6934_a_at	1716.2	P	10.745	-1.15797
sa_c6360s5530_a_at	2933.7	P		sa_c6360s5530_a_at	5607.7	P			sa_c8109s7092_a_at	3127.3	P	11.6107	sa_c8109s7092_a_at	1436.1	P	10.4879	-1.12276				sa_c2914s2476_a_at	4462.6	P	12.1237	sa_c2914s2476_a_at	9975.1	P	13.2841	-1.16045
sa_c6363s5534_a_at	1802.3	P		sa_c6363s5534_a_at	3304.7	P			sa_c3322s2866_a_at	5125.9	P	12.3236	sa_c3322s2866_a_at	2350.6	P	11.1988	-1.12478				sa_c8414s10232_a_at	3533.5	P	11.7869	sa_c8414s10232_a_at	7935.4	P	12.9541	-1.16721
sa_c6367s5538_a_at	850.6	P		sa_c6367s5538_a_at	565.7	P			sa_i2149u_x_at	2022.6	P	10.982	sa_i2149u_x_at	927.5	P	9.8572	-1.12479				sa_c3709s9185_a_at	1039.9	P	10.0222	sa_c3709s9185_a_at	2336.8	P	11.1903	-1.16809
sa_c6371s5542_a_at	628	P		sa_c6371s5542_a_at	692.7	P			sa_c8095s7079_a_at	2198.4	P	11.1022	sa_c8095s7079_a_at	1004.9	P	9.97284	-1.1294				sa_c1453s1230_a_at	1543.1	P	10.5916	sa_c1453s1230_a_at	3470.1	P	11.7608	-1.16915
sa_c6378s5547_a_at	141.8	P		sa_c6378s5547_a_at	134.6	P			sa_c4631s9238_a_at	3208.3	P	11.6476	sa_c4631s9238_a_at	1461.2	P	10.5129	-1.13466				sa_c8418s7390_a_at	3108.4	P	11.602	sa_c8418s7390_a_at	6998.1	P	12.7727	-1.17079
sa_c6381s5549_a_at	3615.5	P		sa_c6381s5549_a_at	2155.5	P			sa_c5431s4700_a_at	2274.8	P	11.1515	sa_c5431s4700_a_at	1031	P	10.0098	-1.1417				sa_c1697s1432_a_at	1273.5	P	10.3146	sa_c1697s1432_a_at	2879.8	P	11.4918	-1.17717
sa_c6385s5555_a_at	83.9	P		sa_c6385s5555_a_at	75.4	P			sa_c9261s8106_at	2817.3	P	11.4601	sa_c9261s8106_at	1273.1	P	10.3141	-1.14597				sa_c4896s4204_a_at	1404.5	P	10.4558	sa_c4896s4204_a_at	3178.2	P	11.634	-1.17815
sa_c6390s5558_at	71.7	P		sa_c6390s5558_at	20.8	P			sa_i3821u_x_at	1395.9	P	10.447	sa_i3821u_x_at	624.2	P	9.28586	-1.16112				sa_c1294s1067_a_at	1450.1	P	10.5019	sa_c1294s1067_a_at	3297.8	P	11.6873	-1.18535
sa_c6391s5562_a_at	2120.4	P		sa_c6391s5562_a_at	681.9	P			sa_c6005s5207_a_at	1396.2	P	10.4473	sa_c6005s5207_a_at	622.2	P	9.28123	-1.16606				sa_c1139s920_a_at	657.4	P	9.36063	sa_c1139s920_a_at	1502	P	10.5527	-1.19204
sa_c6395s5566_a_at	247.8	P		sa_c6395s5566_a_at	433.2	P			sa_c9815s8555_a_at	17687.5	P	14.1104	sa_c9815s8555_a_at	7783.4	P	12.9262	-1.18426				sa_c9811s8552_a_at	1834.4	P	10.8411	sa_c9811s8552_a_at	4208.8	P	12.0392	-1.1981
sa_c6401s5571_a_at	1807.1	P		sa_c6401s5571_a_at	1041.2	P			sa_c2228s1930_a_at	3634.9	P	11.8277	sa_c2228s1930_a_at	1597.3	P	10.6414	-1.18628				sa_c8697s7646_a_at	1215.9	P	10.2478	sa_c8697s7646_a_at	2831.4	P	11.4673	-1.21949
sa_c6403s5575_a_at	434	P		sa_c6403s5575_a_at	298.5	P			sa_c4691s4011_a_at	1361.4	P	10.4109	sa_c4691s4011_a_at	598.1	P	9.22424	-1.18663				sa_c8410s7387_a_at	1915.5	P	10.9035	sa_c8410s7387_a_at	4482.6	P	12.1301	-1.22661
sa_c6407s5579_at	89.6	P		sa_c6407s5579_at	169.1	P			sa_c3643s3123_a_at	3936.7	P	11.9428	sa_c3643s3123_a_at	1724.9	P	10.7523	-1.19047				sa_c4091s3444cs_s_at	734.3	P	9.52023	sa_c4091s3444cs_s_at	1722.9	P	10.7506	-1.2304
sa_c6411s5581_a_at	1757.8	P		sa_c6411s5581_a_at	942	P			sa_c6541s5711_at	1542	P	10.5906	sa_c6541s5711_at	675.5	P	9.39981	-1.19078				sa_c10365s10757cv_s_at	980.9	P	9.93796	sa_c10365s10757cv_s_at	2304.5	P	11.1702	-1.23228
sa_c6417s5584_a_at	228.4	P		sa_c6417s5584_a_at	387.3	P			sa_c6003s5203_a_at	1534.1	P	10.5832	sa_c6003s5203_a_at	668.8	P	9.38543	-1.19775				sa_i11199u_x_at	2149.1	P	11.0695	sa_i11199u_x_at	5060.6	P	12.3051	-1.23558
sa_c6424s5594_a_at	1195.4	P		sa_c6424s5594_a_at	1262.1	P			sa_c5799s5039_a_at	1495.9	P	10.5468	sa_c5799s5039_a_at	649.2	P	9.34252	-1.20428				sa_c10522s10973_s_at	967.9	P	9.91871	sa_c10522s10973_s_at	2284.6	P	11.1577	-1.23901
sa_c6427s5598_a_at	135.6	P		sa_c6427s5598_a_at	504.2	P			sa_c9120s7990_a_at	3663.8	P	11.8391	sa_c9120s7990_a_at	1588	P	10.633	-1.20613				sa_c10502s10951cv_s_at	568	P	9.14975	sa_c10502s10951cv_s_at	1346.4	P	10.3949	-1.24514
sa_c6435s5604_a_at	273.8	P		sa_c6435s5604_a_at	254.6	P			sa_c9690s8449_a_at	4722.4	P	12.2053	sa_c9690s8449_a_at	2042.5	P	10.9961	-1.20918				sa_c1290s1065_at	3552.8	P	11.7947	sa_c1290s1065_at	8460.7	P	13.0466	-1.25182
sa_c6441s5608_a_at	1403.7	P		sa_c6441s5608_a_at	845.3	P			sa_c3237s2785_a_at	1459.2	P	10.511	sa_c3237s2785_a_at	630.4	P	9.30012	-1.21084				sa_c9874s8613_a_at	1798.2	P	10.8123	sa_c9874s8613_a_at	4353.8	P	12.0881	-1.27572
sa_c6443s5614_a_at	84.1	P		sa_c6443s5614_a_at	252	P			sa_c7344s6381_a_at	2328.9	P	11.1854	sa_c7344s6381_a_at	1001	P	9.96723	-1.21821				sa_c418s255_a_at	1358.7	P	10.408	sa_c418s255_a_at	3293.5	P	11.6854	-1.27739
sa_c6449s5616_a_at	126	P		sa_c6449s5616_a_at	69.4	P			sa_c533s357_a_at	4884.6	P	12.254	sa_c533s357_a_at	2089.4	P	11.0289	-1.22515				sa_c4550s9974_x_at	672.1	P	9.39253	sa_c4550s9974_x_at	1637.1	P	10.6769	-1.28439
sa_c6455s5626_a_at	817.6	P		sa_c6455s5626_a_at	1809.1	P			sa_c2006s1720_a_at	4700.2	P	12.1985	sa_c2006s1720_a_at	2009.2	P	10.9724	-1.2261				sa_c1268s1046_a_at	999.6	P	9.96521	sa_c1268s1046_a_at	2455.9	P	11.262	-1.29683
sa_c6461s5629_a_at	593	P		sa_c6461s5629_a_at	733.2	P			sa_c5574s4827_a_at	2682.8	P	11.3895	sa_c5574s4827_a_at	1143.7	P	10.1595	-1.23003				sa_c4134s3487_a_at	3043.3	P	11.5714	sa_c4134s3487_a_at	7528	P	12.8781	-1.30663
sa_c6463s5635_a_at	22.1	A		sa_c6463s5635_a_at	23.9	P			sa_c3742s3217_a_at	12020.2	P	13.5532	sa_c3742s3217_a_at	5062.8	P	12.3057	-1.24745				sa_c3341s2876_a_at	561.1	P	9.13211	sa_c3341s2876_a_at	1388.7	P	10.4395	-1.30741
sa_c6738s5878_a_at	95.6	P		sa_c6738s5878_a_at	51.3	P			sa_c1848s1571_a_at	2055.6	P	11.0053	sa_c1848s1571_a_at	865.5	P	9.75739	-1.24795				sa_c1165s946_a_at	1135.6	P	10.1492	sa_c1165s946_a_at	2825.9	P	11.4645	-1.31526
sa_c6740s5882_a_at	170.9	P		sa_c6740s5882_a_at	109.2	P			sa_c4502s3847_a_at	1796.3	P	10.8108	sa_c4502s3847_a_at	751.2	P	9.55305	-1.25776				sa_c8122s7103_a_at	1219.5	P	10.2521	sa_c8122s7103_a_at	3039.3	P	11.5695	-1.31745
sa_c6744s5885_a_at	155.2	P		sa_c6744s5885_a_at	263.3	P			sa_c8828s7763_a_at	2079.1	P	11.0217	sa_c8828s7763_a_at	868.6	P	9.76255	-1.2592				sa_c10130s10538_a_at	795.9	P	9.63644	sa_c10130s10538_a_at	1995.4	P	10.9625	-1.32602
sa_c6750s5891_a_at	5.7	A		sa_c6750s5891_a_at	16.8	A			sa_c5343s4616_a_at	1765.6	P	10.7859	sa_c5343s4616_a_at	736.5	P	9.52454	-1.2614				sa_c9453s8264_a_at	4521.7	P	12.1426	sa_c9453s8264_a_at	11349.7	P	13.4704	-1.32772
sa_c6752s5895_a_at	97.6	P		sa_c6752s5895_a_at	44.5	P			sa_c1494s1273_at	7964.1	P	12.9593	sa_c1494s1273_at	3295.1	P	11.6861	-1.27319				sa_c4643s3963_a_at	911.9	P	9.83273	sa_c4643s3963_a_at	2293.7	P	11.1635	-1.33073
sa_c6758s5899_a_at	102.4	P		sa_c6758s5899_a_at	67.1	P			sa_c7669s6683_a_at	2322.5	P	11.1815	sa_c7669s6683_a_at	954.3	P	9.8983	-1.28316				sa_c2938s2500_at	3534.8	P	11.7874	sa_c2938s2500_at	8953.9	P	13.1283	-1.34089
sa_c6760s5903_a_at	2294.2	P		sa_c6760s5903_a_at	793.2	P			sa_c8752s7696_a_at	1474.1	P	10.5256	sa_c8752s7696_a_at	602	P	9.23362	-1.292				sa_i10688u_x_at	623.1	P	9.28332	sa_i10688u_x_at	1601.2	P	10.6449	-1.36162
sa_c6764s5905_a_at	459.1	P		sa_c6764s5905_a_at	1815.9	P			sa_c3858s3328_a_at	1695.7	P	10.7277	sa_c3858s3328_a_at	689.5	P	9.42941	-1.29826				sa_c7993s6980_at	552.1	P	9.10879	sa_c7993s6980_at	1422.5	P	10.4742	-1.36543
sa_c6770s5910_a_at	213.7	P		sa_c6770s5910_a_at	456	P			sa_c5987s5189_a_at	1960.9	P	10.9373	sa_c5987s5189_a_at	795.5	P	9.63572	-1.30158				sa_c1699s1436_a_at	718.4	P	9.48864	sa_c1699s1436_a_at	1851.1	P	10.8542	-1.36552
sa_c6774s5915_a_at	147.2	P		sa_c6774s5915_a_at	58	P			sa_c1988s9104_a_at	5606.3	P	12.4528	sa_c1988s9104_a_at	2268.8	P	11.1477	-1.30512				sa_c5246s4544_a_at	630.6	P	9.30058	sa_c5246s4544_a_at	1645.2	P	10.684	-1.38347
sa_c6776s5917_a_at	159.2	P		sa_c6776s5917_a_at	358	P			sa_c6226s5406_a_at	1641.2	P	10.6805	sa_c6226s5406_a_at	663.2	P	9.3733	-1.30724				sa_c3786s3258_a_at	1480.9	P	10.5323	sa_c3786s3258_a_at	3864.4	P	11.916	-1.38377
sa_c6783s5921_a_at	203.6	P		sa_c6783s5921_a_at	354.6	P			sa_c1435s1209_a_at	4115	P	12.0067	sa_c1435s1209_a_at	1662.7	P	10.6993	-1.30736				sa_c8892s7808_a_at	791.9	P	9.62917	sa_c8892s7808_a_at	2075.6	P	11.0193	-1.39014
sa_c6789s5927_a_at	193.5	P		sa_c6789s5927_a_at	55.8	P			sa_c8986s7896_a_at	22108.6	P	14.4323	sa_c8986s7896_a_at	8829.8	P	13.1082	-1.32416				sa_i10194u_x_at	4397.8	P	12.1026	sa_i10194u_x_at	11585.1	P	13.5	-1.39742
sa_c6791s5931_a_at	204.5	P		sa_c6791s5931_a_at	106.8	P			sa_i11172dr_x_at	4180.7	P	12.0295	sa_i11172dr_x_at	1656.9	P	10.6943	-1.33526				sa_c9706s8463_a_at	1229	P	10.2633	sa_c9706s8463_a_at	3240.1	P	11.6618	-1.39855
sa_c6795s5935_a_at	271	P		sa_c6795s5935_a_at	135.7	P			sa_c7199s6265_a_at	3931.4	P	11.9408	sa_c7199s6265_a_at	1555.1	P	10.6028	-1.33804				sa_c10162s8859_a_at	2567.1	P	11.3259	sa_c10162s8859_a_at	6770.4	P	12.725	-1.3991
sa_c6800s5937_a_at	5739.2	P		sa_c6800s5937_a_at	1215.9	P			sa_c8250s7228_a_at	1518.2	P	10.5681	sa_c8250s7228_a_at	596.8	P	9.2211	-1.34704				sa_c6250s5428_a_at	514.3	P	9.00647	sa_c6250s5428_a_at	1382.5	P	10.4331	-1.4266
sa_c6812s5946_a_at	3999.5	P		sa_c6812s5946_a_at	3796.8	P			sa_c7207s6275_at	4924.7	P	12.2658	sa_c7207s6275_at	1934.1	P	10.9174	-1.34837				sa_c8822s7758_at	5002.6	P	12.2885	sa_c8822s7758_at	13471.9	P	13.7177	-1.4292
sa_c6819s5951_a_at	90.6	P		sa_c6819s5951_a_at	129.8	P			sa_c7255s6315_a_at	3924.6	P	11.9383	sa_c7255s6315_a_at	1538.1	P	10.5869	-1.3514				sa_c3663s3145_a_at	1567.5	P	10.6142	sa_c3663s3145_a_at	4221.9	P	12.0437	-1.42943
sa_c6821s5955_a_at	20.4	A		sa_c6821s5955_a_at	48.5	P			sa_c8996s7903_a_at	2265.5	P	11.1456	sa_c8996s7903_a_at	887	P	9.79279	-1.35282				sa_c7973s6959_a_at	999.4	P	9.96492	sa_c7973s6959_a_at	2724.6	P	11.4118	-1.44691
sa_c6825s5958_a_at	257	P		sa_c6825s5958_a_at	297.7	P			sa_c7855s6846_a_at	2713.5	P	11.4059	sa_c7855s6846_a_at	1059	P	10.0485	-1.35745				sa_c10320s10705_x_at	904.5	P	9.82098	sa_c10320s10705_x_at	2470.1	P	11.2704	-1.44938
sa_c6829s5965_a_at	6378.4	P		sa_c6829s5965_a_at	10796.7	P			sa_c1707s1445_a_at	7582.2	P	12.8884	sa_c1707s1445_a_at	2957.2	P	11.53	-1.35838				sa_c6088s5276_a_at	548.5	P	9.09935	sa_c6088s5276_a_at	1551.4	P	10.5994	-1.50001
sa_c6835s5969_a_at	3892.6	P		sa_c6835s5969_a_at	7950.1	P			sa_c8673s7622_a_at	2272	P	11.1497	sa_c8673s7622_a_at	884.7	P	9.78904	-1.3607				sa_c9791s8532_a_at	1270.4	P	10.3111	sa_c9791s8532_a_at	3622.8	P	11.8229	-1.51182
sa_c6837s5972_a_at	1942.6	P		sa_c6837s5972_a_at	6949.4	P			sa_c10584s11041_s_at	2296.7	P	11.1653	sa_c10584s11041_s_at	894.2	P	9.80445	-1.36089				sa_c803s604_a_at	1915.9	P	10.9038	sa_c803s604_a_at	5596.5	P	12.4503	-1.5465
sa_c6841s5976_a_at	418.5	P		sa_c6841s5976_a_at	3017.6	P			sa_c1968s1693_a_at	1495.1	P	10.546	sa_c1968s1693_a_at	577.9	P	9.17468	-1.37135				sa_c8693s7642_a_at	669.5	P	9.38694	sa_c8693s7642_a_at	1957.3	P	10.9346	-1.54771
sa_c6847s5978_a_at	144.7	P		sa_c6847s5978_a_at	172.1	P			sa_c7356s6393_a_at	2537.3	P	11.3091	sa_c7356s6393_a_at	978.7	P	9.93472	-1.37436				sa_c7561s6578_a_at	632.1	P	9.30401	sa_c7561s6578_a_at	1858.3	P	10.8598	-1.55576
sa_c6849s5983_a_at	74.5	P		sa_c6849s5983_a_at	114.8	P			sa_c7780s6783_a_at	9833.7	P	13.2635	sa_c7780s6783_a_at	3788.4	P	11.8874	-1.37615				sa_c7985s6972_at	609.8	P	9.25219	sa_c7985s6972_at	1811.2	P	10.8227	-1.57054
sa_c6853s5989_a_at	226.7	P		sa_c6853s5989_a_at	130.8	P			sa_c6129s5308cs_s_at	4077.8	P	11.9936	sa_c6129s5308cs_s_at	1565.6	P	10.6125	-1.38108				sa_c4149s3503_a_at	594.3	P	9.21505	sa_c4149s3503_a_at	1787.1	P	10.8034	-1.58836
sa_c6859s5993_a_at	88.2	P		sa_c6859s5993_a_at	80.3	P			sa_c3724s3202_a_at	3434.8	P	11.746	sa_c3724s3202_a_at	1300.1	P	10.3444	-1.4016				sa_i2529u_x_at	649.3	P	9.34274	sa_i2529u_x_at	1969	P	10.9432	-1.60051
sa_c6591s5758_a_at	90.3	P		sa_c6591s5758_a_at	141.9	P			sa_c4619s3943_a_at	14067.4	P	13.7801	sa_c4619s3943_a_at	5304	P	12.3729	-1.4072				sa_c1159s942_a_at	603.9	P	9.23817	sa_c1159s942_a_at	1846.7	P	10.8507	-1.61257
sa_c6595s5763_a_at	149.3	P		sa_c6595s5763_a_at	146.2	P			sa_c8881s7799_at	1387.6	P	10.4384	sa_c8881s7799_at	513.4	P	9.00394	-1.43444				sa_c10609s11066_s_at	508.4	P	8.98982	sa_c10609s11066_s_at	1558.6	P	10.606	-1.61621
sa_c6597s5767_a_at	152.4	P		sa_c6597s5767_a_at	179.5	P			sa_c3376s2908_a_at	2490.3	P	11.2821	sa_c3376s2908_a_at	920.6	P	9.84643	-1.43567				sa_c8202s7182_a_at	1208.5	P	10.239	sa_c8202s7182_a_at	3708.1	P	11.8565	-1.61746
sa_c6603s5771_a_at	27.6	P		sa_c6603s5771_a_at	46.1	P			sa_c8400s7373_a_at	14712.6	P	13.8448	sa_c8400s7373_a_at	5411.1	P	12.4017	-1.44306				sa_c1579s9626_a_at	1358.8	P	10.4081	sa_c1579s9626_a_at	4198.3	P	12.0356	-1.62747
sa_c6605s5775_a_at	33.9	P		sa_c6605s5775_a_at	52	P			sa_c4667s3987_a_at	10780.9	P	13.3962	sa_c4667s3987_a_at	3905.9	P	11.9314	-1.46475				sa_c10703s11152_at	4491.5	P	12.133	sa_c10703s11152_at	13892.5	P	13.762	-1.62904
sa_c6618s5778_a_at	15.9	A		sa_c6618s5778_a_at	51.6	P			sa_c8390s7366_a_at	14334.4	P	13.8072	sa_c8390s7366_a_at	5181.7	P	12.3392	-1.46798				sa_c5066s4362_a_at	3758.8	P	11.8761	sa_c5066s4362_a_at	11872.4	P	13.5353	-1.65927
sa_c6626s5782_a_at	352	P		sa_c6626s5782_a_at	355.9	P			sa_c9012s7913_a_at	1924.9	P	10.9106	sa_c9012s7913_a_at	694	P	9.43879	-1.47178				sa_c5408s4676_a_at	750.2	P	9.55113	sa_c5408s4676_a_at	2465.1	P	11.2674	-1.7163
sa_c6630s5787_a_at	227.5	P		sa_c6630s5787_a_at	367.3	P			sa_i7487dr_x_at	3494	P	11.7707	sa_i7487dr_x_at	1259	P	10.2981	-1.4726				sa_c9989s8682_a_at	726.7	P	9.50522	sa_c9989s8682_a_at	2393.3	P	11.2248	-1.71957
sa_c6634s5790_a_at	383.5	P		sa_c6634s5790_a_at	277.6	P			sa_c1994s9145_a_at	5020.5	P	12.2936	sa_c1994s9145_a_at	1795.1	P	10.8098	-1.48377				sa_c10320s10705_at	775.5	P	9.59898	sa_c10320s10705_at	2559.3	P	11.3215	-1.72255
sa_c6638s5795_a_at	61.1	P		sa_c6638s5795_a_at	66	P			sa_c8689s7638_a_at	4322.1	P	12.0775	sa_c8689s7638_a_at	1525.4	P	10.575	-1.50254				sa_c1155s937_a_at	796.4	P	9.63735	sa_c1155s937_a_at	2650.2	P	11.3719	-1.73454
sa_c6641s5799_a_at	104.1	P		sa_c6641s5799_a_at	127.8	P			sa_c6938s6059_a_at	2180.7	P	11.0906	sa_c6938s6059_a_at	769.2	P	9.58721	-1.50336				sa_c8019s7004_a_at	582.1	P	9.18512	sa_c8019s7004_a_at	1938.2	P	10.9205	-1.73538
sa_c6647s5802_a_at	424.2	P		sa_c6647s5802_a_at	174.7	P			sa_c8520s7477_x_at	6254.4	P	12.6107	sa_c8520s7477_x_at	2200.7	P	11.1037	-1.50691				sa_c6837s5972_a_at	1942.6	P	10.9238	sa_c6837s5972_a_at	6949.4	P	12.7627	-1.8389
sa_c6651s5805_a_at	92.1	P		sa_c6651s5805_a_at	44.4	P			sa_c5807s5048_a_at	1616.3	P	10.6585	sa_c5807s5048_a_at	567.3	P	9.14797	-1.51051				sa_c6206s5387_a_at	1032	P	10.0112	sa_c6206s5387_a_at	3717.6	P	11.8602	-1.84893
sa_c6655s5809_a_at	94.7	P		sa_c6655s5809_a_at	81	P			sa_c5195s4497_a_at	2277	P	11.1529	sa_c5195s4497_a_at	798.7	P	9.64151	-1.51141				sa_c1167s950_a_at	619.4	P	9.27473	sa_c1167s950_a_at	2282.1	P	11.1561	-1.88142
sa_c6657s5814_a_at	75.6	P		sa_c6657s5814_a_at	108.3	P			sa_c1425s1202_a_at	2358.9	P	11.2039	sa_c1425s1202_a_at	826.2	P	9.69035	-1.51355				sa_c8013s6998_a_at	1899.9	P	10.8917	sa_c8013s6998_a_at	7103.4	P	12.7943	-1.90259
sa_c6661s5816_a_at	106.8	P		sa_c6661s5816_a_at	95.6	P			sa_c8397s7370_a_at	14649.8	P	13.8386	sa_c8397s7370_a_at	5119.1	P	12.3217	-1.51692				sa_c2262s1962_at	920.8	P	9.84674	sa_c2262s1962_at	3528.7	P	11.7849	-1.93818
sa_c6667s5822_a_at	37.6	P		sa_c6667s5822_a_at	28.1	P			sa_c736s544_a_at	4380.5	P	12.0969	sa_c736s544_a_at	1516.3	P	10.5663	-1.53054				sa_c3784s3254_a_at	810.3	P	9.66231	sa_c3784s3254_a_at	3467.6	P	11.7597	-2.09741
sa_c6673s5826_a_at	483.6	P		sa_c6673s5826_a_at	200.8	P			sa_c10052s8754_x_at	2927.3	P	11.5154	sa_c10052s8754_x_at	1012.6	P	9.98385	-1.53151				sa_c2436s2020_a_at	679.1	P	9.40748	sa_c2436s2020_a_at	3143.9	P	11.6183	-2.21086
sa_c6677s5830_a_at	21	A		sa_c6677s5830_a_at	13.3	A			sa_c6760s5903_a_at	2294.2	P	11.1638	sa_c6760s5903_a_at	793.2	P	9.63154	-1.53223				sa_c5349s4625_a_at	643.4	P	9.32957	sa_c5349s4625_a_at	3046.9	P	11.5731	-2.24355
sa_c6688s5833_a_at	1031.3	P		sa_c6688s5833_a_at	816.9	P			sa_c5995s5196_a_at	3653.4	P	11.835	sa_c5995s5196_a_at	1263.1	P	10.3028	-1.53227				sa_c791s594_at	678.1	P	9.40535	sa_c791s594_at	3512.1	P	11.7781	-2.37276
sa_c6694s5837_a_at	39.5	P		sa_c6694s5837_a_at	59.3	P			sa_c2246s1944_a_at	5194.7	P	12.3428	sa_c2246s1944_a_at	1792.8	P	10.808	-1.53483				sa_c1147s928_a_at	693.7	P	9.43817	sa_c1147s928_a_at	3655.8	P	11.836	-2.3978
sa_c6700s5841_a_at	63.2	P		sa_c6700s5841_a_at	188.9	P			sa_c8966s7880_a_at	9716.2	P	13.2462	sa_c8966s7880_a_at	3337.2	P	11.7044	-1.54175				sa_i5972u_x_at	509.9	A	8.99407	sa_i5972u_x_at	5255	P	12.3595	-3.3654
sa_c6706s5846_a_at	197.7	P		sa_c6706s5846_a_at	142.5	P			sa_c8990s7897_at	11654.5	P	13.5086	sa_c8990s7897_at	3987.4	P	11.9612	-1.54737
sa_c6708s5850_a_at	107.1	P		sa_c6708s5850_a_at	111.7	P			sa_c720s531_a_at	3893.8	P	11.927	sa_c720s531_a_at	1321.4	P	10.3679	-1.55911
sa_c6714s5853_a_at	106.8	P		sa_c6714s5853_a_at	105.7	P			sa_c2570s2145_a_at	2073.6	P	11.0179	sa_c2570s2145_a_at	701	P	9.45327	-1.56465
sa_c6718s5857_a_at	92.5	P		sa_c6718s5857_a_at	89.2	P			sa_c9413s8229_a_at	1555.3	P	10.603	sa_c9413s8229_a_at	519.3	P	9.02042	-1.58255
sa_c6720s5861_a_at	124.7	P		sa_c6720s5861_a_at	120.7	P			sa_c9669s8428_at	6415.1	P	12.6473	sa_c9669s8428_at	2116.8	P	11.0477	-1.59959
sa_c6724s5865_a_at	61.6	P		sa_c6724s5865_a_at	60.8	P			sa_c8111s7096_at	7426	P	12.8584	sa_c8111s7096_at	2425.6	P	11.2441	-1.61424
sa_c6728s5871_a_at	70.1	P		sa_c6728s5871_a_at	76.2	P			sa_c3220s2767_at	4580.4	P	12.1613	sa_c3220s2767_at	1479.7	P	10.5311	-1.63017
sa_c6732s5872_a_at	231.3	P		sa_c6732s5872_a_at	191.1	P			sa_c261s106_a_at	3463.1	P	11.7578	sa_c261s106_a_at	1117	P	10.1254	-1.63243
sa_c6861s5997_a_at	100.7	P		sa_c6861s5997_a_at	152.3	P			sa_c6131s5312_a_at	2449.6	P	11.2583	sa_c6131s5312_a_at	789.3	P	9.62443	-1.6339
sa_c7008s6130_a_at	122.1	P		sa_c7008s6130_a_at	125.1	P			sa_c6391s5562_a_at	2120.4	P	11.0501	sa_c6391s5562_a_at	681.9	P	9.41342	-1.6367
sa_c7012s6133_a_at	201.7	P		sa_c7012s6133_a_at	143	P			sa_c8524s7483_a_at	3358.8	P	11.7137	sa_c8524s7483_a_at	1073.5	P	10.0681	-1.64562
sa_c7018s6139_a_at	203.7	P		sa_c7018s6139_a_at	135.8	P			sa_c4671s3991_at	4692.7	P	12.1962	sa_c4671s3991_at	1499	P	10.5498	-1.64642
sa_c7020s6143_a_at	151.2	P		sa_c7020s6143_a_at	1006.9	P			sa_c2564s2141_a_at	3153.6	P	11.6228	sa_c2564s2141_a_at	998.3	P	9.96333	-1.65945
sa_c7024s6147_a_at	59.4	P		sa_c7024s6147_a_at	277.3	P			sa_c8744s7687_a_at	4811.3	P	12.2322	sa_c8744s7687_a_at	1521.9	P	10.5717	-1.66055
sa_c7041s6150_a_at	272.8	P		sa_c7041s6150_a_at	102.8	P			sa_c8099s7083_a_at	2689.2	P	11.393	sa_c8099s7083_a_at	840.3	P	9.71476	-1.6782
sa_c7043s6153_a_at	82.2	P		sa_c7043s6153_a_at	47.2	P			sa_c7728s6730_a_at	5099.6	P	12.3162	sa_c7728s6730_a_at	1566.7	P	10.6135	-1.70266
sa_c7047s6159_a_at	152.2	P		sa_c7047s6159_a_at	239.2	P			sa_c9395s8219_a_at	3739.3	P	11.8686	sa_c9395s8219_a_at	1147.4	P	10.1642	-1.7044
sa_c7051s6163_a_at	310.3	P		sa_c7051s6163_a_at	241.9	P			sa_c2851s2417_x_at	5501.1	P	12.4255	sa_c2851s2417_x_at	1671.4	P	10.7068	-1.71866
sa_c7055s6165_a_at	32.9	P		sa_c7055s6165_a_at	61.2	P			sa_c8552s7512_a_at	4790.5	P	12.226	sa_c8552s7512_a_at	1435.3	P	10.4871	-1.73882
sa_c7061s6172_a_at	78.4	P		sa_c7061s6172_a_at	124.4	P			sa_c4675s3995_a_at	11999.5	P	13.5507	sa_c4675s3995_a_at	3588.9	P	11.8093	-1.74136
sa_c7063s6174_a_at	126.8	P		sa_c7063s6174_a_at	318.9	P			sa_c9250s8097_a_at	22498	P	14.4575	sa_c9250s8097_a_at	6637.6	P	12.6964	-1.76106
sa_c7069s6178_a_at	501.3	P		sa_c7069s6178_a_at	354.3	P			sa_c8380s7355_a_at	1784.6	P	10.8014	sa_c8380s7355_a_at	525.3	P	9.037	-1.76439
sa_c7070s6181_a_at	334.8	P		sa_c7070s6181_a_at	166.2	P			sa_i2813d_x_at	5533.4	P	12.434	sa_i2813d_x_at	1592.4	P	10.637	-1.79696
sa_c7076s6187_a_at	70.5	P		sa_c7076s6187_a_at	237.9	P			sa_c1898s1619_a_at	2273.7	P	11.1508	sa_c1898s1619_a_at	627.2	P	9.29278	-1.85804
sa_c7078s6191_a_at	118.6	P		sa_c7078s6191_a_at	594.7	P			sa_c2851s2417_at	6149.3	P	12.5862	sa_c2851s2417_at	1691.8	P	10.7243	-1.86186
sa_c7084s6196_a_at	252.7	P		sa_c7084s6196_a_at	652.6	P			sa_c6244s5421_a_at	1890.3	P	10.8844	sa_c6244s5421_a_at	517.6	P	9.01569	-1.86871
sa_c7088s6200_a_at	146	P		sa_c7088s6200_a_at	293.6	P			sa_c4507s3852_a_at	3761.2	P	11.877	sa_c4507s3852_a_at	1026.6	P	10.0037	-1.87332
sa_c7092s6204_a_at	2780.9	P		sa_c7092s6204_a_at	1875.2	P			sa_c6123s5305_a_at	6447.8	P	12.6546	sa_c6123s5305_a_at	1753.6	P	10.7761	-1.87849
sa_c7094s6206_a_at	177.1	P		sa_c7094s6206_a_at	266.9	P			sa_c10052s8754_at	3722.9	P	11.8622	sa_c10052s8754_at	1005	P	9.97298	-1.88923
sa_c7100s6210_a_at	181.3	P		sa_c7100s6210_a_at	170.1	P			sa_c7732s6735_at	3895.9	P	11.9277	sa_c7732s6735_at	1013.4	P	9.98499	-1.94275
sa_c7102s6213_a_at	177.2	P		sa_c7102s6213_a_at	121.4	P			sa_c3266s9796_s_at	3531.8	P	11.7862	sa_c3266s9796_s_at	891.4	P	9.79993	-1.98626
sa_c7106s6219_a_at	93.2	P		sa_c7106s6219_a_at	80.1	P			sa_c8473s7434_a_at	3112.5	P	11.6039	sa_c8473s7434_a_at	775.5	P	9.59898	-2.00488
sa_c7112s6224_a_at	94.9	P		sa_c7112s6224_a_at	77.6	P			sa_c9889s8623_at	2613.1	P	11.3515	sa_c9889s8623_at	637.3	P	9.31583	-2.03572
sa_c7118s6228_a_at	28.7	P		sa_c7118s6228_a_at	23.7	P			sa_c3728s3205_a_at	3069.6	P	11.5838	sa_c3728s3205_a_at	695.2	P	9.44128	-2.14255
sa_c7120s6232_a_at	501.8	P		sa_c7120s6232_a_at	699.5	P			sa_c7895s6886_a_at	2592.4	P	11.3401	sa_c7895s6886_a_at	570.1	P	9.15507	-2.185
sa_c7124s6234_a_at	268.7	P		sa_c7124s6234_a_at	617.9	P			sa_c6299s5473_a_at	2356.6	P	11.2025	sa_c6299s5473_a_at	502.1	P	8.97183	-2.23066
sa_c7132s6241_a_at	660.6	P		sa_c7132s6241_a_at	971.6	P			sa_c6800s5937_a_at	5739.2	P	12.4866	sa_c6800s5937_a_at	1215.9	P	10.2478	-2.23883
sa_c7136s6248_at	14010.5	P		sa_c7136s6248_at	11944	P			sa_c2572s2149_a_at	2937.5	P	11.5204	sa_c2572s2149_a_at	612	P	9.25739	-2.26299
sa_c6867s6000_a_at	96.6	P		sa_c6867s6000_a_at	102.7	P			sa_c388s229_a_at	4094.8	P	11.9996	sa_c388s229_a_at	732.2	P	9.51609	-2.48348
sa_c6869s6002_a_at	69.7	P		sa_c6869s6002_a_at	41.7	P			sa_c4679s3999_a_at	3734.9	P	11.8669	sa_c4679s3999_a_at	592.9	P	9.21164	-2.65521
sa_c6875s6009_a_at	177.4	P		sa_c6875s6009_a_at	99.8	P			sa_c7657s6670_a_at	6815.3	P	12.7346	sa_c7657s6670_a_at	800.8	P	9.6453	-3.08926
sa_c6883s6013_at	75.8	P		sa_c6883s6013_at	210.9	P
sa_c6883s6013_x_at	119.4	P		sa_c6883s6013_x_at	258.6	P
sa_c6917s6037_a_at	112.4	P		sa_c6917s6037_a_at	158.2	P
sa_c6921s6043_a_at	148	P		sa_c6921s6043_a_at	128.5	P
sa_c6925s6048_a_at	722	P		sa_c6925s6048_a_at	748.1	P
sa_c6930s6051_a_at	743.9	P		sa_c6930s6051_a_at	447.3	P
sa_c6934s6055_a_at	489.8	P		sa_c6934s6055_a_at	173.1	P
sa_c6938s6059_a_at	2180.7	P		sa_c6938s6059_a_at	769.2	P
sa_c6942s6061_a_at	585.1	P		sa_c6942s6061_a_at	351.9	P
sa_c6943s6067_a_at	280	P		sa_c6943s6067_a_at	396.1	P
sa_c6947s6071_a_at	244.9	P		sa_c6947s6071_a_at	107.9	P
sa_c6953s6075_a_at	41.6	P		sa_c6953s6075_a_at	29	P
sa_c6957s6079_a_at	392.6	P		sa_c6957s6079_a_at	216.7	P
sa_c6959s6083_a_at	902.5	P		sa_c6959s6083_a_at	407.6	P
sa_c6963s6087_a_at	423.6	P		sa_c6963s6087_a_at	266	P
sa_c6967s6091_a_at	524.4	P		sa_c6967s6091_a_at	351.3	P
sa_c6971s6095_a_at	41.6	P		sa_c6971s6095_a_at	56.9	P
sa_c6975s6099_a_at	1631.5	P		sa_c6975s6099_a_at	2970.9	P
sa_c6981s6103_a_at	403.7	P		sa_c6981s6103_a_at	386.6	P
sa_c6985s6107_a_at	263.9	P		sa_c6985s6107_a_at	246.3	P
sa_c6988s6111_a_at	553.8	P		sa_c6988s6111_a_at	1205.2	P
sa_c6994s6115_a_at	367.4	P		sa_c6994s6115_a_at	761.9	P
sa_c6998s6118_a_at	308.3	P		sa_c6998s6118_a_at	598.4	P
sa_c7000s6122_a_at	466.4	P		sa_c7000s6122_a_at	727.8	P
sa_c7004s6126_a_at	1230.7	P		sa_c7004s6126_a_at	819.3	P
sa_c7333s6374_a_at	75.3	P		sa_c7333s6374_a_at	178.5	P
sa_c7338s6377_a_at	1087.1	P		sa_c7338s6377_a_at	331.4	P
sa_c7344s6381_a_at	2328.9	P		sa_c7344s6381_a_at	1001	P
sa_c7348s6387_a_at	19.5	M		sa_c7348s6387_a_at	46.5	P
sa_c7352s6391_a_at	44.6	P		sa_c7352s6391_a_at	65.9	P
sa_c7356s6393_a_at	2537.3	P		sa_c7356s6393_a_at	978.7	P
sa_c7360s6397_a_at	2270.7	P		sa_c7360s6397_a_at	1841	P
sa_c7365s6401_a_at	401.1	P		sa_c7365s6401_a_at	526.2	P
sa_c7374s6406_a_at	247.1	P		sa_c7374s6406_a_at	274.7	P
sa_c7378s6412_a_at	210	P		sa_c7378s6412_a_at	330.9	P
sa_c7385s6413_a_at	632.2	P		sa_c7385s6413_a_at	356	P
sa_c7389s6417_a_at	371.6	P		sa_c7389s6417_a_at	731	P
sa_c7393s6421_a_at	273.5	P		sa_c7393s6421_a_at	655.6	P
sa_c7400s6425_a_at	371.7	P		sa_c7400s6425_a_at	257.2	P
sa_c7405s6429_a_at	131	P		sa_c7405s6429_a_at	71.8	P
sa_c7410s6434_a_at	80.7	P		sa_c7410s6434_a_at	260.2	P
sa_c7412s6438_a_at	105.1	P		sa_c7412s6438_a_at	352.4	P
sa_c7418s6444_a_at	5801.8	P		sa_c7418s6444_a_at	3892.6	P
sa_c7422s6445_a_at	3985.7	P		sa_c7422s6445_a_at	2066.6	P
sa_c7424s6449_a_at	2085.5	P		sa_c7424s6449_a_at	1943.1	P
sa_c7431s6453_a_at	417	P		sa_c7431s6453_a_at	745.8	P
sa_c7435s6457_a_at	3084.7	P		sa_c7435s6457_a_at	3307.2	P
sa_c7441s6461_a_at	2712.8	P		sa_c7441s6461_a_at	3307.9	P
sa_c7445s6465_a_at	297.5	P		sa_c7445s6465_a_at	286.5	P
sa_c7447s6470_a_at	371.8	P		sa_c7447s6470_a_at	555.8	P
sa_c7451s6475_at	1845.8	P		sa_c7451s6475_at	2690	P
sa_c7458s6479_a_at	2087.2	P		sa_c7458s6479_a_at	1772	P
sa_c7459s6483_at	2027.1	P		sa_c7459s6483_at	1796	P
sa_c7463s6487_a_at	224.9	P		sa_c7463s6487_a_at	305.4	P
sa_c7140s6251_at	23673.6	P		sa_c7140s6251_at	18911.7	P
sa_c7144s6255_a_at	3572.4	P		sa_c7144s6255_a_at	7476.2	P
sa_c7148s6258_a_at	26.1	P		sa_c7148s6258_a_at	38.9	P
sa_c7195s6261_a_at	498.5	P		sa_c7195s6261_a_at	380	P
sa_c7199s6265_a_at	3931.4	P		sa_c7199s6265_a_at	1555.1	P
sa_c7203s6269_a_at	172.4	P		sa_c7203s6269_a_at	391.9	P
sa_c7207s6275_at	4924.7	P		sa_c7207s6275_at	1934.1	P
sa_c7211s6279_a_at	656.4	P		sa_c7211s6279_a_at	259.5	P
sa_c7215s6283_a_at	252.9	P		sa_c7215s6283_a_at	642	P
sa_c7222s6287_a_at	1010.5	P		sa_c7222s6287_a_at	762.3	P
sa_c7224s6289_a_at	5171.7	P		sa_c7224s6289_a_at	5235.4	P
sa_c7228s6293_at	10130.2	P		sa_c7228s6293_at	8021.3	P
sa_c7234s6298_a_at	2147.9	P		sa_c7234s6298_a_at	1206.2	P
sa_c7236s6302_a_at	630.4	P		sa_c7236s6302_a_at	927.2	P
sa_c7247s6307_a_at	3697.2	P		sa_c7247s6307_a_at	2639.6	P
sa_c7249s6311_a_at	1764	P		sa_c7249s6311_a_at	1353.4	P
sa_c7255s6315_a_at	3924.6	P		sa_c7255s6315_a_at	1538.1	P
sa_c7257s6317_a_at	1333.3	P		sa_c7257s6317_a_at	1799	P
sa_c7261s6323_a_at	2653.8	P		sa_c7261s6323_a_at	3609.5	P
sa_c7265s6326_a_at	103.7	P		sa_c7265s6326_a_at	127.7	P
sa_c7276s6334_a_at	52.6	P		sa_c7276s6334_a_at	54.4	P
sa_c7280s6339_a_at	181.5	P		sa_c7280s6339_a_at	144.9	P
sa_c7282s6343_a_at	26.8	A		sa_c7282s6343_a_at	61.5	P
sa_c7287s6347_a_at	144.9	P		sa_c7287s6347_a_at	174	P
sa_c7299s6350_a_at	29.3	P		sa_c7299s6350_a_at	38.7	P
sa_c7303s6355_a_at	82.4	P		sa_c7303s6355_a_at	179.5	P
sa_c7309s6364_a_at	1314.9	P		sa_c7309s6364_a_at	708.6	P
sa_c7321s6366_a_at	294.4	P		sa_c7321s6366_a_at	333.9	P
sa_c7327s6370_a_at	210.9	P		sa_c7327s6370_a_at	325.3	P
sa_c7467s6491_a_at	509	P		sa_c7467s6491_a_at	780.4	P
sa_c7597s6610_a_at	2279.3	P		sa_c7597s6610_a_at	1762.1	P
sa_c7603s6613_a_at	1174.3	P		sa_c7603s6613_a_at	927.7	P
sa_c7607s6618_a_at	1752.5	P		sa_c7607s6618_a_at	1650.7	P
sa_c7609s6622_a_at	1428.7	P		sa_c7609s6622_a_at	1971.1	P
sa_c7613s6627_at	7416	P		sa_c7613s6627_at	8958.1	P
sa_c7620s6631_a_at	11821.1	P		sa_c7620s6631_a_at	11294.7	P
sa_c7621s6634_a_at	11685.4	P		sa_c7621s6634_a_at	13451.3	P
sa_c7625s6638_at	4875.9	P		sa_c7625s6638_at	6362.1	P
sa_c7629s6642_at	43.3	P		sa_c7629s6642_at	123.4	P
sa_c7633s6648_a_at	16320.3	P		sa_c7633s6648_a_at	15218.2	P
sa_c7637s6652_a_at	17255.8	P		sa_c7637s6652_a_at	14609.3	P
sa_c7641s6656_a_at	7346.1	P		sa_c7641s6656_a_at	6189.9	P
sa_c7645s6658_a_at	17727.8	P		sa_c7645s6658_a_at	16762.5	P
sa_c7649s6662_a_at	445.5	P		sa_c7649s6662_a_at	214.1	P
sa_c7653s6666_a_at	2616.1	P		sa_c7653s6666_a_at	1490.2	P
sa_c7657s6670_a_at	6815.3	P		sa_c7657s6670_a_at	800.8	P
sa_c7663s6675_a_at	547.3	P		sa_c7663s6675_a_at	245.9	P
sa_c7665s6679_a_at	4399.7	P		sa_c7665s6679_a_at	2078.3	P
sa_c7669s6683_a_at	2322.5	P		sa_c7669s6683_a_at	954.3	P
sa_c7679s6686_a_at	993.7	P		sa_c7679s6686_a_at	454.7	P
sa_c7681s6690_a_at	138.4	P		sa_c7681s6690_a_at	158	P
sa_c7688s6694_a_at	1126.3	P		sa_c7688s6694_a_at	972.2	P
sa_c7692s6698_at	1174	P		sa_c7692s6698_at	1390.5	P
sa_c7698s6703_a_at	31.7	M		sa_c7698s6703_a_at	41.5	P
sa_c7706s6706_a_at	559	P		sa_c7706s6706_a_at	373.4	P
sa_c7710s6710_a_at	787.8	P		sa_c7710s6710_a_at	853.5	P
sa_c7714s6714_a_at	1758.7	P		sa_c7714s6714_a_at	2361.1	P
sa_c7716s6718_a_at	1944.7	P		sa_c7716s6718_a_at	2223.5	P
sa_c7720s6722_a_at	1830.5	P		sa_c7720s6722_a_at	2416.2	P
sa_c7724s6726_a_at	561.3	P		sa_c7724s6726_a_at	508.6	P
sa_c7471s6495_at	407.3	P		sa_c7471s6495_at	449.6	P
sa_c7475s6499_a_at	853.3	P		sa_c7475s6499_a_at	843	P
sa_c7479s6503_a_at	2866.7	P		sa_c7479s6503_a_at	2233.7	P
sa_c7483s6507_a_at	1450.9	P		sa_c7483s6507_a_at	1187.1	P
sa_c7491s6511_at	3862.2	P		sa_c7491s6511_at	4813.7	P
sa_c7491s6511_x_at	4161.3	P		sa_c7491s6511_x_at	5142.2	P
sa_c7495s6515_a_at	4322.2	P		sa_c7495s6515_a_at	6280.8	P
sa_c7499s6519_a_at	11206.7	P		sa_c7499s6519_a_at	7656.8	P
sa_c7503s6523_at	3900.1	P		sa_c7503s6523_at	3804.8	P
sa_c7509s6527_a_at	9296.9	P		sa_c7509s6527_a_at	6819.6	P
sa_c7511s6531_a_at	8125.3	P		sa_c7511s6531_a_at	11172.5	P
sa_c7515s6535_a_at	1260	P		sa_c7515s6535_a_at	1308	P
sa_c7520s6539_a_at	3460.5	P		sa_c7520s6539_a_at	2774.2	P
sa_c7523s6543_a_at	2498	P		sa_c7523s6543_a_at	3232.8	P
sa_c7527s6547_a_at	2718.6	P		sa_c7527s6547_a_at	3314	P
sa_c7531s6551_at	912.6	P		sa_c7531s6551_at	1077	P
sa_c7535s6554_a_at	5837	P		sa_c7535s6554_a_at	3566.9	P
sa_c7541s6559_a_at	5592	P		sa_c7541s6559_a_at	3805.4	P
sa_c7543s6563_at	3002.2	P		sa_c7543s6563_at	2455.9	P
sa_c7547s6567_a_at	13326.9	P		sa_c7547s6567_a_at	9345.5	P
sa_c7551s6571_a_at	414.9	P		sa_c7551s6571_a_at	361	P
sa_c7555s6575_a_at	599.7	P		sa_c7555s6575_a_at	536.8	P
sa_c7561s6578_a_at	632.1	P		sa_c7561s6578_a_at	1858.3	P
sa_c7567s6587_a_at	4943.4	P		sa_c7567s6587_a_at	6406.6	P
sa_c7571s6589_a_at	1025.7	P		sa_c7571s6589_a_at	1243	P
sa_c7575s6595_a_at	2072.2	P		sa_c7575s6595_a_at	2578.9	P
sa_c7579s6599_a_at	1225.7	P		sa_c7579s6599_a_at	1966.5	P
sa_c7583s6603_a_at	6157.5	P		sa_c7583s6603_a_at	6122	P
sa_c7587s6607_a_at	1662.4	P		sa_c7587s6607_a_at	1422.5	P
sa_c7859s6850_at	796.2	P		sa_c7859s6850_at	1265.7	P
sa_c7865s6854_a_at	2874.7	P		sa_c7865s6854_a_at	3340.8	P
sa_c7867s6858_a_at	51.4	P		sa_c7867s6858_a_at	69.2	P
sa_c7871s6863_a_at	359.5	P		sa_c7871s6863_a_at	296.1	P
sa_c7875s6868_a_at	377.5	P		sa_c7875s6868_a_at	490.7	P
sa_c7879s6872_at	320.7	P		sa_c7879s6872_at	580.5	P
sa_c7883s6875_a_at	1072.6	P		sa_c7883s6875_a_at	1607.7	P
sa_c7887s6878_a_at	1347.3	P		sa_c7887s6878_a_at	1849.6	P
sa_c7891s6882_a_at	602.5	P		sa_c7891s6882_a_at	1234.4	P
sa_c7895s6886_a_at	2592.4	P		sa_c7895s6886_a_at	570.1	P
sa_c7899s6890_at	1742.7	P		sa_c7899s6890_at	1790.9	P
sa_c7905s6894_a_at	132.1	P		sa_c7905s6894_a_at	178.3	P
sa_c7907s6898_a_at	50.8	P		sa_c7907s6898_a_at	72.5	P
sa_c7916s6903_a_at	634.8	P		sa_c7916s6903_a_at	318	P
sa_c7921s6906_a_at	211.4	P		sa_c7921s6906_a_at	105.4	P
sa_c7925s6910_a_at	126.3	P		sa_c7925s6910_a_at	81.5	P
sa_c7931s6914_a_at	1061.5	P		sa_c7931s6914_a_at	397	P
sa_c7933s6918_at	62.2	P		sa_c7933s6918_at	110.9	P
sa_c7937s6924_at	538.8	P		sa_c7937s6924_at	348.8	P
sa_c7941s6928_a_at	348.8	P		sa_c7941s6928_a_at	219.5	P
sa_c7945s6932_a_at	1080.6	P		sa_c7945s6932_a_at	1358.8	P
sa_c7949s6934_a_at	769.1	P		sa_c7949s6934_a_at	1716.2	P
sa_c7953s6938_a_at	778.5	P		sa_c7953s6938_a_at	645.5	P
sa_c7959s6944_a_at	2930.3	P		sa_c7959s6944_a_at	2689.2	P
sa_c7964s6948_a_at	656.3	P		sa_c7964s6948_a_at	1167.6	P
sa_c7965s6952_a_at	946.6	P		sa_c7965s6952_a_at	1224.8	P
sa_c7969s6956_a_at	2068.6	P		sa_c7969s6956_a_at	1660.4	P
sa_c7973s6959_a_at	999.4	P		sa_c7973s6959_a_at	2724.6	P
sa_c7977s6963_a_at	1634.1	P		sa_c7977s6963_a_at	1110.6	P
sa_c7728s6730_a_at	5099.6	P		sa_c7728s6730_a_at	1566.7	P
sa_c7732s6735_at	3895.9	P		sa_c7732s6735_at	1013.4	P
sa_c7736s6739_a_at	394.1	P		sa_c7736s6739_a_at	196.3	P
sa_c7740s6743_a_at	658.8	P		sa_c7740s6743_a_at	1072.2	P
sa_c7744s6747_at	108.2	P		sa_c7744s6747_at	132.5	P
sa_c7748s6751_a_at	246.1	P		sa_c7748s6751_a_at	354.3	P
sa_c7752s6755_at	144.3	P		sa_c7752s6755_at	259.6	P
sa_c7756s6760_a_at	94.8	P		sa_c7756s6760_a_at	132.6	P
sa_c7760s6763_at	12382.4	P		sa_c7760s6763_at	9809.4	P
sa_c7764s6767_at	2097.6	P		sa_c7764s6767_at	1085.3	P
sa_c7768s6771_a_at	1402.6	P		sa_c7768s6771_a_at	2443.9	P
sa_c7774s6775_a_at	2092.2	P		sa_c7774s6775_a_at	3586.3	P
sa_c7776s6779_a_at	666	P		sa_c7776s6779_a_at	1303.1	P
sa_c7780s6783_a_at	9833.7	P		sa_c7780s6783_a_at	3788.4	P
sa_c7785s6787_a_at	265.6	P		sa_c7785s6787_a_at	360.6	P
sa_c7789s6791_a_at	167.2	P		sa_c7789s6791_a_at	241.5	P
sa_c7795s6795_a_at	1868.7	P		sa_c7795s6795_a_at	1108.7	P
sa_c7797s6799_a_at	6874.2	P		sa_c7797s6799_a_at	4304.8	P
sa_c7801s6804_a_at	2467.7	P		sa_c7801s6804_a_at	2422.2	P
sa_c7805s6807_a_at	3069.9	P		sa_c7805s6807_a_at	2564	P
sa_c7809s6812_a_at	1777.5	P		sa_c7809s6812_a_at	1893.7	P
sa_c7813s6815_at	985	P		sa_c7813s6815_at	1655.4	P
sa_c7819s6819_a_at	200.3	P		sa_c7819s6819_a_at	413.8	P
sa_c7821s6823_a_at	74.9	P		sa_c7821s6823_a_at	276.7	P
sa_c7826s6825_a_at	33.6	A		sa_c7826s6825_a_at	41	P
sa_c7841s6831_a_at	1171.7	P		sa_c7841s6831_a_at	888.6	P
sa_c7843s6835_a_at	392.9	P		sa_c7843s6835_a_at	367.9	P
sa_c7847s6839_a_at	1412.7	P		sa_c7847s6839_a_at	1617.5	P
sa_c7851s6843_a_at	387.1	P		sa_c7851s6843_a_at	606.2	P
sa_c7855s6846_a_at	2713.5	P		sa_c7855s6846_a_at	1059	P
sa_c8103s7087_a_at	519.2	P		sa_c8103s7087_a_at	307.3	P
sa_c8109s7092_a_at	3127.3	P		sa_c8109s7092_a_at	1436.1	P
sa_c8111s7096_at	7426	P		sa_c8111s7096_at	2425.6	P
sa_c8117s7099_a_at	1669.5	P		sa_c8117s7099_a_at	2048.4	P
sa_c8122s7103_a_at	1219.5	P		sa_c8122s7103_a_at	3039.3	P
sa_c8125s7107_a_at	187.6	P		sa_c8125s7107_a_at	233.8	P
sa_c8129s7112_a_at	1363.1	P		sa_c8129s7112_a_at	1478.6	P
sa_c8131s7116_a_at	241.7	P		sa_c8131s7116_a_at	334.1	P
sa_c8137s7120_a_at	414.2	P		sa_c8137s7120_a_at	490.6	P
sa_c8140s7122_a_at	920.7	P		sa_c8140s7122_a_at	860.5	P
sa_c8143s7126_at	186.9	P		sa_c8143s7126_at	392.2	P
sa_c8147s7131_a_at	337.8	P		sa_c8147s7131_a_at	659.8	P
sa_c8151s7135_at	129.4	P		sa_c8151s7135_at	150.9	P
sa_c8155s7139_a_at	1076.8	P		sa_c8155s7139_a_at	2325.3	P
sa_c8161s7141_a_at	240	P		sa_c8161s7141_a_at	396.5	P
sa_c8164s7148_a_at	348.4	P		sa_c8164s7148_a_at	758.4	P
sa_c8169s7149_a_at	1622.3	P		sa_c8169s7149_a_at	1569.3	P
sa_c8176s7154_a_at	1337.8	P		sa_c8176s7154_a_at	734	P
sa_c8178s7158_a_at	1636.2	P		sa_c8178s7158_a_at	3492.7	P
sa_c8184s7162_a_at	1490.1	P		sa_c8184s7162_a_at	348.5	P
sa_c8186s7165_a_at	6661.6	P		sa_c8186s7165_a_at	7482.9	P
sa_c8190s7169_at	5374	P		sa_c8190s7169_at	6299.2	P
sa_c8196s7173_a_at	2364.1	P		sa_c8196s7173_a_at	3100.2	P
sa_c8200s7177_a_at	424.4	P		sa_c8200s7177_a_at	1477.8	P
sa_c8202s7182_a_at	1208.5	P		sa_c8202s7182_a_at	3708.1	P
sa_c8206s7186_a_at	2264.8	P		sa_c8206s7186_a_at	4866.9	P
sa_c8210s7190_a_at	241.8	P		sa_c8210s7190_a_at	327.4	P
sa_c8215s7194_a_at	522.3	P		sa_c8215s7194_a_at	640	P
sa_c8218s7197_at	256.9	P		sa_c8218s7197_at	553.6	P
sa_c8226s7201_a_at	1554.3	P		sa_c8226s7201_a_at	1652.2	P
sa_c7985s6972_at	609.8	P		sa_c7985s6972_at	1811.2	P
sa_c7989s6976_at	1004.7	P		sa_c7989s6976_at	2152.5	P
sa_c7993s6980_at	552.1	P		sa_c7993s6980_at	1422.5	P
sa_c7997s6983_at	872.4	P		sa_c7997s6983_at	296	P
sa_c8003s6987_a_at	926.9	P		sa_c8003s6987_a_at	466.8	P
sa_c8005s6991_at	380.6	P		sa_c8005s6991_at	236.2	P
sa_c8009s6995_a_at	3288.3	P		sa_c8009s6995_a_at	5015.6	P
sa_c8013s6998_a_at	1899.9	P		sa_c8013s6998_a_at	7103.4	P
sa_c8019s7004_a_at	582.1	P		sa_c8019s7004_a_at	1938.2	P
sa_c8021s7008_a_at	94.7	P		sa_c8021s7008_a_at	286.6	P
sa_c8025s7012_a_at	298.3	P		sa_c8025s7012_a_at	138	P
sa_c8031s7016_a_at	660.3	P		sa_c8031s7016_a_at	1329.2	P
sa_c8035s7019_a_at	286.9	P		sa_c8035s7019_a_at	548.6	P
sa_c8039s7023_a_at	422.5	P		sa_c8039s7023_a_at	901.2	P
sa_c8043s7027_a_at	4024.6	P		sa_c8043s7027_a_at	4265.1	P
sa_c8045s7032_at	4115.4	P		sa_c8045s7032_at	4780.7	P
sa_c8049s7036_at	172.7	P		sa_c8049s7036_at	315	P
sa_c8053s7040_a_at	103.1	P		sa_c8053s7040_a_at	168.4	P
sa_c8059s7043_a_at	39.2	P		sa_c8059s7043_a_at	61.1	P
sa_c8061s7047_a_at	849.7	P		sa_c8061s7047_a_at	843.7	P
sa_c8069s7049_a_at	720.5	P		sa_c8069s7049_a_at	745.9	P
sa_c8071s7056_a_at	1447.1	P		sa_c8071s7056_a_at	1613.2	P
sa_c8075s7059_a_at	1055.9	P		sa_c8075s7059_a_at	1531.4	P
sa_c8079s7064_a_at	268.6	P		sa_c8079s7064_a_at	574.2	P
sa_c8086s7067_a_at	1746.3	P		sa_c8086s7067_a_at	1315.3	P
sa_c8087s7071_at	112.9	P		sa_c8087s7071_at	198.9	P
sa_c8091s7075_a_at	152.2	P		sa_c8091s7075_a_at	83	P
sa_c8095s7079_a_at	2198.4	P		sa_c8095s7079_a_at	1004.9	P
sa_c8099s7083_a_at	2689.2	P		sa_c8099s7083_a_at	840.3	P
sa_c8354s7326_a_at	3044.7	P		sa_c8354s7326_a_at	3229.1	P
sa_c8356s7330_a_at	1682.8	P		sa_c8356s7330_a_at	1387.3	P
sa_c8360s7335_a_at	785.8	P		sa_c8360s7335_a_at	1200.3	P
sa_c8365s7337_a_at	2040.7	P		sa_c8365s7337_a_at	2367.9	P
sa_c8368s7341_a_at	3711.7	P		sa_c8368s7341_a_at	2726.8	P
sa_c8372s7348_a_at	575	P		sa_c8372s7348_a_at	851.7	P
[truncated: 5,776 more rows]

## Sheet: 30 over 0 MU50
	MU50_0_nospm	MU50_0_nospm			MU50_30_SPM	MU50_30_SPM			upregulated genes			MU50_0_nospm	MU50_0_nospm			MU50_30_SPM	MU50_30_SPM		Fold change		downregulated			MU50_0_nospm	MU50_0_nospm			MU50_30_SPM	MU50_30_SPM		fold change
AFFX-BioB-5_at	32	A		AFFX-BioB-5_at	4.5	A					sa_i4102u_x_at	100	A	6.64386	sa_i4102u_x_at	7920	A	12.9513	6.30743				sa_i4102u_x_at	12697.2	A	13.6322	sa_i4102u_x_at	100	A	6.64386	6.98837
AFFX-BioB-M_at	3.3	A		AFFX-BioB-M_at	1.1	A					sa_i5972u_x_at	100	A	6.64386	sa_i5972u_x_at	5240.5	P	12.3555	5.71163				sa_i5189u_x_at	5871.3	A	12.5195	sa_i5189u_x_at	100	A	6.64386	5.87561
AFFX-BioB-3_at	2	A		AFFX-BioB-3_at	1.2	A					sa_i5965u_x_at	100	A	6.64386	sa_i5965u_x_at	4148.7	A	12.0184	5.37459				sa_i9841dr_x_at	5846.7	A	12.5134	sa_i9841dr_x_at	100	A	6.64386	5.86955
AFFX-BioC-5_at	2.9	A		AFFX-BioC-5_at	0.7	A					sa_i10716u_x_at	100	A	6.64386	sa_i10716u_x_at	4088.3	A	11.9973	5.35343				sa_i10716u_x_at	3672.4	A	11.8425	sa_i10716u_x_at	100	A	6.64386	5.19865
AFFX-BioC-3_at	2	A		AFFX-BioC-3_at	2.9	A					sa_i9841dr_x_at	100	A	6.64386	sa_i9841dr_x_at	4059.1	A	11.9869	5.34309				sa_i5965u_x_at	3554.6	A	11.7955	sa_i5965u_x_at	100	A	6.64386	5.15162
AFFX-BioDn-5_at	7.9	A		AFFX-BioDn-5_at	0.8	A					sa_i10594u_x_at	100	A	6.64386	sa_i10594u_x_at	2489.2	A	11.2815	4.63761				sa_i2392u_x_at	2098	A	11.0348	sa_i2392u_x_at	100	A	6.64386	4.39094
AFFX-BioDn-3_at	22.8	A		AFFX-BioDn-3_at	8.9	A					sa_i2392u_x_at	100	A	6.64386	sa_i2392u_x_at	2055.5	A	11.0053	4.36142				sa_i1077u_x_at	1658.4	A	10.6956	sa_i1077u_x_at	100	A	6.64386	4.05172
AFFX-CreX-5_at	3.8	A		AFFX-CreX-5_at	1.5	A					sa_i9459d_x_at	100	A	6.64386	sa_i9459d_x_at	1772.2	A	10.7913	4.14747				sa_i3470u_x_at	1560.6	A	10.6079	sa_i3470u_x_at	100	A	6.64386	3.96403
AFFX-CreX-3_at	3.3	A		AFFX-CreX-3_at	2	A					sa_i7819u_x_at	100	A	6.64386	sa_i7819u_x_at	1597.8	A	10.6419	3.99801				sa_i580u_x_at	1167.6	A	10.1893	sa_i580u_x_at	100	A	6.64386	3.54547
AFFX-DapX-5_at	4970.1	P		AFFX-DapX-5_at	3868.5	P					sa_i9785ur_x_at	66.1	P	6.04658	sa_i9785ur_x_at	1052.1	P	10.0391	3.99248				sa_i7819u_x_at	1135	A	10.1485	sa_i7819u_x_at	100	A	6.64386	3.50462
AFFX-DapX-M_at	4061.7	P		AFFX-DapX-M_at	3178.6	P					sa_i4518u_x_at	100	A	6.64386	sa_i4518u_x_at	1572.6	A	10.6189	3.97508				sa_i2708u_x_at	1108.6	A	10.1145	sa_i2708u_x_at	100	A	6.64386	3.47067
AFFX-DapX-3_at	3488.2	P		AFFX-DapX-3_at	3223.8	P					sa_i2708u_x_at	100	A	6.64386	sa_i2708u_x_at	1545.4	A	10.5938	3.94991				sa_i8176u_x_at	1088.2	A	10.0877	sa_i8176u_x_at	100	A	6.64386	3.44387
AFFX-LysX-5_at	266	P		AFFX-LysX-5_at	246.6	P					sa_i10885dr_x_at	100	A	6.64386	sa_i10885dr_x_at	1468.4	A	10.52	3.87617				sa_i6804u_x_at	923	A	9.85019	sa_i6804u_x_at	100	A	6.64386	3.20633
AFFX-LysX-M_at	385.4	P		AFFX-LysX-M_at	291.4	P					sa_i1077u_x_at	100	A	6.64386	sa_i1077u_x_at	1423.9	A	10.4756	3.83178				sa_i9799u_x_at	922.7	A	9.84972	sa_i9799u_x_at	100	A	6.64386	3.20586
AFFX-LysX-3_at	350.9	P		AFFX-LysX-3_at	344.1	P					sa_c4530s3875_a_at	354.3	P	8.46883	sa_c4530s3875_a_at	5030.7	P	12.2965	3.82772				sa_c8930s7847_a_at	988.2	P	9.94866	sa_c8930s7847_a_at	107.8	P	6.75221	3.19645
AFFX-PheX-5_at	1141.4	P		AFFX-PheX-5_at	1047.8	P					sa_i8176u_x_at	100	A	6.64386	sa_i8176u_x_at	1409.8	A	10.4613	3.81742				sa_c4619s3943_a_at	14067.4	P	13.7801	sa_c4619s3943_a_at	1601.6	P	10.6453	3.13477
AFFX-PheX-M_at	955	P		AFFX-PheX-M_at	624.9	P					sa_i9869dr_x_at	44.2	P	5.46597	sa_i9869dr_x_at	592.3	P	9.21018	3.74421				sa_c939s733_a_at	789.6	P	9.62498	sa_c939s733_a_at	89.9	P	6.49025	3.13473
AFFX-PheX-3_at	584	P		AFFX-PheX-3_at	402.1	P					sa_i4787u_x_at	196.1	P	7.61545	sa_i4787u_x_at	2425.2	P	11.2439	3.62844				sa_i10885dr_x_at	854.2	A	9.73843	sa_i10885dr_x_at	100	A	6.64386	3.09457
AFFX-ThrX-5_at	2223.8	P		AFFX-ThrX-5_at	2032.6	P					sa_i3890d1r_x_at	100	A	6.64386	sa_i3890d1r_x_at	1211.8	A	10.2429	3.59908				sa_i3470d1r_x_at	840.6	A	9.71528	sa_i3470d1r_x_at	100	A	6.64386	3.07142
AFFX-ThrX-M_at	1257.1	P		AFFX-ThrX-M_at	1255.9	P					sa_i48u_x_at	58.6	P	5.87283	sa_i48u_x_at	705.2	P	9.46189	3.58906				sa_c5574s4827_a_at	2682.8	P	11.3895	sa_c5574s4827_a_at	323.2	P	8.33628	3.05324
AFFX-ThrX-3_at	1696	P		AFFX-ThrX-3_at	1244.3	P					sa_c4298s3650_a_at	76.9	P	6.26491	sa_c4298s3650_a_at	849.8	P	9.73098	3.46607				sa_c9250s8097_a_at	22498	P	14.4575	sa_c9250s8097_a_at	2824.8	P	11.4639	2.99358
AFFX-TrpnX-5_at	7.5	A		AFFX-TrpnX-5_at	4.8	A					sa_i3869u2_x_at	100	A	6.64386	sa_i3869u2_x_at	1094.2	A	10.0957	3.4518				sa_i8482u_x_at	768.6	A	9.58609	sa_i8482u_x_at	100	A	6.64386	2.94223
AFFX-TrpnX-M_at	3.2	A		AFFX-TrpnX-M_at	13.9	M					sa_c4536s3879_a_at	399.7	P	8.64277	sa_c4536s3879_a_at	4178.2	P	12.0287	3.38589				sa_c5164s4463_a_at	679.4	P	9.40812	sa_c5164s4463_a_at	89.3	P	6.48059	2.92753
AFFX-TrpnX-3_at	29.6	P		AFFX-TrpnX-3_at	8.8	A					sa_c1151s932_a_at	153.2	P	7.25927	sa_c1151s932_a_at	1588.7	P	10.6336	3.37436				sa_c7657s6670_a_at	6815.3	P	12.7346	sa_c7657s6670_a_at	897.3	P	9.80945	2.92511
AFFX-r2-Ec-bioB-5_at	45.8	A		AFFX-r2-Ec-bioB-5_at	11.4	A					sa_c10257s10670_at	51.7	P	5.69209	sa_c10257s10670_at	503.7	P	8.97642	3.28433				sa_i6730u_x_at	729.7	A	9.51116	sa_i6730u_x_at	100	A	6.64386	2.8673
AFFX-r2-Ec-bioB-M_at	8.2	A		AFFX-r2-Ec-bioB-M_at	15.9	A					sa_i5189u_x_at	100	A	6.64386	sa_i5189u_x_at	972.2	A	9.92511	3.28125				sa_c5365s4641_a_at	2670.5	P	11.3829	sa_c5365s4641_a_at	371.9	P	8.53877	2.84412
AFFX-r2-Ec-bioB-3_at	28.1	A		AFFX-r2-Ec-bioB-3_at	6.2	A					sa_i448d_x_at	59.1	P	5.88509	sa_i448d_x_at	571.8	P	9.15937	3.27428				sa_c1898s1619_a_at	2273.7	P	11.1508	sa_c1898s1619_a_at	319.4	P	8.31922	2.83161
AFFX-r2-Ec-bioC-5_at	52.1	A		AFFX-r2-Ec-bioC-5_at	30	P					sa_i2510ur_x_at	100	A	6.64386	sa_i2510ur_x_at	899.8	A	9.81346	3.1696				sa_c8744s7687_a_at	4811.3	P	12.2322	sa_c8744s7687_a_at	686.1	P	9.42228	2.80994
AFFX-r2-Ec-bioC-3_at	5	A		AFFX-r2-Ec-bioC-3_at	25.9	A					sa_i10144u2r_x_at	100	A	6.64386	sa_i10144u2r_x_at	898.6	A	9.81154	3.16768				sa_c7855s6846_a_at	2713.5	P	11.4059	sa_c7855s6846_a_at	389.2	P	8.60437	2.80157
AFFX-r2-Ec-bioD-5_at	35.8	A		AFFX-r2-Ec-bioD-5_at	11.6	A					sa_i9597dr_x_at	100	A	6.64386	sa_i9597dr_x_at	894.5	A	9.80494	3.16108				sa_c4709s4027_a_at	1549	P	10.5971	sa_c4709s4027_a_at	240.1	P	7.90749	2.68963
AFFX-r2-Ec-bioD-3_at	18.4	A		AFFX-r2-Ec-bioD-3_at	2.1	A					sa_c9991s8687_a_at	245.3	P	7.9384	sa_c9991s8687_a_at	2174.3	P	11.0863	3.14793				sa_c6123s5305_a_at	6447.8	P	12.6546	sa_c6123s5305_a_at	1008.2	P	9.97757	2.67703
AFFX-r2-P1-cre-5_at	29.9	A		AFFX-r2-P1-cre-5_at	26.6	A					sa_c7169s10140_a_at	273.3	P	8.09434	sa_c7169s10140_a_at	2326.2	P	11.1838	3.08942				sa_i3262u_x_at	638.6	A	9.31877	sa_i3262u_x_at	100	A	6.64386	2.67491
AFFX-r2-P1-cre-3_at	8.7	A		AFFX-r2-P1-cre-3_at	1.2	A					sa_i11148dr_x_at	102.1	P	6.67384	sa_i11148dr_x_at	860.9	P	9.7497	3.07586				sa_c4715s4037_at	1798.4	P	10.8125	sa_c4715s4037_at	284.2	P	8.15076	2.66174
AFFX-r2-Bs-dap-5_at	8796.9	P		AFFX-r2-Bs-dap-5_at	6253.9	P					sa_i8264u_x_at	100	A	6.64386	sa_i8264u_x_at	840.3	A	9.71476	3.0709				sa_i4518u_x_at	623.7	A	9.28471	sa_i4518u_x_at	100	A	6.64386	2.64085
AFFX-r2-Bs-dap-M_at	4508.3	P		AFFX-r2-Bs-dap-M_at	3742.8	P					sa_c8477s7437_at	290	P	8.17991	sa_c8477s7437_at	2431.8	P	11.2478	3.0679				sa_c4711s4031_a_at	1359.7	P	10.4091	sa_c4711s4031_a_at	224.1	P	7.808	2.60107
[truncated: 7,740 more rows]

## Sheet: 60 over 0 MU50
	MU50_0_nospm	MU50_0_nospm			MU50_60_SPM	MU50_60_SPM			up regulated genes			MU50_0_nospm	MU50_0_nospm			MU50_60_SPM	MU50_60_SPM		fold change			downregulated genes			MU50_0_nospm	MU50_0_nospm			MU50_60_SPM	MU50_60_SPM		fold change
[truncated: 7,775 more rows]

[truncated: 6 more sheets: 15 over 0 MUM, 30 over 0 MUM, 60 over 0 MUM, 15 MUM over 0 MU50, 30 MUM over 0 MU50, 60 MUM over 0 MU50]
