# Supplementary material for: Transcriptomic data for analyzing global gene expression patterns in Methicillin-resistance Staphylococcus aureus in response to spermine and oxacillin stress
Source: Data Brief. 2018 Nov 23;21:2230–6. doi: 10.1016/j.dib.2018.11.090 (PMC6276629; doi:10.1016/j.dib.2018.11.090)
Supplement: Supplementary file 6 — Supplementary material [file mmc6.xlsx]

## Sheet: Biocyc Process
Code	Name of process
1.1	Activation
1.2	Interconversions
2.1	Amines and Polyamines Biosynthesis
2.2	Amino Acids Biosynthesis
2.3	Aminoacyl-tRNA Charging
2.4	Aromatic Compounds Biosynthesis
2.5	Carbohydrates Biosynthesis
2.6	Cell Structures Biosynthesis
2.7	Cofactors, Prosthetic Groups, Electron Carriers Biosynthesis
2.8	Fatty Acid and Lipid Biosynthesis
2.9	Metabolic Regulators Biosynthesis
2.1	Nucleosides and Nucleotides Biosynthesis
2.11	Other Biosynthesis
2.12	Secondary Metabolites Biosynthesis
3.1	Alcohols Degradation
3.2	Aldehyde Degradation
3.3	Amines and Polyamines Degradation
3.4	Amino Acids Degradation
3.5	C1 Compounds Utilization and Assimilation
3.6	Carbohydrates Degradation
3.7	Carboxylates Degradation
3.8	Degradation/Utilization/Assimilation - Other
3.9	Fatty Acid and Lipids Degradation
3.1	Inorganic Nutrients Metabolism
3.11	Nucleosides and Nucleotides Degradation
3.12	Polymeric Compounds Degradation
3.13	Protein Degradation
3.14	Secondary Metabolites Degradation
3.15	Steroids Degradation
4.1	Antibiotic Resistance
4.2	Methylglyoxal Detoxification
4.3	Reactive Oxygen Species Degradation
5.1	Acetyl-CoA Biosynthesis
5.2	Chemoautotrophic Energy Metabolism
5.3	Electron Transfer
5.4	Fermentation
5.5	Glycolysis
5.6	Pentose Phosphate Pathways
5.7	Respiration
5.8	TCA cycle
6.1	Metabolic Clusters
7.1	Superpathways

## Sheet: Figure 5 data
To identify within and between treatment changes we compared Mu50 15, 30 and 60-minute time-points with spermine treatment and Mu50 0 min time-point without spermine treatment. MuM 15, 30 and 60-minute time-points with spermine treatment was compared with MuM 0-minute time-point without spermine treatment.
Green color: Data used to generate figure.
Genes mapped in MU50 comparison				Genes mapped in MuM comparison						Table counting percent of genes involved in different processes in each MU50 and MuM treatments
Affymetrix ID	Gene ID	IDS mapped to Biocyc codes		Affymetrix ID	Gene ID	IDS mapped to Biocyc codes				MU50	MUM	Total in pathway	Percent MU50	Percent MUM
sa_c31s28_a_at	SAV0008	3.4		sa_c83s9423cs_s_at	SAV0023	2.1, 3.11				0	0	1	0	0
sa_c47s43_a_at	SAV0012	2.2, 7.1		sa_c1898s1619_a_at	SAV0136	2.1, 3.11, 7.1				2	0	9	22.2222	0
sa_c84s9424_at	SAV0023	2.1, 3.11		sa_c9250s8097_a_at	SAV0226	3.5, 5.4, 5.7, 7.1				14	8	14	100	57.1429
sa_c1898s1619_a_at	SAV0136	2.1, 3.11, 7.1		sa_c6959s6083_a_at	SAV0315	3.3, 3.6, 7.1				14	4	195	7.17949	2.05128
sa_c3742s3217_a_at	SAV0189	3.7		sa_c7997s6983_at	SAV0650	3.1				0	0	23	0	0
sa_c9250s8097_a_at	SAV0226	3.5, 5.4, 5.7, 7.1		sa_c9991s8687_a_at	SAV1200	2.10, 7.1				0	0	14	0	0
sa_c5235s4535_a_at	SAV0241	3.2, 5.4, 7.1		sa_c1155s937_a_at	SAV1201	2.10, 7.1				11	0	30	36.6667	0
sa_c6959s6083_a_at	SAV0315	3.3, 3.6, 7.1		sa_c1159s942_a_at	SAV1202	3.4, 7.1, 2.1, 2.2				1	0	57	1.75439	0
sa_c10609s11066_s_at	SAV0320	3.9		sa_c1165s946_a_at	SAV1203	3.4, 7.1, 2.1, 2.2				4	1	178	2.24719	0.561798
sa_c7211s6279_a_at	SAV0376	2.5, 3.5, 5.4, 5.5, 7.1		sa_c9989s8682_a_at	SAV1205	2.1, 7.1				1	0	63	1.5873	0
sa_c7338s6377_a_at	SAV0452	5.3, 5.7		sa_c2572s2149_a_at	SAV1537	2.2, 2.7, 3.4, 7.1				0	0	5	0	0
sa_c10721s11169cv_s_at	SAV0460	2.2, 7.1		sa_c9669s8428_at	SAV1553	4.3, 7.1				5	2	394	1.26904	0.507614
sa_c7412s6438_a_at	SAV0473	2.2, 3.10, 3.4, 7.1		sa_c4585s3916_a_at	SAV2159	3.14				0	0	2	0	0
sa_c7561s6578_a_at	SAV0516	2.7, 7.1		sa_c9395s8219_a_at	SAV2554	2.2, 3.4				0	0	9	0	0
sa_c7728s6730_a_at	SAV0570	3.5, 5.8		sa_c6841s5976_a_at	SAV2713	2.1				7	1	30	23.3333	3.33333
sa_c7855s6846_a_at	SAV0605	3.1, 3.4, 5.4								2	0	3	66.6667	0
sa_c7997s6983_at	SAV0650	3.1								3	1	20	15	5
sa_c8169s7149_a_at	SAV0699	3.6								16	2	79	20.2532	2.53165
sa_c8270s7248_a_at	SAV0731	6.1, 7.1, 2.10								10	1	23	43.4783	4.34783
sa_c8272s7252_at	SAV0732	6.1, 7.1, 2.10								7	1	32	21.875	3.125
sa_c8306s7283_a_at	SAV0742	3.5								1	0	20	5	0
sa_c8986s7896_a_at	SAV0772	2.5, 5.4, 5.5, 7.1								2	0	2	100	0
sa_c8390s7366_a_at	SAV0773	2.5, 5.4, 5.5, 7.1								1	0	12	8.33333	0
sa_c8397s7370_a_at	SAV0774	2.5, 5.4, 5.5, 7.1								1	0	36	2.77778	0
sa_c8400s7373_a_at	SAV0775	2.5, 3.5, 5.4, 5.5, 7.1								3	2	54	5.55556	3.7037
sa_c8990s7897_at	SAV0776	2.5, 3.5, 5.4, 5.5, 5.7, 7.1								0	0	3	0	0
sa_c8477s7437_at	SAV0824	2.5, 3.5, 5.4, 5.5, 7.1								0	0	4	0	0
sa_c8552s7512_a_at	SAV0920	3.8								1	1	17	5.88235	5.88235
sa_c8673s7622_a_at	SAV0957	3.4, 7.1, 1.2, 2.2								0	0	2	0	0
sa_c8689s7638_a_at	SAV0962	2.1, 2.5, 2.6, 3.5, 3.6, 5.4, 5.5, 5.8, 7.1								0	0	10	0	0
sa_c1147s928_a_at	SAV1198	2.10, 7.1								0	0	1	0	0
sa_c9991s8687_a_at	SAV1200	2.10, 7.1								1	1	8	12.5	12.5
sa_c1155s937_a_at	SAV1201	2.10, 7.1								0	0	8	0	0
sa_c1159s942_a_at	SAV1202	3.4, 7.1, 2.1, 2.2								0	0	1	0	0
sa_c1165s946_a_at	SAV1203	3.4, 7.1, 2.1, 2.2								1	0	9	11.1111	0
sa_c1167s950_a_at	SAV1204	2.1, 7.1								16	1	134	11.9403	0.746269
sa_c9989s8682_a_at	SAV1205	2.1, 7.1								11	0	49	22.449	0
sa_c1435s1209_a_at	SAV1280	2.8								0	0	4	0	0
sa_c1994s9145_a_at	SAV1413	5.7								8	2	42	19.0476	4.7619
sa_c2564s2141_a_at	SAV1535	2.2, 3.4, 7.1								2	0	9	22.2222	0
sa_c2570s2145_a_at	SAV1536	2.2, 3.4, 7.1								2	0	37	5.40541	0
sa_c2572s2149_a_at	SAV1537	2.2, 2.7, 3.4, 7.1								44	10	486	9.0535	2.05761
sa_c9669s8428_at	SAV1553	4.3, 7.1
sa_c3150s2697_a_at	SAV1709	3.4
sa_c3194s2739_a_at	SAV1721	3.1, 7.1
sa_c3376s2908_a_at	SAV1766	3.4
sa_c3380s9339_a_at	SAV1767	2.7
sa_c3391s2919_a_at	SAV1770	2.7
sa_c10589s9063_a_at	SAV1908	2.1, 7.1
sa_c4507s3852_a_at	SAV2138	2.1, 3.11, 7.1
sa_c4585s3916_a_at	SAV2159	3.14
sa_c4703s4023_a_at	SAV2192	3.6
sa_c4709s4027_a_at	SAV2193	3.6
sa_c4711s4031_a_at	SAV2194	3.6
sa_c4715s4037_at	SAV2195	3.6
sa_c4757s4072_at	SAV2206	5.4
sa_c4765s4076_a_at	SAV2207	2.2, 5.4, 7.1
sa_c5195s4497_a_at	SAV2334	3.4
sa_c5564s4818_a_at	SAV2395	3.1, 5.7
sa_c5570s4822_a_at	SAV2396	3.1, 5.7
sa_c5574s4827_a_at	SAV2397	3.1, 5.7
sa_c5584s4840_a_at	SAV2400	3.1, 3.8, 5.7
sa_c5644s4894_a_at	SAV2416	2.5, 3.5, 5.4, 5.5, 7.1
sa_c6036s5235_a_at	SAV2516	2.5, 5.5, 7.1
sa_c6088s5276_a_at	SAV2530	2.2, 3.4, 7.1
sa_c6092s5283_a_at	SAV2531	2.2, 3.4, 7.1
sa_c9395s8219_a_at	SAV2554	2.2, 3.4
sa_c6363s5534_a_at	SAV2599	2.2, 7.1
sa_c9413s8229_a_at	SAV2602	3.2, 5.4, 7.1
sa_c6391s5562_a_at	SAV2606	2.5, 3.5, 5.4, 5.5, 7.1
sa_c9420s8234_a_at	SAV2612	2.1, 3.3,
sa_c6417s5584_a_at	SAV2613	2.1, 3.3,
sa_c6441s5608_a_at	SAV2617	2.1, 7.1
sa_c6513s5681_a_at	SAV2632	1.2, 3.4, 7.1
sa_c6841s5976_a_at	SAV2713	2.1
