# Supplementary material for: Transcriptomic data for analyzing global gene expression patterns in Methicillin-resistance Staphylococcus aureus in response to spermine and oxacillin stress
Source: Data Brief. 2018 Nov 23;21:2230–6. doi: 10.1016/j.dib.2018.11.090 (PMC6276629; doi:10.1016/j.dib.2018.11.090)
Supplement: Supplementary file 7 — Supplementary material [file mmc7.xlsx]

## Sheet: Sheet1
	Notes:	Red color:	Comparisons cannot be made.			Where ever you see number 0, these are fold changes with insignificant values								Green: general up regulated trend, Blue: general down regulated trend, orange: insignificant trend.										fold change > more than 1.5 up regulation, less than -1.5 down regulation
Numerator			Mu50 none	MuM none	MuM/pCN38		Mu50 0min (none)	Mu50 15min 10mM Spm	Mu50 30min 10mM Spm	Mu50 60min 10mM Spm		MuM 0min (none)	MuM 15min 10mM Spm	MuM 30min 10mM Spm	MuM 60min 10mM Spm		Mu50 none	Mu50 2h 1mM Spm	Mu50 2h 512ng/ul Ox	Mu50 2h 1mMSpm+512ng/ul Ox			Xiangyu List of genes
Denominator	Affy Ids	Gene List	Mu50 none (0min no treat)				Mu50 none (0min no treat)					Mu50 none (0min no treat)					Mu50 none (0min no treat)
	sa_c10086s8810_a_at	SAV0156		This comparison is same as column M	0.151761			-1.6756	-0.749525	-1.35702		2.49811	3.39152	2.25777	2.09759			0.571698	-0.0656678	-0.995908
sigB regulon (36 genes from my list)	sa_c10087s8814_a_at	SAV0157			0.204854			-1.15921	-0.848521	-1.01996		2.05486	2.43747	2.18674	1.53086			0.416325	-0.27303	-1.2596
	sa_c10102s10518cv_s_at	SAV1816			1.27242			1.4075	1.69488	2.41729		0	0	0	0			-0.651289	0.302081	-0.494685
	sa_c10185s10616_at	SAV2212			0.174225			0.978602	1.16064	1.51865		0	0	0	0			0.393489	0.375534	-0.0082272
	sa_c1023s810_a_at	SAV1163			1.50203			2.27954	3.01901	3.14576		0	-0.943678	-1.56897	-0.902541			0.397238	-0.869279	2.15859
	sa_c10513s9045_a_at	SAV2472			0.324004			-2.47774	-2.13304	-2.9975		1.1452	2.9073	1.96872	2.43537			-0.675929	0.239587	-2.6189
	sa_c10690s11140_s_at	SAV2694			0.164539			-0.657458	-1.02635	-1.4894		0.427619	1.05685	1.27462	1.72015			-0.209181	0.579172	-0.824415
	sa_c1108s889_at	SAV0112			-0.0891309			-1.08069	-1.58939	-1.7357		-2.00662	-0.964682	-0.36055	-0.293821			-0.764789	-0.350687	-0.0422327
	sa_c1165s946_a_at	SAV1203			-1.62296			1.31526	2.04361	2.69221		1.36414	-0.354468	-2.38646	-3.04443			0.814095	-0.417721	-1.88592
	sa_c1201s981_a_at	SAV1214			1.06371			-0.871587	-1.84965	-1.50988		1.60577	1.48177	2.22808	1.16171			-1.89041	0.189127	-1.12221
	sa_c2346s1974_a_at	SAV0149			-0.449726			-1.2986	-1.19616	-1.72037		1.28007	2.09723	1.89318	2.5397			0.158959	0.0592465	-2.01894
	sa_c2385s1987_a_at	SAV0150			-0.125924			-1.09421	-0.654349	-1.31638		1.88141	2.2211	2.03829	2.76439			0.393212	-0.329733	-1.91575
	sa_c2399s1991_a_at	SAV0151			-0.0917681			-1.1006	-0.940485	-1.51154		1.49242	2.06185	2.20481	2.5228			0.447319	-0.304632	-1.9516
	sa_c2413s1997_a_at	SAV0152			-0.184933			-1.03098	-0.525415	-1.23663		1.5806	2.14583	1.72918	2.34619			0.639292	-0.31647	-1.47614
	sa_c2479s2056_a_at	SAV0154			0.124289			-1.4301	-0.901608	-1.23198		1.85983	2.65648	2.09553	1.97194			0.605325	-0.110439	-1.39251
	sa_c2516s2092_a_at	SAV0155			0.418818			-1.63996	-0.577785	-1.18121		2.18918	3.15752	2.0945	2.17535			0.299786	-0.0681649	-1.42891
	sa_c259s100_a_at	SAV2580			0.0653395			-1.73814	-1.87412	-1.93192		1.31402	2.2857	2.06506	1.62311			-0.398729	-0.0685793	-2.39763
	sa_c2851s2417_at	SAV1624			-0.110302			-1.86186	-2.07683	-2.29665		0.667508	2.04049	2.05801	1.70949			-1.74005	-0.383688	-1.11364
	sa_c3270s2813_at	SAV1739			0.407134			-1.00489	-0.873918	-1.16254		0.624514	1.1505	0.73058	1.1198			-0.91442	-0.252746	-1.72304
	sa_c3322s2866_a_at	SAV1752			0.252651			-1.12478	-1.36265	-1.17226		0.930612	1.25495	1.24924	0.596398			-0.989778	-0.808462	-1.74475
	sa_c3643s3123_a_at	SAV1854			0.371074			-1.19047	-1.161	-1.49765		0.898184	1.56486	1.31774	1.31169			-0.494838	-0.420319	-1.39801
	sa_c3724s3202_a_at	SAV1881			0.875754			-1.4016	-1.46814	-2.02988		0.4868	1.38577	1.59657	1.94867			-0.00945203	0.279481	-0.672784
	sa_c3728s3205_a_at	SAV1883			0.37116			-2.14255	-2.15129	-2.45249		0.128649	1.68322	1.79242	1.98097			-0.00637443	-0.452387	-2.14598
	sa_c3846s3316_at	SAV1911			-0.424221			0.96359	1.30833	1.38072		0	-0.923269	-1.10214	-1.27029			0.478105	0.45938	0.385946
	sa_c4528s3873_a_at	SAV2144			0.367004			-1.90381	-2.2496	-2.33758		1.96409	2.69701	2.56233	2.0827			-0.241345	0.316672	-2.40361
	sa_c4577s3908_a_at	SAV2157			0.655073			-2.2297	-1.83953	-1.81059		0.24608	2.0069	0.875993	0.664996			-0.544954	0.34222	-1.42814
	sa_c4581s3912_a_at	SAV2158			0.799912			-2.71434	-2.33082	-2.15129		1.17983	3.25088	2.41587	1.73714			-0.10981	0.600214	-1.51086
	sa_c4585s3916_a_at	SAV2159			0.527191			-2.20303	-1.60373	-1.3107		1.69092	3.14877	2.11701	1.30694			-0.177547	0.362236	-1.5976
	sa_c4667s3987_a_at	SAV2182			0.0227039			-1.46475	-1.83786	-2.4824		1.10705	2.11751	2.18617	2.71299			-1.16673	-0.283227	-1.82899
	sa_c4671s3991_at	SAV2183			0.329828			-1.64642	-1.99249	-2.80775		1.07921	2.07462	2.20525	2.61169			-1.10142	-0.418727	-2.23031
	sa_c4675s3995_a_at	SAV2184			-0.603648			-1.74136	-1.90994	-2.8313		0.729403	1.9054	1.94775	2.72276			-0.507321	0.0191312	-1.61439
	sa_c4679s3999_a_at	SAV2185			0.274312			-2.65521	-2.28829	-3.41399		-0.105801	1.99878	1.9588	2.84612			-0.771519	0.351462	-2.49338
	sa_c4765s4076_a_at	SAV2207			-0.434726			0.752698	1.52651	1.64114		1.03425	0	0	0			0.06758	0.592872	1.42933
	sa_c5109s4402_a_at	SAV2309			-0.686091			-0.776531	-0.696525	-1.16652		0.65845	0.79455	0.623777	1.11697			0.530704	0.117117	-0.47809
	sa_c5174s4471_a_at	SAV2328			0.00745284			-2.21138	-2.20043	-2.44858		2.16712	3.13522	2.63864	2.63515			-1.26416	0.415019	-2.74503
	sa_c5195s4497_a_at	SAV2334			-0.348604			-1.51141	-1.42653	-1.82919		0.5784	1.54206	1.02624	1.71807			-0.440278	0.251037	-1.16544
	sa_c564s391_a_at	SAV1046			0.137057			0.442979	1.07864	1.70349		0	0	0	0			-1.44399	-0.151584	-1.32256
	sa_c5668s4921_a_at	SAV2421			0.857024			0.866284	1.41484	1.6672		2.68968	2.52971	1.05943	1.00972			1.16619	1.32372	3.08465
	sa_c570s397_a_at	SAV1048			-1.49502			-0.433368	0.990521	1.55364		0	0	0	0			-1.85372	-0.322873	-1.21189
	sa_c5799s5039_a_at	SAV2451			-0.201234			-1.20428	-1.36863	-1.49043		0.0397603	1.03469	0.897446	0.826123			-1.44405	-0.00610616	-1.93135
	sa_c5807s5048_a_at	SAV2453			0.524238			-1.51051	-1.52997	-1.81236		0.232545	1.06283	0.733197	0.952517			-0.406389	0.00325401	-1.90346
	sa_c5877s5114_a_at	SAV2474			1.03718			-1.9542	-2.52991	-2.59458		2.25311	3.23475	3.1631	0			-1.33581	1.19903	-2.34912
	sa_c5899s5133_a_at	SAV2478			0.562099			0.140299	-1.17319	-1.65652		-0.808055	-0.958653	0	0			-0.486278	-0.299658	-0.912226
	sa_c5906s5139_a_at	SAV2480			0.783318			-0.6707	-1.92352	-2.15075		-1.47071	-1.57128	-0.464109	1.23396			-1.69737	0.0748233	-2.13362
	sa_c6005s5207_a_at	SAV2509			-0.410767			-1.16606	-1.76675	-2.30672		0.22434	1.85761	2.4306	2.07131			0.479382	0.00623522	0.259986
	sa_c6054s5248_a_at	SAV2521			0.303879			-1.85285	-2.32574	-2.72945		0.95366	2.0137	0	0			-1.53516	0.0434572	-1.63355
	sa_c6131s5312_a_at	SAV2540			-0.332485			-1.6339	-1.68961	-1.90342		1.06931	2.08625	1.94215	1.56261			0.0322711	-0.0740282	-1.33342
	sa_c6173s5353_a_at	SAV2548			-0.171204			-2.31288	-2.53591	-2.84485		1.09928	2.47227	2.13398	2.20529			-1.94037	-0.0531517	-3.93704
	sa_c6226s5406_a_at	SAV2561			0.052828			-1.30724	-1.64134	-2.18069		0.673108	1.56334	1.87922	1.97366			0.615377	-0.153852	-1.46297
	sa_c6236s5414_a_at	SAV2562			-0.21497			-1.76669	-1.92231	-2.29065		0.743306	2.09518	2.09997	1.86567			0.824325	0.0922793	-1.59233
	sa_c6240s5417_a_at	SAV2563			-0.0543083			-1.95521	-2.35527	-3.23205		0.375599	1.92668	2.13079	2.54941			0.799537	0.0353295	-1.86071
	sa_c6244s5421_a_at	SAV2564			-0.163915			-1.86871	-2.39817	-3.1558		-0.659795	1.13697	1.65421	2.02912			0.77984	-0.122098	-1.93945
	sa_c6248s5424_a_at	SAV2565			-0.200172			-1.19359	-2.20089	-3.22922		0	0	0	0			0.241306	-0.531409	-2.43153
	sa_c6299s5473_a_at	SAV2581			-0.0372674			-2.23066	-2.17874	-2.6315		1.87829	3.21382	2.5104	2.5958			-1.11412	0.243962	-3.06384
	sa_c6325s5493_a_at	SAV2588			0.0216883			-1.6653	-2.33534	-1.98331		0.933255	1.57766	1.92789	0			-1.12253	-0.180263	-2.4985
	sa_c6391s5562_a_at	SAV2606			-0.773414			-1.6367	-1.81866	-1.50632		0.795722	1.88184	1.64168	1.27494			-0.948046	-0.915565	-1.5698
	sa_c6443s5614_a_at	SAV2618			-0.396979			1.58325	1.7953	1.42933		0	0	0	0			1.46884	-0.472468	1.44513
	sa_c6517s5684_a_at	SAV0268			0.809352			-1.30247	-1.06728	-0.581908		1.78956	2.75456	1.83371	1.14531			-0.0900576	-0.511454	-0.426383
	sa_c6647s5802_a_at	SAV2659			0.531261			-1.27987	-1.28898	-1.65607		0.404541	0	0	0			-0.123533	-0.0716649	-1.8813
	sa_c6760s5903_a_at	SAV2688			-0.492403			-1.53223	-2.45331	-3.31766		-0.143629	1.79194	2.29916	3.22212			-0.845215	-0.419558	-1.60152
	sa_c6764s5905_a_at	SAV2689			-0.421714			1.9838	2.09853	2.71451		1.39502	0.0334539	0.171962	-0.669727			1.29619	-0.00806513	2.2783
	sa_c6795s5935_a_at	SAV2700			0.770692			-0.997872	-1.67956	-1.66261		0	0	0	0			-1.68567	0.679309	-3.15211
	sa_c6934s6055_a_at	SAV0307			-1.68889			-1.50059	-1.71495	-2.57674		0	0	0	0			-0.412608	-2.01614	-2.19661
	sa_c720s531_a_at	SAV1082			-0.639046			-1.55911	-1.95026	-2.40183		-0.0584491	1.0118	1.31314	1.57731			-0.218735	-0.648585	-1.2707
	sa_c7236s6302_a_at	SAV0383			1.0323			0.556613	1.15715	1.64781		0.034373	-0.672357	-1.45756	-1.70595			-0.261305	0.138264	-0.0792976
	sa_c7895s6886_a_at	SAV0615			0.345785			-2.185	-2.39463	-2.96808		0.197	1.86069	1.72945	2.28782			0.0480092	-0.0786069	-0.982641
	sa_c7917s9265_a_at	SAV0621			0.422384			-1.27393	-1.07844	-1.49096		-0.262775	0	0.491929	0.785272			0.736415	-0.244537	-0.543857
	sa_c8099s7083_a_at	SAV0678			0.397488			-1.6782	-2.01488	-2.49602		-0.537236	0.571104	0.63203	1.30886			-1.04379	-0.329032	-2.58725
	sa_c8103s7087_a_at	SAV0679			0.355716			-0.756643	-1.42321	-1.37053		0.255978	0	0	0			-0.145163	0.0859064	-1.18261
	sa_c8109s7092_a_at	SAV0681			-1.07083			-1.12276	-1.02105	-1.41029		0.832682	1.5033	1.35744	1.39597			-0.12992	-1.20812	-1.45497
	sa_c8111s7096_at	SAV0682			-1.62611			-1.61424	-1.58831	-2.02912		0.555734	1.68293	1.4508	1.68884			-0.949721	-1.86051	-2.46567
	sa_c8184s7162_a_at	SAV0704			0.450828			-2.09618	-2.29184	-2.38334		0.292883	1.69159	1.96424	1.91549			0.365916	-0.21852	-1.36622
	sa_c8202s7182_a_at	SAV0710			1.60386			1.61746	1.71796	1.7662		-0.755589	-1.84664	-1.36123	-1.08992			1.29664	-0.379727	0.746656
	sa_c8250s7228_a_at	SAV0726			0.79815			-1.34704	-1.88867	-2.29855		0.647144	1.50162	1.70595	2.19505			-0.450163	0.296445	-1.90698
	sa_c8380s7355_a_at	SAV0769			0.83102			-1.76439	-1.62971	-2.066		0.65697	1.63375	1.4411	1.72086			-0.20942	0.281697	-0.57185
	sa_c8432s7402_a_at	SAV0810			0.0467761			0.610232	1.36934	1.31961		-0.626585	-1.62331	-2.44748	-2.03555			0.703409	-0.986828	0.437663
	sa_c8477s7437_at	SAV0824			-0.0509561			2.56736	3.0679	3.32724		0	0	-2.06815	-2.17646			0.855515	-0.076978	2.00847
	sa_c8485s7447_a_at	SAV0828			0.134264			-1.32769	-1.41861	-1.41819		1.64936	1.80357	1.6274	1.20516			-1.51904	-0.0341049	-3.33125
	sa_c8520s7477_x_at	SAV0840			0.61276			-1.50691	-2.02833	-2.48977		0.836763	1.72459	1.69438	1.68981			-1.84264	-0.184933	-2.63186
	sa_c8524s7483_a_at	SAV1625			-0.652615			-1.64562	-2.22368	-2.09021		0.430131	1.65038	1.98432	1.13537			-1.14854	-1.77285	-0.604038
	sa_c853s654_a_at	SAV1114			-0.0291463			-0.494016	-0.826911	-1.26822		-0.926836	-0.771595	-0.681404	-0.272451			-0.793464	-0.0221767	-1.43444
	sa_c8930s7847_a_at	SAV0703			-0.107224			-3.04057	-3.19645	-3.66141		0.821592	2.94428	2.6027	0			0.0274832	-0.182423	-2.01122
	sa_c8938s7854_at	SAV0712			1.3391			1.08951	1.54331	1.51063		-0.627626	-1.05734	-1.11841	-1.19225			0.928356	-0.727077	0.320024
	sa_c9012s7913_a_at	SAV0919			-0.213298			-1.47178	-1.02701	-1.11583		-0.386026	0.870116	0.22601	0.52222			-0.0599	-0.0649052	-0.69696
	sa_c9120s7990_a_at	SAV1839			0.55989			-1.20613	-1.47532	-1.73309		0.50231	1.46849	1.71728	1.95874			-0.623592	-0.131478	-1.70568
	sa_c9395s8219_a_at	SAV2554			-0.262563			-1.7044	-2.12978	-2.44944		0.547057	2.52198	0.757087	1.44963			-0.645723	0.439142	-0.465174
	sa_c9546s8318_a_at	SAV0153			-0.507911			-1.64784	-0.815707	-1.57539		1.38471	2.38972	1.76741	2.14779			0.503979	-0.679009	-1.44792
	sa_i10346dr_x_at	SAV0625			1.05457			-1.105	-1.18632	-1.10201		0	0	0	0			0	0.259477	-0.978098
	sa_i11139dr_x_at	SAV2658			0.418384			-1.25744	-1.96925	-2.05171		0	0	0	0			-1.10367	0	-2.47373
	sa_i5312d_x_at	SAV2539			0.200459			-1.29248	-1.58363	-1.50325		1.32933	1.94747	2.23532	1.5585			-0.146505	-0.0339036	-1.39957
	sa_i7437ur_x_at	SAV0823			1.2565			-1.32539	-1.39313	-1.54965		0	0	0	0			-0.72789	0.0320567	-1.37446
	sa_i7516dr_x_at	SAV0920			0.296186			-0.860007	-0.732283	-0.597549		-0.154562	0.611236	0.812113	-0.0357015			-0.0626465	-0.205857	-0.815597
kdpABCDE	sa_c4298s3650_a_at	kdpa			0.86197			2.77318	3.46607	3.69205		1.88534	-1.26463	-2.8277	-2.80619			0.825533	0.207375	1.1981
	sa_c4292s3644_a_at	kdpb			0.170407			1.90117	2.24863	2.83397		0.434788	-1.74809	-2.52912	-2.38278			1.2548	-0.0883044	1.62836
	sa_c236s9562_at	kdpc			-0.0491997			1.16382	1.87364	2.15497		1.32558	0.0441471	-1.54564	-1.49875			-0.383681	-0.0203774	-0.124611
potRABCD	sa_c5349s4625_a_at				-0.181326			2.24355	2.59687	2.61382		-1.01669	-4.01012	-3.66013	-2.58981			2.16809	0.639525	2.66334
	sa_c9028s7925_a_at				1.00261			2.45559	2.49513	2.69217		-1.97407	-4.68277	-3.94636	-2.70659			0.709451	-0.285833	0.660378
	sa_c795s596_a_at				-0.0168062			2.2889	2.74839	2.6318		-1.36894	-4.31015	-3.83984	-2.48474			1.27818	-0.197677	0.979299
	sa_c803s604_a_at				-0.45163			1.5465	1.56416	1.51905		-1.69119	-3.71729	-3.01181	-2.06684			1.439	-0.0238531	1.06025
iron metal regulation (22 genes from my list)
	sa_c1172s953_a_at				-0.208639			0.0443572	0.600436	0.833723		0	0	-1.1	-1.12			1.59223	-0.143324	0.557161
	sa_c1230s1008_at				-0.397458			-0.1755	0.607935	0.75066		0	1.18	0	-1.26			1.04099	-0.297568	0.191835
	sa_c2711s2285_a_at				-0.856729			0.855712	0.735796	0.815829		0	-1.95	0	0			1.39509	0.00118887	0.643047
	sa_c3357s2894_a_at				0.789782			0.75189	0.78054	0.919887		0	-1.57	-1.61	-1.69			0.293415	0.118425	0.301483
	sa_c3689s3168_a_at				0.84663			1.11494	1.59664	1.55629		0	0	-1.98	-1.8			1.30758	-0.0373692	1.24061
	sa_c4639s3961_a_at				-0.740326			0.96334	1.49723	1.83853		0	0	-1.31	0			2.65182	-0.161631	3.63625
	sa_c4643s3963_a_at				-0.722148			1.33073	1.54941	1.77261		0	-1.13	-1.15	0			2.34529	-0.113808	3.5322
	sa_c5353s4626_a_at				-0.763475			0.900446	1.35131	1.4263		0	0	-2.07	-1.58			1.80273	0.380004	2.30291
	sa_c5423s4693_a_at				0.00211746			1.12699	1.67604	1.682		0	0	-1.2	-1.07			0.952382	0.295296	1.93237
	sa_c5574s4827_a_at				-2.36302			-1.23003	-3.05324	-3.99892		-2.99	0	0	0			0.45944	-0.224507	-1.34306
	sa_c5580s4836_a_at				-1.43819			-0.619714	-1.86076	-1.86076		-1.94	0	0	0			0.810866	-1.22681	-0.861804
	sa_c6092s5283_a_at				-0.0409155			1.95578	2.77851	3.06296		0	0	-1.99	-2			1.82329	0.0859342	2.41927
	sa_c7412s6438_a_at				0.529944			1.74545	2.20622	2.43082		0	0	0	-2.08			0.72497	0.490014	0.695956
	sa_c7989s6976_at				-0.304057			1.09925	1.50556	1.60983		0	0	-1.57	0			1.43074	0.491391	2.08292
	sa_c7993s6980_at				-0.293965			1.36543	1.74273	1.78823		0	-1.28	-1.56	-1.26			1.26048	0.486971	1.70466
	sa_c8086s7067_a_at				0.436434			-0.40891	-0.254386	0.200883		0	1.6	1.56	0			-0.590804	0.900018	0.245197
	sa_c8202s7182_a_at				1.60386			1.61746	1.71796	1.7662		0	-1.84	0	0			1.29664	-0.379727	0.746656
	sa_c8276s7256_a_at				-0.151488			0.706513	1.3871	1.70729		0	0	0	-2.09			1.06601	1.44858	2.06569
	sa_c8283s7260_a_at				-1.0973			1.41751	1.70742	1.9948		0	0	0	-1.65			0.830531	0.463687	1.42735
	sa_c914s711_at				0.368339			1.57502	2.49537	2.53831		1.39	0	-2.32	-2.33			0.559318	0.442979	0.711425
cell wall stimulon (typical genes)	sa_c10218s8900_a_at				-0.548932			0.173348	-0.0956415	-0.2326		0.942617	0.478212	0.402668	0.181786			-0.531219	-0.176602	2.31551
	sa_c10233s10648cv_s_at				-0.843697			1.6894	1.59015	1.89208		1.91432	2.71971	1.18858	0.0857799			-1.29086	-0.836875	-1.47742
	sa_c10479s10921_s_at				0.701486			1.07072	1.20706	0.890544		-0.381737	-0.466912	-0.193367	0.0962051			0.703893	-0.59028	0.659553
	sa_c1082s9604cv_s_at				-1.32182			-1.70711	-1.46625	-1.38469		-0.925293	-0.893386	-2.39138	-3.0212			-2.69547	-3.54067	-5.40907
	sa_c1175s958_a_at				-0.431874			1.87415	1.63735	2.6362		0.849091	1.02307	0.66868	0.231822			1.05765	-0.156426	1.91445
	sa_c1368s1139_a_at				-0.406961			0.0552905	-0.0207342	-0.345751		-1.05112	-0.529738	-0.0644419	-0.0327336			0.636652	0.48992	0.564023
	sa_c1441s1216_a_at				-0.244699			0.16077	0.532558	0.896698		0.0502382	0.082784	-0.203936	-0.238099			-0.0486998	0.485956	0.337035
	sa_c1462s1241_at				-0.300734			0.604613	0.466353	0.862527		-0.482402	-0.35532	-0.484942	-0.519253			0.607137	-0.165567	0.138392
	sa_c1500s1277_a_at				0.751685			-0.627357	-0.622898	-0.795184		-1.38386	-1.24556	-1.03355	-0.481127			0.154007	0.092668	-0.828114
	sa_c1518s1296_a_at				-0.224899			-1.16595	-1.25327	-0.81475		1.72262	1.49878	1.12881	0.5087			-0.820501	-0.0484443	-0.855978
	sa_c1665s1401_a_at				0.0164274			0.099911	0.741743	1.05014		0.961126	0.870882	0.422233	0.760143			-0.237606	0.115504	-0.524466
	sa_c1669s1406_a_at				0.18504			0.779358	0.983439	1.48112		0.0981804	0.128622	0.375976	0.478101			0.317014	0.307586	-0.0233219
	sa_c1699s1436_a_at				-1.29513			1.36552	1.33441	1.37717		0.489638	0.597227	0.931948	0.661358			0.428388	-0.520047	0.751132
	sa_c1758s1494_a_at				0.495759			1.0232	0.605161	0.953607		1.13613	0.999777	0.822483	0.601643			0.13548	0.912846	0.390331
	sa_c1762s1498_a_at				0.73819			0.128738	-0.0660404	-0.32784		-0.0753956	-0.0961435	0.348997	0.626731			-0.232213	0.98748	-0.543116
	sa_c1785s1516_a_at				0.557037			0.74099	0.73293	0.855292		0.346963	0.0835066	0.59389	0.117336			-0.557331	-0.0268167	-1.1981
	sa_c1866s1587_a_at				0.268007			1.01825	1.44182	1.75559		-0.262908	0.143077	0.0616776	0.398877			0.832227	0.165175	0.826221
	sa_c1976s1701_a_at				-0.266177			-0.399357	-0.176636	-0.0209571		-0.935431	-0.485117	-0.254119	-0.16167			0.872956	-0.498362	0.0102629
	sa_c2026s1737_a_at				0.0258305			-0.125713	-0.0304949	-0.162286		2.18353	2.4177	1.98273	1.93252			-0.352431	0.54915	0.0533182
	sa_c2030s1741_a_at				-0.327551			-0.744169	-1.03001	-0.900129		1.65816	1.4287	1.29053	0.752248			-0.495287	0.391625	-0.100682
	sa_c2036s1745_a_at				0.0869819			-0.571745	-0.616554	-0.957249		1.59847	1.39901	1.10709	0.622534			-0.0533905	0.242996	0.254694
	sa_c2090s1793_a_at				0.121443			0.756449	0.694164	1.03775		0.485147	0.462549	-0.253455	-0.393299			-0.633244	-1.37073	-0.760454
	sa_c2106s1810_a_at				-0.0379274			0.0369036	-0.157453	-0.187126		-0.436343	-0.0887447	-0.138361	-0.380979			1.4798	0.214085	1.10233
	sa_c2134s1838_at				0.643826			0.740805	0.53104	0.252218		-0.218798	0.0867471	0.750426	0.832257			0.963968	0.546507	1.87881
	sa_c2140s1839_a_at				0.124349			0.155482	0.136346	-0.102397		-0.506895	0.0185955	0.330069	0.666717			0.271935	0.323123	0.685418
	sa_c2186s1887_a_at				0.232935			0.401644	0.730248	1.08721		-0.560849	-0.204897	0.115467	0.284282			0.527619	-0.036539	-0.101701
	sa_c2240s1935_a_at				-1.64154			-0.874969	-0.568837	0.0805514		-0.409818	-0.037317	-0.118035	-0.485533			-0.599876	-0.0928278	-1.26278
	sa_c250s98_a_at				1.12374			0.305808	0.668018	0.665494		1.84688	1.66043	0.76789	-0.684498			-1.18781	-0.935238	0.3947
	sa_c2707s2281_a_at				-0.516645			0.725569	1.09795	1.08476		-0.932395	-0.728354	-0.397272	-0.16168			0.791666	-0.0174874	2.4439
	sa_c2783s2353_a_at				-1.70761			0.0322808	0.220154	0.42359		0.834461	0.55614	0.343944	0.386612			0.505359	0.473329	0.855578
	sa_c2791s2362_a_at				-1.55948			-0.137915	-0.177334	0.0130933		-0.0331947	-0.255904	-0.0544222	0.193193			1.69124	-0.0403353	1.55642
	sa_c2982s2536_a_at				1.89117			0.914342	0.822645	1.08634		1.07104	1.29507	1.57943	1.76274			0.314798	0.933997	0.766329
	sa_c3000s2558_a_at				0.430118			-0.165616	-0.148892	-0.491893		-0.742296	-0.673696	-0.300955	0.0227964			-0.0476182	-0.0305962	0.20177
	sa_c3036s2591_a_at				-0.157963			0.172866	-0.14958	-0.467705		-0.874405	-0.382406	-0.0848537	0.182924			0.912757	-1.2556	1.18826
	sa_c31s28_a_at				0.505026			1.32891	1.65438	1.94179		2.43587	2.88989	2.9538	3.69126			1.24803	-0.068624	1.46734
	sa_c3220s2767_at				-0.949556			-1.63017	-1.94282	-2.73856		0.623418	0.895397	0.889339	0.275376			-0.278001	0.541021	-0.411317
	sa_c324s166_a_at				0.652324			-0.365885	-0.702718	-0.88516		0.212091	0.257394	-0.159491	-0.23542			-0.820949	0.151558	-1.73413
	sa_c328s170_a_at				-0.0724219			0.227429	-0.461221	-0.382182		0.460366	0.629713	0.28617	-0.246057			-0.382927	0.273774	-1.17268
	sa_c3310s2853_a_at				0.245616			0.969273	1.1115	0.902977		0.788104	1.42017	1.31684	1.24539			0.390239	0.725859	1.31235
	sa_c332s172_a_at				-0.315211			-0.661665	-0.977245	-1.02766		0.0213432	-0.221835	-0.355647	-0.392805			-0.435782	-0.166362	-1.22451
	sa_c3361s2898_a_at				0.554173			0.967513	0.928358	1.23183		-1.50202	-0.581638	-0.80562	-0.474414			0.491333	0.376432	0.750518
	sa_c336s179_a_at				0.467982			1.15414	1.52033	1.86216		0.124847	0.209759	0.522491	0.750651			0.113289	0.710705	0.479278
	sa_c3387s2918_a_at				-0.384946			0.772808	1.20935	1.38883		0.434874	0.597047	0.326601	0.00158831			0.215516	-0.503309	0.389515
	sa_c350s191_a_at				-1.07331			-0.566683	-0.758775	-0.492117		-0.479728	-0.401165	-0.33602	-0.593128			-0.192889	-0.172405	-0.994201
	sa_c352s195_a_at				0.189825			0.775185	0.808737	1.30831		3.28068	3.26666	1.14278	-1.17477			-0.900296	0.553571	-1.07493
	sa_c3584s3063_a_at				-0.299567			0.0374846	0.05121	0.221011		-0.813032	-0.573561	-0.0597705	-0.0533357			0.626714	-0.459028	-0.0820005
	sa_c3595s3075_a_at				0.795423			-0.470448	-0.610503	-0.721187		0.163506	0.461223	0.285052	-0.0855441			-0.430643	0.573246	-0.568706
	sa_c3603s3083_a_at				-1.21247			-0.0149896	-0.0804515	-0.229807		1.00156	0.99376	0.974634	0.785414			-0.944597	-0.307502	0.179799
	sa_c3669s3147_a_at				-0.318769			-0.754043	-0.485022	0.049792		1.0267	0.985472	1.00755	0.341918			0.122274	0.0312329	0.0213277
	sa_c372s215_a_at				-0.380876			0.389234	0.277628	0.46421		1.86652	1.53911	1.1543	0.376543			-0.784699	1.54802	-0.355181
	sa_c3736s3214_at				-1.2596			0.631991	0.421894	-0.228779		-0.0117724	0.357627	0.520412	0.535593			-0.277925	0.494198	1.1656
	sa_c3774s3246_a_at				1.09502			-0.515557	0.0816336	0.286787		-1.42594	-0.881539	-0.412555	-0.173533			0.211937	0.108676	0.137889
	sa_c3786s3258_a_at				0.607334			1.38377	1.0182	0.734528		-0.103061	0.421356	1.12452	1.44584			0.272446	0.387118	1.33152
	sa_c3878s3347_a_at				0.536523			0.044313	-0.00687621	-0.0938825		-0.352589	-0.343509	0.151708	-0.216129			-0.193206	0.292556	-0.921648
	sa_c4177s3531_a_at				0.443246			0.796599	0.779062	0.772051		-0.065379	0.201235	0.253501	0.347683			0.223564	0.545853	1.09809
	sa_c4474s3821_a_at				-0.682826			-0.344033	-0.619144	-0.710089		0.378093	0.162324	0.166717	-0.0519256			-0.206235	-0.0529659	0.204935
	sa_c4530s3875_a_at				2.59724			3.26215	3.82772	3.87175		1.55076	1.4334	1.22466	1.86634			0.780534	0.15975	2.41259
	sa_c4536s3879_a_at				2.98281			2.85473	3.38589	3.58544		1.14855	1.02256	0.968436	1.62916			0.660351	-0.168814	2.25456
	sa_c4619s3943_a_at				0.0212077			-1.4072	-3.13477	-4.01902		-4.36559	-5.07409	-5.58531	-3.22241			-0.905063	0.250769	-1.73641
	sa_c4628s3951_a_at				0.928711			0.543851	0.493866	0.555232		-1.22764	-0.881067	-0.83747	-0.586034			0.145061	0.482378	1.52299
	sa_c4667s3987_a_at				0.0227039			-1.46475	-1.83786	-2.4824		1.10705	0.652757	0.348308	0.230591			-1.16673	-0.283227	-1.82899
	sa_c4671s3991_at				0.329828			-1.64642	-1.99249	-2.80775		1.07921	0.428205	0.212764	-0.196062			-1.10142	-0.418727	-2.23031
	sa_c4675s3995_a_at				-0.603648			-1.74136	-1.90994	-2.8313		0.729403	0.164042	0.0378055	-0.108534			-0.507321	0.0191312	-1.61439
	sa_c4683s4003_a_at				-0.562134			-0.333166	-0.138331	-0.0407054		1.19152	0.804961	0.444781	0.496878			-0.104516	0.978837	0.460003
	sa_c4910s4214_a_at				0.720703			-0.651742	-1.03713	-1.00761		-1.27008	-1.0528	-0.609072	-0.7047			-0.467409	0.371861	-1.27027
	sa_c4995s10003_a_at				-0.740133			-1.13341	-1.18594	-1.35803		0.161303	-0.293389	-0.727138	-0.801866			-0.793246	-0.534522	-0.888126
	sa_c5164s4463_a_at				-1.01513			-1.80969	-2.92753	-2.24321		-0.911463	-0.892023	-1.5873	-1.81491			-1.86519	-0.0442975	-3.56786
	sa_c5235s4535_a_at				0.0902131			-0.791791	-1.54999	-1.96573		-2.52003	-3.2129	-3.05067	-1.17284			-0.796052	-0.642616	-1.91846
	sa_c5262s4561_a_at				-0.0801904			-0.0697579	0.413114	0.423798		1.44513	1.53751	1.38689	1.16681			-0.461787	0.487083	-0.626138
	sa_c5295s4575_a_at				-1.08345			0.801658	0.539111	0.0501451		-0.701322	-0.145272	0.466865	0.931557			0.475838	-0.0115855	0.816872
	sa_c5373s4646_a_at				0.0123989			0.534016	1.00959	1.50808		0.0919859	-0.0643054	-0.948312	-0.755048			0.250088	0.499939	-0.0987591
	sa_c5449s4715_a_at				0.141195			-0.880256	-1.95781	-2.04646		-2.66092	-3.00589	-3.18711	-1.89293			-1.28566	-1.10284	-2.90527
	sa_c5534s4791_a_at				-1.68722			-0.912698	-2.4395	-3.16938		-2.80148	-2.38606	-3.13256	-2.50859			-0.70851	0.18921	-1.8181
	sa_c5544s4800_a_at				-1.31612			0.290089	0.750823	0.696622		-0.537292	0.0782509	0.00723073	0.413688			1.09346	-0.139803	1.13267
	sa_c5548s4804_a_at				-1.02857			0.834168	0.921654	0.636145		-0.131505	0.292733	0.130683	0.651068			1.04985	-0.0287462	0.607662
	sa_c5556s4813_a_at				-1.57218			-0.0548112	0.213373	0.0525245		-0.215649	-0.230409	-0.681594	-0.419842			0.353786	-0.0385699	-0.102118
	sa_c5560s4814_a_at				-1.34369			-0.222337	-0.549827	-0.742542		-0.801855	-0.54885	-1.21495	-1.18655			0.309054	0.0138058	-0.457635
	sa_c5564s4818_a_at				-1.62853			-1.65147	-2.06865	-2.71613		-1.87288	-1.30362	-2.31122	-1.80753			0.326868	-0.331915	-0.926045
	sa_c5570s4822_a_at				-2.05336			-1.56806	-2.52686	-3.09755		-2.2328	-1.60953	-2.68451	-2.22018			0.483602	-0.17349	-0.872779
	sa_c5574s4827_a_at				-2.36302			-1.23003	-3.05324	-3.99892		-2.99292	-2.39489	-3.556	-2.92723			0.45944	-0.224507	-1.34306
	sa_c5576s4832_a_at				-2.0015			-0.45714	-0.91853	-0.583723		-1.1609	-0.254825	-0.91853	-0.936452			0.748114	-0.759903	-0.508161
	sa_c5580s4836_a_at				-1.43819			-0.619714	-1.86076	-1.86076		-1.94274	-1.89851	-2.63512	-1.99403			0.810866	-1.22681	-0.861804
	sa_c5588s4845_a_at				-2.04942			0.550727	-0.96612	-1.96875		-1.31891	-0.786501	-1.56648	-0.974021			0.943974	-0.577447	-1.18399
	sa_c5717s4960_a_at				-0.778886			-0.199492	0.819915	0.937497		1.6636	1.60937	1.20291	1.14485			-0.197668	0.965905	0.37791
	sa_c582s408_a_at				0.620786			1.90949	2.10482	2.8404		0.181542	0.767827	0.981131	0.678822			0.252959	1.38716	0.74559
	sa_c5906s5139_a_at				0.783318			-0.6707	-1.92352	-2.15075		-1.47071	-2.24198	-2.38763	-0.916795			-1.69737	0.0748233	-2.13362
	sa_c592s9345_a_at				-0.828061			-0.285401	-0.589507	-0.922376		0.184088	-0.328802	0.123162	0.21168			0.0778049	0.659942	-0.46765
	sa_c5958s5166_a_at				-0.889293			0.124167	0.625849	0.662341		-0.0595942	0.245469	0.0657151	0.0924245			0.452335	-0.224961	0.254247
	sa_c6005s5207_a_at				-0.410767			-1.16606	-1.76675	-2.30672		0.22434	0.691558	0.663846	-0.235402			0.479382	0.00623522	0.259986
	sa_c6029s5227_a_at				0.698208			-0.709798	-0.607738	-0.432681		-0.272101	0.15249	0.429909	0.217119			0.0282672	0.6434	-0.00376094
	sa_c602s424_a_at				-0.712369			0.246171	0.448611	0.531895		-0.57151	-0.010416	0.650749	0.699337			0.657802	0.660574	1.13632
	sa_c6119s5300_a_at				0.128461			-0.533132	-0.845645	-0.695163		-1.16873	-1.52941	-0.97774	-1.14821			-1.21142	-0.519873	-1.80976
	sa_c611s432_a_at				-0.782693			0.372247	-0.135262	-0.632731		-0.425745	0.161323	0.53841	0.235955			0.0170211	0.0119126	0.311051
	sa_c615s436_at				1.34211			0.391085	0.0642386	-0.0206002		0.541197	-0.0258791	0.349816	0.383639			-1.03821	-0.0293787	-1.71294
	sa_c6173s5353_a_at				-0.171204			-2.31288	-2.53591	-2.84485		1.09928	0.159394	-0.401932	-0.639561			-1.94037	-0.0531517	-3.93704
	sa_c619s442_at				0.744928			-0.206264	-0.374395	-0.600605		0.238626	-0.104105	0.21879	0.336294			-0.997897	0.325554	-1.60613
	sa_c6206s5387_a_at				1.12509			1.84893	1.33971	1.12095		0.570821	0.807674	1.26914	1.27891			-1.09339	0.84432	0.0478075
	sa_c6212s5389_a_at				0.600237			1.35183	1.88174	1.35699		1.26397	1.57417	1.08841	1.16693			0.565918	0.827934	2.04831
	sa_c623s446_a_at				0.4484			-0.6182	-0.864718	-1.21516		-0.299132	-0.784793	-0.388897	-0.182108			-0.723339	0.519547	-1.24296
	sa_c6278s5456_a_at				0.680758			1.46195	2.08859	2.1511		1.97555	1.79605	1.19458	0.799724			-0.391356	0.587562	0.735955
	sa_c6378s5547_a_at				1.18774			-0.0751791	-0.321165	-0.273655		0.608509	1.33368	0.44773	-0.698152			-2.05959	-0.492303	-3.54674
	sa_c6758s5899_a_at				0.602461			-0.609831	-1.47644	-0.721551		1.69174	1.51027	0.78627	0.347621			-1.67566	0.392289	-2.16755
	sa_c6764s5905_a_at				-0.421714			1.9838	2.09853	2.71451		1.39502	2.01726	2.27049	2.04478			1.29619	-0.00806513	2.2783
	sa_c6791s5931_a_at				0.868147			-0.937189	-1.1337	-0.784781		0.290404	0.530569	0.387438	-0.117536			0.147145	0.668802	-0.70315
	sa_c6883s6013_at				-0.276171			1.47629	1.66036	1.48855		1.12482	1.4653	0.398287	1.12917			-0.698722	-0.827762	0.186407
	sa_c6921s6043_a_at				-0.678281			-0.203829	-0.315848	-0.76983		0.411866	0.403784	-0.535614	-0.491092			-0.436901	-0.423787	-1.3522
	sa_c6975s6099_a_at				-0.120712			0.864701	1.18491	1.02932		0.647294	0.22994	0.553646	1.07663			0.120055	-2.79202	0.0527608
	sa_c7020s6143_a_at				-0.165338			2.73539	2.93449	3.48684		0.708053	0.935609	0.447586	0.149425			0.543712	0.713538	2.03617
	sa_c7382s10191_a_at				1.57923			-2.54432	-1.66985	-0.339206		0.239951	0.425306	-0.906891	-0.222392			-1.03543	0.601716	-1.92057
	sa_c7412s6438_a_at				0.529944			1.74545	2.20622	2.43082		1.43768	1.1198	0.361197	0.349393			0.72497	0.490014	0.695956
	sa_c7422s6445_a_at				0.56417			-0.947574	-0.750311	-0.545245		-0.542343	-0.378522	-0.0573381	0.515496			0.157219	-0.0599079	-0.67692
	sa_c7495s6515_a_at				0.414415			0.539182	0.597392	0.217329		-1.30945	-0.966806	-0.368423	0.300257			0.983101	-0.586373	1.39546
	sa_c7520s6539_a_at				-0.0913553			-0.318909	-0.302003	-0.714353		-1.2461	-0.913158	-0.476342	-0.509549			0.988099	-0.0529125	-0.240993
	sa_c7571s6589_a_at				-0.545968			0.277217	0.464601	0.463887		0.643445	0.33389	0.47496	0.492762			0.453476	1.40752	2.82216
	sa_c7649s6662_a_at				-0.301694			-1.05714	-1.01465	-0.347246		-0.014974	0.218362	0.453147	-0.0520957			0.194105	-0.2347	-0.577146
	sa_c7679s6686_a_at				-0.494646			-1.1279	-1.45244	-1.54092		0.0792322	0.239198	0.0566561	-0.404958			-0.0824912	0.109011	-0.90155
	sa_c7698s6703_a_at				-0.0933965			0.388628	0.530865	0.634175		2.70359	2.05251	0.776469	-0.118514			0.835811	1.53427	1.86135
	sa_c7760s6763_at				1.10572			-0.336054	-0.818933	-0.828895		0.855092	0.562464	0.416831	0.291074			-1.468	0.0266741	-1.53795
	sa_c7805s6807_a_at				-0.201939			-0.259795	-0.239125	-0.918196		-0.397552	-0.562788	-0.361845	-0.0877213			0.583473	-0.271188	0.263109
	sa_c7813s6815_at				-0.273555			0.748984	0.694184	0.86916		-1.319	-1.17679	-0.549517	-0.161309			0.817912	-0.799608	2.00345
	sa_c7855s6846_a_at				-0.212527			-1.35745	-2.80157	-2.66346		-2.49155	-3.28804	-3.89973	-1.72294			-1.5944	-1.11917	-3.39867
	sa_c8009s6995_a_at				0.731877			0.60908	0.372698	0.28813		0.642826	0.817342	1.09536	1.08247			-0.455775	0.313441	0.399255
	sa_c803s604_a_at				-0.45163			1.5465	1.56416	1.51905		-1.69119	-2.17079	-1.44766	-0.547795			1.439	-0.0238531	1.06025
	sa_c8079s7064_a_at				0.980443			1.09609	0.923623	0.991651		0.172429	0.406418	0.626261	0.665733			0.784535	1.11893	0.897522
	sa_c8117s7099_a_at				-0.360812			0.295081	-0.0157265	0.0117905		-0.558632	-0.17831	0.501142	0.639539			-0.409876	0.162678	-0.661258
	sa_c8122s7103_a_at				-0.496913			1.31745	1.21135	1.0205		-0.913115	-0.411296	0.109541	0.338232			1.19037	-0.0129027	1.01008
	sa_c8147s7131_a_at				0.753761			0.965859	1.29625	1.8373		-0.762676	-0.541423	0.00978968	-0.209213			-0.686158	0.581737	-0.702947
	sa_c8424s7394_a_at				-1.51565			-0.227163	-0.634667	-0.274325		0.136246	-0.665041	-1.35692	-1.40493			-1.04288	-1.27524	-0.397971
	sa_c8497s7459_a_at				0.680268			-1.71897	-1.81106	-1.7991		1.24493	0.855369	0.485974	0.179308			-1.25889	0.393657	-1.25154
	sa_c8520s7477_x_at				0.61276			-1.50691	-2.02833	-2.48977		0.836763	0.217679	-0.33395	-0.799964			-1.84264	-0.184933	-2.63186
	sa_c859s660_a_at				-0.010509			-0.460319	-0.536866	-0.941908		-1.33201	-1.42954	-0.998459	-0.706537			-0.361937	0.213645	-0.606234
	sa_c8665s7614_at				0.498033			-0.381754	-0.439186	-0.12536		-0.130248	0.234116	-0.0499744	-0.00609679			-0.580691	0.400322	0.30411
	sa_c8681s7630_a_at				-0.246997			-0.00459019	0.819611	1.48634		0.141331	0.615196	-0.608993	-0.523505			-1.19917	0.924831	-1.41248
	sa_c8701s7650_a_at				-0.0394691			0.851206	0.364056	0.219368		-0.55787	0.280513	0.591995	0.430483			0.182507	0.493182	0.459534
	sa_c8705s9226_a_at				-0.384147			0.378015	0.570527	0.361299		0.0252918	0.136955	0.189797	0.0946503			0.701237	0.32492	0.443107
	sa_c8720s7662_a_at				0.854046			-0.205147	-0.740519	-0.615647		-0.45299	-0.997243	-1.54606	-1.21885			-0.201247	0.485081	-1.17095
	sa_c8897s7814_a_at				-0.228066			0.954024	0.701349	0.601343		0.0475105	0.798596	1.19177	1.30512			-0.105162	0.532925	0.686447
	sa_c9054s7945_a_at				0.576909			-0.572835	-0.773785	-0.991815		0.000340965	-0.506073	-0.0809399	-0.107487			-0.751756	0.420108	-1.38898
	sa_c9167s8035_a_at				-0.108438			-0.303909	-0.180208	-0.370973		-1.20794	-1.14764	-0.826226	-0.756259			0.164972	-0.0798717	0.421154
	sa_c9212s8070_a_at				0.723482			0.725424	0.861346	1.21952		3.02033	3.01252	2.23974	1.07558			-2.84647	0.038082	-1.60303
	sa_c9250s8097_a_at				-0.378038			-1.76106	-2.99358	-4.25624		-3.69222	-4.57425	-5.45638	-2.75655			-0.955379	0.107098	-2.19139
	sa_c9288s8130_a_at				-0.442174			0.586895	1.07176	1.05978		-1.20896	-1.14113	-0.561505	-0.343604			0.980688	-1.0125	0.487088
	sa_c9297s8140_at				-1.27331			0.333988	0.446512	-0.101873		0.968391	1.03899	1.02823	1.16076			0.171034	0.492298	1.26397
	sa_c9344s8176_a_at				-1.05353			0.684354	0.422709	0.10921		0.605094	0.892058	0.986272	1.2352			-0.60513	0.584019	0.208948
	sa_c9380s9405_a_at				0.527283			-0.104636	-0.422839	-0.698785		-1.18196	-1.32398	-1.09382	-1.06384			-0.637964	-0.692866	-2.52951
	sa_c9420s8234_a_at				-2.52017			1.06819	0.842543	1.7322		1.03254	1.51146	0.812464	0.364438			1.53972	0.380514	1.36785
	sa_c9528s8308_a_at				0.0394759			-0.879733	-1.3357	-1.19804		0.991407	0.928882	0.443707	0.226889			-1.46579	1.05801	-1.04222
	sa_c9611s8371_a_at				-0.642732			0.720245	0.408324	0.0191416		-0.965883	-0.450039	0.0292393	0.288196			0.984635	0.161412	1.66604
	sa_c9724s8471_a_at				-0.524776			-0.786511	-0.801143	-0.777177		-0.304315	-0.250412	-0.0282932	-0.407283			0.651399	0.611809	0.344774
	sa_c9757s8499_a_at				-0.816779			-0.616587	-0.678295	-0.988502		2.15342	1.81708	1.33047	0.788884			0.153074	0.547746	0.482814
	sa_c9771s8515_a_at				0.580027			-0.0519332	-0.271924	0.540311		0.230906	-0.248475	-0.300829	-0.889923			-0.902392	0.350332	0.0311085
	sa_c9781s8524_a_at				-1.35715			0.972525	1.27405	0.901781		0.0033228	0.906471	1.46585	1.59367			1.08357	0.491992	1.95344
	sa_c9809s8548_a_at				-0.942792			0.998726	1.21295	1.0836		0.785034	1.00209	1.0355	0.993068			0.708719	0.217108	1.70885
	sa_c980s770_a_at				0.163064			0.266494	0.284617	0.520823		-0.22796	-0.0784436	0.313359	0.515179			0.918579	0.741052	0.993803
	sa_c9866s8605_at				-1.00896			1.0499	1.05972	0.536882		-0.420808	0.293589	0.783112	1.09805			-0.129343	0.920547	0.839338
	sa_c9870s8609_a_at				-1.5199			0.729641	0.446985	-0.261338		-0.691812	0.0741677	0.408133	0.613648			0.660081	0.207544	1.31159
	sa_c9874s8613_a_at				-0.952356			1.27572	0.798871	0.124962		-0.417875	0.395836	0.829759	0.673743			0.232491	0.514108	1.2464
	sa_c9931s8627_a_at				0.442284			-1.97711	-2.18356	-2.09392		0.834817	0.368139	-0.803627	-1.18048			-0.845846	-0.0349692	-3.69634
	sa_i10498dr_x_at				-0.712496			1.51555	1.53631	1.62865		-0.0733808	-0.165787	-0.0246395	-0.0479021			-0.399399	-0.277615	0.0586445
	sa_i10731u_x_at				-0.181399			1.439	1.56302	1.54634		1.25165	1.67977	1.79799	1.53229			-0.0795562	0.417991	0.110673
	sa_i452d_x_at				0.159139			0.20284	0.428022	0.581768		0.565041	0.605242	0.296625	0.181051			-0.479186	0.223783	-0.069969
